# Supplementary material for: Proteomic Profile of Procoagulant Extracellular Vesicles Reflects Complement System Activation and Platelet Hyperreactivity of Patients with Severe COVID-19
Source: Front Cell Infect Microbiol. 2022 Jul 22;12:926352. doi: 10.3389/fcimb.2022.926352 (PMC9354812; doi:10.3389/fcimb.2022.926352)
Supplement: Supplementary file 1 [file Table_1.xlsx]

## Sheet: ProteinQuant_ToVSClust
Supplemental table 1. All proteins quantified and VSclust clustering results summary. The cluster column represents to the cluster each protein belongs and the "isClusterMember" column if this relation is above the desired treshold (Maxmembership > 0.5). Details about proteins in each cluster can be seen in the corresponding datasheets.
Accession	C1	S1	NS1	C2	S2	NS2	C3	S3	NS3	C4	S4	NS4	C5	S5	NS5
O75882-1	2134378	1876704	216633	2167429	200372	1741668	1927962	NA	1910125	2155968	NA	2230863	2368003	157417	1937504
P19827-1	2956537	2676969	2728222	2866239	2750806	263786	2850068	2829295	2678257	2744503	2761111	2768193	2884366	2561798	2663213
P04003-1	3143953	3242776	3223725	3170499	3217493	3209387	3130761	3181612	3276388	3231274	3126977	328668	3164668	3315531	3257511
P01023-1	3388374	3230592	3333375	3406066	3378633	3246678	341413	3352767	3328043	3400934	3230643	3345334	3420021	3219674	3244586
P04114-1	3020317	309437	3099718	3101619	3098937	303744	306273	29.96	3159469	3188021	3078867	3094593	3071346	3171523	3122633
P02649-1	2967072	298202	3142727	3000333	2970844	3153552	2934416	3141747	3218557	3188549	3194003	3192216	3056659	3291311	3233656
P01871-1	3284007	3391487	3105453	3467979	3439003	3434094	3376669	3492131	3347337	3542601	3319361	3277039	3290188	3371588	3342558
P02656-1	3159984	2822077	3332436	3052825	3058359	3219776	3050415	315142	313823	3319641	3210486	3171157	3207148	3322658	3421696
P08603-1	2997846	2934094	2913902	2956198	2932223	2909081	2957971	3017717	2890851	2865647	2938612	2941936	3013855	2847905	2871532
P05160-1	2612358	2440114	2504494	2578726	2581939	2452833	2623679	2469787	2336014	2551661	2464926	2485976	2561367	2461434	2497698
P01009-1	3262894	3229788	3102122	3164055	3028966	3138239	3206897	3206427	3230676	2979814	3094781	3135154	3165507	2921736	2896379
P0C0L5-1	2775944	2743306	2780222	2788217	2742535	2710094	2735127	2737401	2761867	2534097	2774372	2749737	2763777	2694288	2728044
P09871-1	2891045	2893981	2903057	2878322	2842062	2931167	2820384	2860304	2843275	2925916	2813514	2932988	2870961	2915675	2904521
P02760-1	2898433	2678786	2746361	279844	2716386	2609039	2819054	2750874	270759	2701792	2695954	2746475	2876603	2536892	2710432
P04275-1	26463	312436	3090622	2790234	2933391	3150776	2992036	3056074	3081291	3005187	2952337	3021706	2771911	3090772	3191629
Q9Y6R7-1	2710344	2841807	2743577	279833	2843366	2948589	2827074	2656648	2885854	2959064	2785067	288802	278792	2830623	30112
P01024-1	3251284	307876	305224	3169432	3065132	3035928	3131951	314133	3056408	2961302	3084183	3024132	317313	2920831	2995427
P02679-1	3316333	3454782	3450307	3368439	3479896	3470831	3351554	3498755	3457101	3363284	3531434	342723	3361581	3477273	3477894
A0A075B6I4-1	2366461	2355643	NA	NA	2480082	2119644	NA	2494989	NA	2080033	2504292	2160471	2407539	218052	2460605
P00738-1	3407545	3421193	3245716	3249853	3296436	3433926	3397794	36254	3428361	3268688	3522145	3470091	3379565	3538399	3234689
P07225-1	2960005	3028923	2957997	2968289	2986453	2966518	2947642	292237	3032138	3007479	2892864	3037846	2951006	3055542	299793
P19823-1	3037128	2764654	2848219	2977619	2826855	276451	2962968	2931787	2850206	288355	2880736	2851357	3017704	2668227	2790015
P02675-1	3314116	3439098	3431515	3363071	3465465	3453991	3349958	3510789	3447619	3351018	3519774	3410965	3342338	3449625	3462575
P02652-1	3256635	2959558	3049549	3181314	3016296	2955823	3249077	3105728	2964123	30787	2997388	2950332	3276552	3078165	3085634
P02647-1	3374312	312804	3173197	3360928	3130819	3009428	3364881	3301285	3085071	3176768	3037267	3018596	3390225	2893884	2966207
Q15485-1	2747822	2664995	2704648	2822608	2763477	2952316	2713033	2767262	272433	2925442	248581	290123	276766	2949253	2725088
P01721-1	2551311	2637356	2553323	2686453	2589503	2531242	2697962	27664	2447621	2653002	2631111	2860419	2668059	2593336	2589913
P00747-1	2855874	2600845	2749368	2695677	2677082	2548813	2847641	2812955	2570198	2503085	280693	2505675	2831476	2457186	2606302
P20851-1	2472819	2655974	2551957	2480688	2656009	2527227	2466543	2578656	2615593	2569925	2538393	2660012	2482805	2582891	2615556
P20851-2	266388	2710632	2675684	2613219	2680775	263631	2624713	2689048	2712106	2679528	2553318	2710748	2636618	2721291	2644244
P04004-1	2834743	2658547	2648232	2611438	2637272	2585056	2768334	2847243	2738181	2502816	2755841	2610006	2759475	2645125	2670502
Q08380-1	2817404	2851212	2951171	2908188	2701493	2837449	2766314	3106484	2977381	2811253	2994802	2910946	2721739	3080008	3011616
P04196-1	2758619	2477577	2493542	2715648	2588186	2406369	2772762	272082	2355072	2511413	2437251	2538547	276015	2388806	2430955
P00450-1	2904331	2835566	2901154	2846551	2789368	2807015	2868952	2993638	2675788	2611783	285516	2770208	2910264	2653758	2830914
A0A0C4DH72-1	2555103	2426867	219385	2501326	2345367	2477703	2487184	260716	2099313	2554756	2153993	236874	2584304	2158341	2099862
P01877-1	2672704	2837064	2695894	2908171	2788979	294099	2764227	2865191	2713301	2743063	2772769	2895028	2904693	285136	2754814
A0A0C4DH69-1	2348475	2560013	2454464	2157049	2475887	2494545	2431005	2676291	2271151	2222039	2350131	2576041	2445479	2448928	2368032
P01602-1	2808108	2740984	2557883	2797396	2815909	2877602	2801296	2868448	260306	284455	271737	2633969	2769942	2753951	2658422
A0A075B6Q5-1	2261419	2354456	1856375	2526697	2388144	2131525	2397687	2394702	2183195	2068226	203207	2442113	2494856	2196492	2191081
A0A0C4DH42-1	279152	2756361	25577	2850554	2801566	2781818	2843182	3007298	2506378	2768688	270201	274813	2835217	2811595	2686719
A0A0B4J1V6-1	2511598	2366291	2159805	2377403	2380186	2428634	2347592	2606439	2149572	2483573	2336616	1999475	2486712	2250981	2625279
P01011-1	2838949	3080631	2925767	2818349	2814494	2968428	2933345	3120546	2813397	267535	2931432	2977077	2763898	2668797	2737042
P05156-1	2663179	2480809	2473095	2460796	2431835	225134	2425892	2598243	2209035	2276681	246874	2465579	257809	2130607	2313019
P01834-1	3269151	3289802	3148563	3295225	3209582	3273734	3254793	3353959	3178662	3356367	3143413	3255707	3312824	3247779	3157538
P01876-1	3316395	333639	3208817	3272039	3257317	3375756	3330528	3402398	3224488	3235338	3165877	3359468	3358319	3372233	3175541
P02790-1	3102836	2887303	2851746	2982418	286071	2622051	3107351	3068983	2604408	2783852	2933479	2758987	3099861	2513616	2676037
O43866-1	2932503	3001132	2704784	3105821	3004309	3039157	3031031	3129015	2915107	3148509	2923664	2914669	296534	298206	2909847
P01860-1	3315181	329944	307223	30278	3261288	3286827	3273071	3107481	2911046	3124413	3102664	317822	3293488	3118102	314127
P01591-1	2975457	3035388	2783834	3121646	3082495	3164746	3043097	3171479	304784	3167183	2978354	3060133	3061814	3084819	2976133
P02655-1	3069218	2933501	3203903	3099847	3047795	3054378	2994501	3075647	3229732	3372358	3106181	3135957	3038113	3219849	3232775
P01619-1	2941857	2892044	2715506	2971831	2829549	2985334	2934686	3021629	2779479	3006612	2784577	2920302	2948306	2945857	2850626
Q14204-1	2378034	2360309	2032506	2346975	2157117	2396859	2403578	NA	2360147	2286214	2212894	2464406	2356377	2396341	2129221
P01019-1	2726502	2718618	2870598	2597175	262185	2691372	2735435	2697874	2766036	2444225	258021	2567096	2704806	2531495	2679009
P00736-1	2977889	297553	2983236	294296	2923822	3003334	2925635	2894787	294455	3000073	2882719	3008198	2944922	2980254	2983634
P20742-1	2720071	2238885	2343271	254625	2278051	2504575	2690036	2690143	2298998	2057395	2687999	268027	2545554	2145949	2348579
P04217-1	2721177	2478155	2560689	262951	2505576	2287765	2723041	2705536	232191	2404518	2579409	2489466	2698469	2250907	2463648
P02749-1	2916055	256058	2811359	2782585	2704754	2694067	287327	2881594	2595581	2600358	2601639	2687187	2885102	2781418	2733273
P05155-1	296216	2854797	2971647	2880977	2892391	2794399	2952622	3011592	2839787	2741405	2956621	2873927	2923348	2735302	2851324
P02765-1	300812	2602523	270997	2875716	2592621	2481656	2957908	2756892	2541796	2694185	2572857	2413405	2952198	2374282	2504947
P55056-1	2776042	2534501	2695297	2688101	2571406	2412609	2589841	2366303	2704967	3053854	2515656	2635073	2744682	2640501	2710198
P02747-1	3059075	3027514	2975522	3032588	3008467	3067726	3012057	2892557	2941902	310522	2933095	3066787	3055894	3084422	3058291
P02746-1	300181	2999524	2912738	3011485	2974482	3049184	2983776	2939974	2909346	3095871	2939787	3048146	2943253	3068035	303448
P0C0L4-1	2782145	2673351	2577291	2696072	2632175	2638989	2633194	2649191	260531	2401924	2694862	2646452	2669071	2621524	2474782
P48740-1	2525998	2513169	2569255	2565255	2575728	266202	2527586	2579594	2533523	2670187	2417083	2632129	2583335	2663288	2625846
P01833-1	2371739	2605022	2433943	2398584	2470785	266468	2383044	2646522	2660203	2466231	2692837	2671489	2340986	2736909	2790021
P06312-1	2715759	2738052	2552743	2760301	275565	2725503	2728739	2834704	268798	2803664	2689819	2751198	279691	2718264	2661366
Q03591-1	2557991	2448771	241911	2380463	2434235	2487723	2274489	2604569	NA	NA	2032373	2513528	NA	221896	2210642
P02654-1	2547074	2427006	268352	2612338	2542821	2478366	2574023	2592523	2688429	2892075	2644351	2632783	2607483	283711	2890442
P08519-1	3137155	2976957	2814551	2775249	2934356	2792379	3022564	300917	303831	2929203	2912509	2968618	2524559	2550229	2822173
P69905-1	2838387	2852628	2949573	2822991	2726828	2801006	2854526	2844304	290129	3054338	2645737	3041398	2874334	2896285	2952194
P00751-1	2923054	2845325	2806673	2770131	2815446	2577077	2883191	2985432	2640666	2605057	2876061	2810784	2930092	2658004	2751859
P27169-1	2729233	2410456	2582042	2700691	2569154	2599983	2689856	265149	2515333	2601768	2609697	2583147	2726865	2779234	2627096
P00734-1	2795293	2601384	2646978	2687971	2579374	252183	2766028	2708975	2283055	2428113	25884	2406661	2801057	237062	2446005
P01857-1	3377408	3211114	329005	32546	3277736	3295624	3358269	3457033	3048567	3231989	3223799	3241792	3400445	3142679	320325
P22792-1	2671622	2629528	2580854	2548507	261062	2626749	259664	2531679	2400824	2482506	2552243	2625735	2622323	2573507	2590564
P02743-1	27835	2704328	2801091	2665653	266851	2724261	272445	266825	2527118	2489096	2758065	2768493	2745931	2586682	2576208
P02766-1	2734441	242019	2542142	2685545	2510211	2164411	2652356	2521565	2374323	2713097	251321	2430357	2633295	2366782	2488733
P13645-1	272632	2889757	2823497	272741	2847543	2786899	2796307	2791564	2910323	3040447	2774477	2754149	2776537	2962097	2785906
P04264-1	2475769	268662	265369	2580575	2680598	260425	2610424	2500257	2713855	2862761	258407	2674085	2709265	2753978	2592801
P00748-1	2403644	NA	2102499	212301	187388	NA	2175588	235534	NA	NA	2037185	NA	2302489	NA	1981785
P02748-1	246604	2485173	2517012	2288793	2469909	2385437	2485523	2638945	2305876	1957839	2558698	2403027	246179	2300775	2385187
P43652-1	2707183	2247707	2387307	2552749	2340329	2080259	2689912	2557724	2176256	233557	2397068	2318935	272064	2173337	2286066
A1L4H1-1	2230535	2439636	2333011	2339923	2306807	2205532	2190288	227522	2633941	2577098	2332164	2437467	2095917	2573571	2441928
A0A0C4DH43-1	2495378	2590019	2222351	2586247	261919	2710687	NA	NA	2475321	NA	2302527	2536393	2519212	2550831	2496184
P02750-1	2433796	2586471	2543578	237911	2470999	255429	2543041	2687825	2272806	2111124	2584917	2449033	2517167	2250645	2487118
P13671-1	2647093	2355599	2609935	2538202	2558904	2488985	2649843	265722	2436499	2380563	2441755	2508441	2638867	2417404	2469893
P05109-1	NA	2289101	2281907	NA	1968928	2228206	NA	NA	2416774	2285734	1942262	237799	NA	2421967	2396842
P11226-1	2583889	2478534	2474891	2550172	2748063	2596547	2721386	2632438	2278653	271779	2149458	2670723	1658567	2788117	2586077
P07357-1	2520699	2555602	2530231	2506256	2409259	2471562	2600811	2639523	235472	2222604	2454257	2482776	2586178	2365626	2400749
B9A064-1	3042916	2993528	2889609	311567	2948328	3150021	311667	3145625	2945901	3032441	2913198	3079048	3114074	2993521	288935
A0A0B4J1Y9-1	2085928	2539703	NA	2286179	2119707	2131174	2207831	21049	1956305	2325408	2250172	1843116	NA	203105	2274652
P01880-1	NA	NA	209574	2537996	NA	NA	NA	2418369	2148289	2244239	2043448	2334259	1850134	2124551	NA
P52566-1	NA	NA	2023477	NA	186253	1897152	NA	NA	2051031	1978938	NA	1832248	NA	2286746	2014422
P12259-1	2341097	2297247	2346688	2173343	2266604	2162508	2210163	2257161	2389351	2215034	2324758	2209578	2113704	2311929	2236992
P26038-1	NA	2170774	2246763	1883696	2068807	2179399	1819692	NA	2332052	2278661	193069	2192133	NA	2454511	2242258
P13647-1	1863534	2074099	1848111	NA	2060152	1986565	NA	NA	2125922	2292108	NA	NA	2081703	2099328	1947321
P00451-1	1812217	2346871	2335148	1980286	2162121	2286717	2146954	224028	2052717	2257441	2080671	2241926	2065188	2464754	2530903
P06681-1	2421765	2312379	2392108	233932	219021	2160267	2373913	2407837	1945636	2074684	2383279	2139466	2431668	1974868	2221636
A0A0A0MS15-1	2391986	2488623	2436525	2430068	247941	2554513	2484004	2617913	2261108	2510129	208195	2412123	2489983	2509849	2466128
Q92954-3	2468052	2431175	2390383	NA	2448877	2303511	2090135	2262061	2065858	1984819	2220206	2428162	2373015	2552117	2406225
P01859-1	3305632	328641	3011757	3308452	2994459	3064274	3313984	3166476	2889519	3155233	3095928	3031511	3384052	2938175	3084195
P05090-1	2828898	271659	2907313	2797519	283245	2814282	2871188	2652885	2777212	2849491	2796648	2737912	2860382	2927159	3084679
P07996-1	2168082	2187145	2376535	1946963	2271025	2188897	1819645	2094964	2386277	2253156	2390708	2196354	2127311	2672462	2243179
P49908-1	2259804	1946075	2081416	2249052	2155396	1752754	2293301	2181746	NA	2227016	2261721	1960468	2297201	1920903	2152101
P08697-1	2777416	2713283	2742196	26945	2605374	260525	277299	2729799	262316	2548881	2694763	260456	272474	2479722	262657
P35579-1	NA	NA	NA	NA	2024202	NA	NA	NA	176098	1904544	1968943	NA	NA	2283678	NA
P00742-1	242338	22105	2249159	230485	2219694	2123603	229686	2322189	2024503	1966259	221645	2181796	2403283	200817	215101
P10643-1	2538514	243277	2513356	2427988	2473772	2479636	2522647	2589969	2320158	2223858	2530376	2440684	2567812	2248983	2430807
P00488-1	254302	2327227	238863	2605534	2528846	2366111	2604367	242485	2025756	254703	2534133	2342642	255958	2592931	2482861
P35527-1	2343134	2526217	2492122	2443883	254398	2391964	2496639	234742	2553878	2693604	2430978	2531525	2622955	259217	2443308
Q15582-1	1604797	1744006	1846416	1880172	1547896	1913122	1707845	1927249	1912903	NA	1860651	NA	1762735	NA	NA
P55058-1	2045388	NA	1998825	2040916	NA	1918529	2036171	NA	1620471	1957677	NA	2015964	1927303	2106698	2254494
O00602-1	1898665	2174354	2256639	2129994	2089935	2175136	1691245	2174807	2297994	1891268	1937282	2108897	NA	2279702	2148588
P02745-1	296023	2982773	2878935	3021902	292151	3003731	2926421	2916392	2886279	3029479	2880345	300192	2934641	2999268	2995493
P01031-1	2087382	1706299	242657	2306821	242669	231739	2325556	2541206	2338957	2084338	2421849	2294535	2209892	2238543	2315968
P03952-1	2643686	2390434	2426433	2530205	2408383	2308988	2609612	2460807	2290468	23598	2345764	233045	2626848	2104063	2340342
P35542-1	2856829	2803075	2972223	2853846	2822219	3020377	2872851	2658228	3060651	302446	2914255	2963205	2862256	3160671	3028952
O95445-1	2408232	2289396	2405753	245146	2438633	2127967	243114	2244973	2380192	2476864	2366401	2365276	2419843	2514241	2523617
Q4LDE5-1	NA	2038356	2012918	1916479	NA	2163013	1753132	NA	2195168	2017211	1814432	2087869	NA	2031983	2063957
P11021-1	NA	1950743	230437	NA	1906721	184505	NA	2114625	195538	1856178	1804603	2122795	NA	2272854	2042248
P36955-1	2386757	2188602	2282187	2210321	1887246	2207459	238784	2412953	NA	1736252	2051851	2093253	2441024	NA	2118122
P12109-1	2201491	1968699	2155588	2104654	1928406	2140113	1995693	1933221	2192044	1916405	1962172	1870997	NA	NA	20287
Q13790-1	2660474	2716802	2669218	2617589	2712976	2701696	2614588	286201	2712162	2694675	2902385	2896206	2636205	3054763	2867271
P19652-1	2808699	2753697	2807211	2787618	2793575	2685576	274083	2904294	2731521	2623391	2710166	2723921	2819569	2702099	2727296
P02763-1	2999695	3009156	3057737	2884974	2981183	2907327	3065397	3166635	2858969	2792953	315177	2945709	3051005	2836701	3005509
P07358-1	2390846	2411051	2433438	2380321	2340426	231756	248003	2529559	2195528	212297	2330622	2301491	2455718	2168539	2258186
Q96PD5-1	2433271	205846	213027	2342295	2088333	NA	2450289	2266266	NA	1930817	2142205	NA	2489629	2019693	1994463
P05546-1	2741515	2523309	2504636	2579696	2528774	2433856	2725509	268282	216811	2273102	2579532	2404294	2682546	232881	2163018
O75636-1	2797842	2758857	2745624	2760757	2774612	2739811	2755848	2605299	2615407	2763509	273004	277423	2821827	2799594	2734051
A0A075B6H9-1	1867063	2246202	2017251	2278824	2222556	2208178	2204476	2173928	NA	2205539	NA	230277	2225513	NA	2085814
Q15848-1	2579238	2432021	2365564	2696564	2574314	2449652	2669135	NA	2180919	2510606	2553186	2367724	2601537	2281805	2531008
P35908-1	2346578	2472252	2459325	2355833	245617	245535	243624	2252109	2572381	2628208	2410342	239782	2398699	2606096	2435388
P06331-1	NA	2198611	2049327	2175721	2262448	241131	2043883	2558083	1990901	210695	2044822	2087698	1939612	2210065	1975026
A0A075B6R2-1	2425526	2590024	2385205	2471688	2563257	259897	2454286	1981043	1831858	250677	1862815	2562004	2194088	2494195	200971
A0A0C4DH38-1	2558925	2568846	2343179	2694512	2548539	2645752	2458174	2682605	2440862	2623568	2496485	2547267	260423	2569158	2480473
A0A0J9YXX1-1	2595761	1968812	NA	2549185	2615402	2721648	2485562	2211142	2349343	2656643	2411475	2622493	2632042	NA	NA
P01764-1	NA	2211437	NA	NA	1902242	2118991	NA	2235907	NA	188886	NA	NA	NA	NA	NA
P01861-1	3015209	2890944	2854291	293279	2511173	2863996	2763067	2834636	2684849	2937891	2783419	2830611	2917704	2431768	2541116
P18428-1	1660595	2192769	2070845	1870567	1682708	2090355	NA	1818576	2166443	NA	1887021	2117449	NA	2010236	2066208
A0A0B4J1X5-1	2657918	265214	2406076	2735511	2608982	2626504	2704208	265209	2510648	2852392	2586797	2022-01-26	2715915	254006	2657581
P15169-1	2601641	2597792	2447881	2499141	2571154	2601521	2538495	2543789	2428399	2391639	2488363	2575927	2538132	2510865	2535963
P05106-1	NA	2110049	1927669	NA	NA	NA	NA	158298	2086441	2022734	NA	NA	NA	2385815	1682346
P08185-1	2646091	2421088	2488811	2527486	2406215	2344237	2678194	2610481	2175804	2285844	2461897	22973	2662995	198833	2364037
Q8WWZ8-1	NA	2218567	188128	2259617	1884311	2018442	2179133	1787483	1936606	2197465	NA	1940812	2103103	2330144	2221112
P25311-1	2154366	187135	2107345	2001667	1742308	1775355	2199719	2052685	NA	1798361	2053993	1489861	2087178	NA	1790113
P02776-1	2183624	20625	1865046	1896595	2112393	2100147	NA	NA	1627552	2309369	2208173	1927848	2093855	2613553	1891959
P06727-1	2681923	2161149	2426093	2571425	2223713	2346224	2668516	261184	2411483	2531401	2204082	2454018	2632375	1969068	2392219
P06276-1	2277907	1590081	2112675	2196053	208251	1888109	222051	NA	1935437	2209742	NA	2077758	2270701	NA	2038253
Q14624-1	2550905	2549587	2590768	2495608	2511524	2556585	2557773	2604619	2478598	2096107	2504909	2205696	2549244	2394721	2528556
P02671-1	260642	2749585	277982	2603417	2720247	2802713	2605774	2713047	2770483	2549712	2879996	2721269	2580887	2697748	2817613
P21926-1	NA	1882809	1966246	NA	NA	1821679	NA	NA	2191774	1941095	NA	1949955	NA	218169	NA
P01701-1	2583863	2555104	NA	2656663	2598425	2559704	261639	2756495	259409	2457941	2457553	NA	2473513	2496912	2524976
P01706-1	2419817	2583563	2381409	2429545	2386023	2538458	2660525	2565109	2301052	246671	2465842	2503445	2377024	2327557	2341997
P01709-1	2555011	2517561	229002	2601922	2544141	2870972	2472273	2742677	2443317	2728436	2566811	2217222	245558	2447712	233232
A0A075B6J9-1	2146968	223277	NA	2438028	1954381	2112059	2183123	2331197	2119499	2363944	1941748	2308877	2103186	215543	1984813
P01704-1	1751609	NA	2296786	2641075	2571717	2641913	2698931	2854894	2440191	NA	2621449	2611888	NA	2584102	NA
P48740-2	2360236	2219152	2389272	2391171	2216585	2233555	2321229	2182446	2346876	251424	2103483	2407866	2400125	2378263	2236763
P05543-1	2185143	NA	1804731	2020582	NA	NA	2193158	2132324	NA	NA	NA	NA	2170351	NA	NA
P01714-1	2546379	2632246	2290352	2451278	2466277	264309	2572894	2622159	2329938	2395132	2407158	2554989	2599264	2480603	2385242
A0A0C4DH36-1	2436456	2284865	2031586	2426676	2252244	2407369	239933	2391268	2104248	2443825	2382314	2225398	2432199	2239689	2287842
A0A0B4J1V0-1	2482668	2392155	211463	2310451	2381305	2419047	2415236	2665129	2345234	2536636	2383993	2499159	2425487	2300768	2339225
P00739-1	291451	2878139	2893265	2993579	2925099	2718967	2824375	2732846	2707054	296877	2754339	2808743	2858155	2774594	2805693
A0A075B6K5-1	1793059	2137043	1824029	202424	2130288	2030001	1863248	2298516	NA	2021612	NA	NA	NA	2000458	NA
P80748-1	2648178	2237398	NA	2741643	3232234	2823648	2725668	278683	2386551	2499186	2457709	2879317	1852674	2488814	1963511
P01717-1	2099266	2385614	NA	NA	2388825	2541488	1869973	2441266	NA	1675228	22254	2219165	2296608	2358687	2215223
P01599-1	1974887	1892474	NA	2272768	NA	221098	2279573	2470264	175115	2111265	NA	1781221	2208071	NA	1666237
P23142-1	2384009	211858	2387396	2292515	2362042	2344861	2450221	2371679	2245542	NA	2511729	2192444	2351397	1969114	2181005
P01700-1	2715313	2718252	2603066	2780487	2727993	2769034	2771436	2878418	2626163	2744725	2658462	279245	2769777	2617785	2686621
P27918-1	2671058	236068	2270801	2617167	236504	2175833	250759	2286641	2243442	2631435	2332265	2422591	2578658	2227296	2247482
P51884-1	2087403	NA	NA	2106807	NA	NA	NA	NA	NA	NA	2086681	1989407	2134068	NA	NA
P04430-1	2362332	2352991	1693821	2382865	2230949	2285954	2382094	2417783	2168929	2433695	2205586	2280796	2124452	2225604	2095038
P01601-1	1735822	1969348	NA	NA	1931256	1942071	1828593	NA	NA	1920453	2007846	NA	NA	NA	NA
A0A075B6S2-1	NA	2752253	236548	NA	2505226	2614321	2279546	2364201	2532808	2611817	1986231	2277942	NA	2207102	2365487
P07737-1	NA	1844868	1993388	NA	2034287	1989618	NA	NA	1910447	2065397	1949988	1802421	NA	2395288	1970452
P35555-1	NA	1811002	1968492	NA	1907022	2127003	NA	NA	214685	1903808	NA	NA	NA	1840378	2021633
Q9BXR6-1	2248379	2154548	2218446	NA	2178651	2260684	1910003	1966353	2063289	NA	1939836	2036341	1825873	NA	2128976
P61769-1	1965488	2299179	2505868	2245635	2286181	2391381	227197	2357251	2522291	2433421	2311381	2451202	2262989	2693792	2497412
A0M8Q6-1	1797617	2301306	NA	NA	NA	20596	NA	2438866	2032444	1946227	210184	1939629	1733078	2143881	NA
P06702-1	NA	1957747	2165587	NA	NA	2164411	NA	2001708	2345991	2085733	NA	2262906	NA	240329	2325283
O00187-1	2378145	2432332	2347454	2366054	2464246	2536712	2320131	2471607	2442765	252539	239707	2545248	2387975	2632055	2386596
Q9Y490-1	NA	1948035	NA	NA	206619	1867458	NA	NA	NA	2041804	2078497	NA	NA	2380522	NA
P02042-1	2022588	2143164	2282421	1946388	NA	NA	2108822	NA	2086784	2383095	NA	2407217	2157628	2037056	2254739
P04278-1	NA	NA	1796499	1861373	1641779	NA	2054542	1908224	NA	1664765	NA	NA	NA	NA	1997802
Q9UK55-1	1879483	192545	1871984	1868449	1844801	1740565	2043128	2074243	1913096	1867541	1678502	1511002	1757562	1973726	1846308
P15814-1	2784032	2752656	253045	2804684	274995	276671	280846	2743273	2554035	2755885	2640697	2738492	2842544	2708885	2658906
A0A0A0MT36-1	1934548	2014424	NA	2303336	1891419	1902553	245921	NA	NA	NA	NA	2212377	NA	1970824	NA
P07360-1	2470501	2480602	244184	2423632	2409581	2443756	2489505	2541215	2216033	206828	2383956	2317159	2462937	221735	2330227
Q96IY4-1	2026249	NA	2153323	NA	1931953	NA	2108466	2253408	NA	NA	1940044	NA	2000133	NA	NA
P01780-1	2779462	2712328	2460585	2794049	2683077	2740122	2801622	2818128	2588636	2798365	2702021	2717955	2780442	2617472	26855
P06310-1	1933073	2103731	NA	2164144	196898	217023	2277111	2210357	2080083	2441345	2155998	2301487	2053385	2066945	2171613
A0A0C4DH35-1	2307911	2236002	1772481	2002478	2093911	2170956	2269095	2039706	NA	2330573	2073117	2064531	2254519	2161752	1849683
P49913-1	NA	2357893	2260609	2277627	2502393	2430046	NA	2353716	2570883	2671154	210194	2537538	NA	2663447	2215687
P04211-1	1995534	215496	NA	2112019	2271695	2122513	NA	2159602	NA	2113255	2085194	2164357	NA	NA	1952141
A0A075B6S5-1	2344746	2388273	2221035	2418244	2364799	2373843	24015	2431157	2181266	2410054	2196098	2373514	2344529	2303432	2188667
A0A0C4DH29-1	2016971	2244472	NA	NA	1885806	2152403	1738503	NA	NA	216609	NA	NA	NA	1949219	NA
P23083-1	2264556	2313382	2158972	2288634	25662	2568938	2295892	2588448	2428238	2188476	2330123	2318366	204308	2042229	2233856
P01743-1	2356484	2324965	2017325	2271311	2387399	2460697	2255078	2511073	1756701	2273019	2353717	2235487	2075859	2156198	2055696
Q9NZP8-1	2076766	2060355	2094589	2016433	189063	1729486	2040889	221279	NA	NA	1760915	202193	1934756	NA	2029221
A0A075B6H7-1	1946748	NA	1997437	2209962	1922978	2235097	2156867	2260145	NA	2254642	NA	2037672	223346	1981023	2055423
P0DJI8-1	2556379	3067888	2718655	2311118	286813	3181539	2360401	3230121	3296244	2294073	3292023	3266411	2379592	3417872	340975
A0A0C4DH68-1	2497865	2584584	2362736	2630876	2479397	2531209	256801	2561655	2467693	2689853	2466734	254166	2684474	2511568	2631422
A0A075B6I0-1	2572334	2592745	2543537	2812754	2582687	2471555	2792444	2796648	2506605	271645	2511935	2650491	2671836	2488071	2776757
A0A0B4J1U7-1	2637949	267279	2343021	2688188	2523837	266993	2742292	2770592	2456554	2634452	2655671	2544682	2697066	252426	2282857
P07359-1	2167435	2057771	2173207	2176346	2119783	2196818	2156289	NA	2255338	2229346	2066935	2215345	2190477	2328577	2161791
P0DJI9-1	2066142	2828855	2627883	NA	2342791	3086669	NA	2892969	3014732	NA	2871133	2883079	NA	3035446	3117903
Q86YZ3-1	1695444	195233	1937641	1895518	1876721	179508	1803788	14744	191732	2067412	1737714	1926673	2027889	2017331	1756276
Q8WXG9-1	2479384	2531558	2536774	2496815	2604683	2606178	251853	2501795	2449408	2348183	2586171	2498255	2516676	2495494	2537471
Q8NI99-1	18485	2029046	2126596	2035348	1879483	2150748	NA	NA	2171246	217384	178012	2025155	NA	2043759	1613736
Q9HDC9-1	NA	NA	NA	NA	NA	NA	NA	NA	NA	188643	2009234	2036058	NA	2203976	2269794
A0A0C4DH25-1	2571316	2546073	2383747	2724707	241172	2545079	2607228	252282	2310701	2686857	2355515	2541803	2567513	2381264	2506742
A0A0C4DH67-1	2071563	2162903	NA	2026818	NA	1971828	2051218	2328842	1998593	197519	1758229	NA	19471	1940048	NA
P02753-1	2472685	NA	2286308	2188709	18159	2022519	2387032	2550126	NA	NA	2385885	NA	2440673	1697623	2103476
Q8TF72-1	220411	258441	2706949	NA	2541238	2656122	2232482	2729798	2715305	2714727	2302445	2716406	2325752	2728311	2693963
A0A075B6I9-1	2359222	2190922	NA	2204671	2332131	2061881	2367439	2605465	2246452	2335481	2318363	2413773	2145296	2292382	2127587
A0A0C4DH34-1	2563204	2505847	251805	2625175	2574749	269501	2610626	2780898	2496411	2541271	2584656	2625676	2621666	2525326	2568978
A0A0C4DH31-1	2443244	2240699	1951279	2322304	2195927	2348322	232357	250709	2081698	2114403	2227425	240264	2165411	2200712	1853601
P01718-1	1990476	211787	1716842	2062557	2095207	2082992	2082762	2157687	NA	1694385	1715612	2007999	2014424	1910519	1686225
P01699-1	NA	1836848	2186647	1923728	NA	179818	1727945	2197486	1765152	NA	186531	181652	NA	2165513	NA
Q5T5P2-1	2856177	3285235	3049043	3088255	3276331	3253368	2945757	3175059	3240233	3182427	3347442	3280239	2829937	3176825	3230482
P23142-4	1593733	NA	216281	1984936	NA	2002827	2125991	NA	2284656	2147852	2207956	1982124	1807955	178587	2264037

## Sheet: VSClust_Results
Supplemental table 1. VSclust clustering results summary. The cluster column represents to the cluster each protein belongs and the "isClusterMember" column if this relation is above the desired treshold (Maxmembership > 0.5). Details about proteins in each cluster can be seen in the corresponding datasheets.
Protein Accession	cluster	Mean.of.log.Ccontrol	Mean.of.log.survival	Mean.of.log.non-Survival	isClusterMember	maxMembership	membership.of.cluster.1	membership.of.cluster.2	membership.of.cluster.3	membership.of.cluster.4	membership.of.cluster.5
nxp:NX_A0A075B6S5-1	1	1.05109	-0.111523	-0.939564	FALSE	0.306857	0.306857	0.302647	0.106889	0.113522	0.170086
nxp:NX_P02790-1	1	1.05216	-0.114115	-0.938047	FALSE	0.308014	0.308014	0.301363	0.106836	0.113526	0.170261
nxp:NX_P07357-1	1	1.05406	-0.118718	-0.935342	FALSE	0.31008	0.31008	0.299095	0.106735	0.113527	0.170562
nxp:NX_P06681-1	1	1.0636	-0.142474	-0.921121	FALSE	0.321029	0.321029	0.287605	0.106073	0.113374	0.17192
nxp:NX_P35527-1	1	1.13809	-0.738054	-0.400035	FALSE	0.325106	0.325106	0.159911	0.0996028	0.123076	0.292303
nxp:NX_P49913-1	1	1.13859	-0.73575	-0.402842	FALSE	0.32673	0.32673	0.16005	0.099534	0.122901	0.290785
nxp:NX_P00734-1	1	1.07128	-0.162459	-0.908824	FALSE	0.330672	0.330672	0.278166	0.105326	0.113042	0.172795
nxp:NX_P02753-1	1	1.1399	-0.729536	-0.410366	FALSE	0.331148	0.331148	0.160391	0.0993274	0.122405	0.286728
nxp:NX_P00747-1	1	1.07782	-0.180124	-0.897696	FALSE	0.339598	0.339598	0.269947	0.104517	0.112586	0.173352
nxp:NX_A0A0C4DH36-1	1	1.07785	-0.180216	-0.897638	FALSE	0.339645	0.339645	0.269905	0.104513	0.112583	0.173354
nxp:NX_P23142-1	1	1.14228	-0.71742	-0.42486	FALSE	0.339947	0.339947	0.160914	0.0988358	0.121339	0.278964
nxp:NX_A0A0C4DH25-1	1	1.14485	-0.702787	-0.44206	FALSE	0.350951	0.350951	0.161288	0.0980847	0.119878	0.269798
nxp:NX_P08697-1	1	1.14516	-0.700864	-0.444295	FALSE	0.352431	0.352431	0.161316	0.0979731	0.119672	0.268607
nxp:NX_A0A075B6J9-1	1	1.14639	-0.692975	-0.453412	FALSE	0.358602	0.358602	0.161376	0.0974827	0.118791	0.263749
nxp:NX_A0A0A0MS15-1	1	1.14669	-0.690929	-0.455761	FALSE	0.360228	0.360228	0.161377	0.097347	0.118553	0.262495
nxp:NX_P15814-1	1	1.09187	-0.220561	-0.871307	FALSE	0.361849	0.361849	0.25136	0.102104	0.110922	0.173766
nxp:NX_Q15848-1	1	1.09228	-0.221798	-0.870479	FALSE	0.362578	0.362578	0.250792	0.102017	0.110856	0.173757
nxp:NX_P49908-1	1	1.09359	-0.225799	-0.867795	FALSE	0.364957	0.364957	0.248956	0.10173	0.110637	0.173721
nxp:NX_P19823-1	1	1.14769	-0.683844	-0.46385	FALSE	0.365949	0.365949	0.161333	0.0968494	0.117699	0.25817
nxp:NX_P01780-1	1	1.09752	-0.237985	-0.859538	FALSE	0.372425	0.372425	0.24335	0.100799	0.109908	0.173518
nxp:NX_P02749-1	1	1.14893	-0.674319	-0.47461	FALSE	0.373875	0.373875	0.161154	0.0961111	0.116475	0.252385
nxp:NX_A0A0C4DH34-1	1	1.14895	-0.674163	-0.474786	FALSE	0.374007	0.374007	0.16115	0.0960983	0.116454	0.25229
nxp:NX_P00450-1	1	1.10797	-0.272395	-0.835579	FALSE	0.395658	0.395658	0.227291	0.0976737	0.107285	0.172093
nxp:NX_A0A075B6I0-1	1	1.15174	-0.647412	-0.504329	FALSE	0.398015	0.398015	0.159833	0.093564	0.112514	0.236073
nxp:NX_P04217-1	1	1.10989	-0.27908	-0.830813	FALSE	0.400611	0.400611	0.224105	0.0969709	0.106666	0.171647
nxp:NX_P01834-1	1	1.11064	-0.281717	-0.828923	FALSE	0.40261	0.40261	0.222841	0.0966841	0.106411	0.171454
nxp:NX_B9A064-1	1	1.15225	-0.641208	-0.511044	FALSE	0.404019	0.404019	0.159338	0.0928714	0.111486	0.232286
nxp:NX_O95445-1	1	1.15278	-0.63406	-0.518719	FALSE	0.411175	0.411175	0.158669	0.0920197	0.110243	0.227894
nxp:NX_O75636-1	1	1.15307	-0.629647	-0.523423	FALSE	0.41573	0.41573	0.158199	0.0914637	0.109443	0.225164
nxp:NX_P03952-1	1	1.1532	-0.627493	-0.525712	FALSE	0.417996	0.417996	0.157954	0.0911836	0.109043	0.223824
nxp:NX_P22792-1	1	1.15347	-0.622893	-0.530577	FALSE	0.422925	0.422925	0.157393	0.0905658	0.108167	0.22095
nxp:NX_P01857-1	1	1.11969	-0.315466	-0.804224	FALSE	0.430887	0.430887	0.20612	0.0924778	0.10253	0.167986
nxp:NX_A0A0C4DH72-1	1	1.12155	-0.322893	-0.79866	FALSE	0.437906	0.437906	0.202265	0.091399	0.101499	0.166931
nxp:NX_P01619-1	1	1.12575	-0.340376	-0.785379	FALSE	0.455872	0.455872	0.192847	0.0885932	0.0987632	0.163925
nxp:NX_A0A0C4DH68-1	1	1.15453	-0.594579	-0.559949	FALSE	0.456598	0.456598	0.152665	0.0860939	0.10204	0.202604
nxp:NX_P00742-1	1	1.12638	-0.343082	-0.7833	FALSE	0.458858	0.458858	0.191339	0.0881217	0.0982965	0.163385
nxp:NX_P04196-1	1	1.12715	-0.346435	-0.780715	FALSE	0.462643	0.462643	0.189448	0.0875222	0.0977005	0.162687
nxp:NX_P01859-1	1	1.12875	-0.353563	-0.775187	FALSE	0.471023	0.471023	0.185342	0.0861886	0.0963645	0.161082
nxp:NX_P43652-1	1	1.13082	-0.36307	-0.767746	FALSE	0.482981	0.482981	0.179663	0.0842723	0.0944225	0.158662
nxp:NX_P05155-1	1	1.13181	-0.367762	-0.764044	FALSE	0.489252	0.489252	0.176761	0.0832624	0.0933892	0.157335
nxp:NX_P08603-1	1	1.13505	-0.383828	-0.751223	TRUE	0.512909	0.512909	0.166235	0.0794286	0.0894127	0.152015
nxp:NX_Q8WWZ8-1	1	1.13578	-0.38758	-0.748196	TRUE	0.518997	0.518997	0.163621	0.0784373	0.0883721	0.150572
nxp:NX_P19827-1	1	1.1544	-0.554203	-0.600192	TRUE	0.519246	0.519246	0.1406	0.0769947	0.0902955	0.172864
nxp:NX_A0A075B6R2-1	1	1.15427	-0.549705	-0.604561	TRUE	0.527818	0.527818	0.138695	0.0756991	0.0886738	0.169114
nxp:NX_Q14204-1	1	1.15372	-0.535749	-0.617976	TRUE	0.557351	0.557351	0.131768	0.0711748	0.0830788	0.156627
nxp:NX_P02766-1	1	1.13999	-0.41089	-0.729101	TRUE	0.563169	0.563169	0.145601	0.0712145	0.0806634	0.139352
nxp:NX_P27169-1	1	1.15344	-0.530053	-0.623389	TRUE	0.570924	0.570924	0.128418	0.0690695	0.0805056	0.151082
nxp:NX_A0A0B4J1X5-1	1	1.14134	-0.418959	-0.722376	TRUE	0.58173	0.58173	0.138431	0.0681711	0.0773603	0.134308
nxp:NX_P02652-1	1	1.15277	-0.518658	-0.634116	TRUE	0.60142	0.60142	0.120575	0.0642943	0.0747265	0.138985
nxp:NX_P10643-1	1	1.15264	-0.51655	-0.636087	TRUE	0.607629	0.607629	0.11893	0.0633157	0.0735505	0.136574
nxp:NX_P00739-1	1	1.15217	-0.509954	-0.642219	TRUE	0.628372	0.628372	0.113336	0.0600342	0.0696246	0.128634
nxp:NX_P27918-1	1	1.15195	-0.506954	-0.644993	TRUE	0.638517	0.638517	0.110548	0.0584232	0.067706	0.124806
nxp:NX_P01024-1	1	1.15187	-0.505985	-0.645887	TRUE	0.641894	0.641894	0.109614	0.0578862	0.0670677	0.123539
nxp:NX_P05160-1	1	1.15129	-0.498895	-0.6524	TRUE	0.668121	0.668121	0.102251	0.0537038	0.0621135	0.113811
nxp:NX_P02765-1	1	1.15106	-0.496141	-0.654915	TRUE	0.678991	0.678991	0.0991524	0.0519652	0.0600623	0.10983
nxp:NX_P00748-1	1	1.15066	-0.491776	-0.658887	TRUE	0.696804	0.696804	0.0940249	0.049111	0.0567028	0.103357
nxp:NX_Q9NZP8-1	1	1.14791	-0.465675	-0.682236	TRUE	0.738244	0.738244	0.0831143	0.0425276	0.0487934	0.0873203
nxp:NX_P01700-1	1	1.14793	-0.465842	-0.682089	TRUE	0.738753	0.738753	0.0829405	0.0424443	0.0486998	0.0871628
nxp:NX_P08185-1	1	1.14827	-0.468735	-0.679534	TRUE	0.746237	0.746237	0.0803552	0.0412164	0.0473236	0.0848678
nxp:NX_P02647-1	1	1.14917	-0.476867	-0.672307	TRUE	0.748373	0.748373	0.079097	0.0408336	0.0469758	0.084721
nxp:NX_Q96PD5-1	1	1.14873	-0.472804	-0.675926	TRUE	0.75121	0.75121	0.0784923	0.0403913	0.0464215	0.0834845
nxp:NX_P02763-1	2	-0.315736	1.11976	-0.804022	FALSE	0.240816	0.190419	0.240816	0.229374	0.167078	0.172312
nxp:NX_A0A075B6I4-1	2	-0.223901	1.09297	-0.86907	FALSE	0.249234	0.193001	0.249234	0.21997	0.164953	0.172842
nxp:NX_A0A075B6H9-1	2	-0.169836	1.07404	-0.904206	FALSE	0.254379	0.194396	0.254379	0.214656	0.163572	0.172997
nxp:NX_P52566-1	2	-0.139631	1.06248	-0.922846	FALSE	0.257334	0.195136	0.257334	0.211742	0.162757	0.173031
nxp:NX_P04211-1	2	-0.126806	1.05735	-0.930549	FALSE	0.258609	0.195442	0.258609	0.210514	0.162401	0.173035
nxp:NX_P55058-1	2	-0.0555208	1.0266	-0.971083	FALSE	0.265942	0.197048	0.265942	0.203772	0.160312	0.172927
nxp:NX_P35579-1	2	-0.0256895	1.0126	-0.986908	FALSE	0.269155	0.197671	0.269155	0.20098	0.159378	0.172815
nxp:NX_P13645-1	2	-0.00987586	1.0049	-0.995025	FALSE	0.270898	0.19799	0.270898	0.199505	0.158868	0.172739
nxp:NX_P01743-1	2	0.228921	0.86569	-1.09461	FALSE	0.302022	0.201525	0.302022	0.177001	0.14959	0.169861
nxp:NX_P02776-1	2	0.234305	0.862044	-1.09635	FALSE	0.302867	0.201569	0.302867	0.176476	0.149339	0.169749
nxp:NX_A0A075B6I9-1	2	0.248901	0.852041	-1.10094	FALSE	0.305199	0.201678	0.305199	0.175043	0.148645	0.169434
nxp:NX_P05156-1	2	1.04648	-0.100565	-0.945918	FALSE	0.30813	0.302018	0.30813	0.107079	0.11347	0.169303
nxp:NX_P01860-1	2	1.03904	-0.0832877	-0.955751	FALSE	0.31698	0.294537	0.31698	0.107275	0.113277	0.167931
nxp:NX_Q9Y490-1	2	0.391132	0.745317	-1.13645	FALSE	0.332166	0.201665	0.332166	0.160282	0.14077	0.165116
nxp:NX_P15169-1	2	0.406423	0.732799	-1.13922	FALSE	0.335663	0.201508	0.335663	0.158575	0.139774	0.16448
nxp:NX_P01721-1	2	1.0204	-0.042122	-0.978273	FALSE	0.339318	0.277238	0.339318	0.107208	0.112264	0.163973
nxp:NX_A0A075B6Q5-1	2	1.01254	-0.0255801	-0.986965	FALSE	0.348907	0.270407	0.348907	0.106957	0.111627	0.162102
nxp:NX_P25311-1	2	1.00766	-0.0155037	-0.992158	FALSE	0.354956	0.266258	0.354956	0.106737	0.111171	0.160879
nxp:NX_P01876-1	2	1.00761	-0.0154047	-0.992209	FALSE	0.355016	0.266217	0.355016	0.106735	0.111166	0.160866
nxp:NX_P07358-1	2	0.993409	0.0130549	-1.00646	FALSE	0.37309	0.254471	0.37309	0.105815	0.109577	0.157046
nxp:NX_A0A0C4DH35-1	2	0.990803	0.0181473	-1.00895	FALSE	0.376497	0.252356	0.376497	0.105602	0.109244	0.156302
nxp:NX_P01718-1	2	0.552188	0.602152	-1.15434	FALSE	0.379119	0.197154	0.379119	0.140183	0.127921	0.155622
nxp:NX_P13647-1	2	0.552893	0.601467	-1.15436	FALSE	0.379391	0.197115	0.379391	0.140082	0.12785	0.155562
nxp:NX_P01706-1	2	0.980652	0.0376343	-1.01829	FALSE	0.390099	0.244183	0.390099	0.104631	0.107816	0.153271
nxp:NX_A0A0C4DH43-1	2	0.980182	0.0385218	-1.0187	FALSE	0.390742	0.243807	0.390742	0.104581	0.107745	0.153126
nxp:NX_P00488-1	2	0.964297	0.0679414	-1.03224	FALSE	0.413346	0.231096	0.413346	0.102586	0.105064	0.147908
nxp:NX_A0A0B4J1V6-1	2	0.963183	0.0699591	-1.03314	FALSE	0.414999	0.230202	0.414999	0.102424	0.104856	0.14752
nxp:NX_P01599-1	2	0.655154	0.495879	-1.15103	FALSE	0.430836	0.187609	0.430836	0.122864	0.11499	0.143701
nxp:NX_P07360-1	2	0.655244	0.495781	-1.15102	FALSE	0.430895	0.187596	0.430895	0.122846	0.114976	0.143687
nxp:NX_Q9UK55-1	2	0.660264	0.490258	-1.15052	FALSE	0.434273	0.18685	0.434273	0.121829	0.114169	0.142879
nxp:NX_P06312-1	2	0.946667	0.0992627	-1.04593	FALSE	0.440821	0.216778	0.440821	0.0996392	0.101404	0.141358
nxp:NX_P00751-1	2	0.679879	0.468345	-1.14822	FALSE	0.44863	0.183543	0.44863	0.117628	0.110782	0.139417
nxp:NX_A0A0C4DH67-1	2	0.685623	0.461825	-1.14745	FALSE	0.453229	0.18244	0.453229	0.11632	0.109711	0.1383
nxp:NX_P05106-1	2	0.925312	0.135549	-1.06086	FALSE	0.478801	0.198516	0.478801	0.0948205	0.0957948	0.132067
nxp:NX_P01871-1	2	0.723552	0.417553	-1.14111	FALSE	0.489568	0.173085	0.489568	0.106521	0.10146	0.129367
nxp:NX_A0A0C4DH38-1	2	0.919726	0.144768	-1.06449	FALSE	0.489851	0.193464	0.489851	0.0932865	0.0940693	0.129329
nxp:NX_P01591-1	2	0.919031	0.145906	-1.06494	FALSE	0.491263	0.192825	0.491263	0.0930868	0.0938463	0.128979
nxp:NX_A0A0C4DH31-1	2	0.727965	0.412259	-1.14022	FALSE	0.494645	0.171698	0.494645	0.105216	0.100334	0.128107
nxp:NX_A0A0C4DH42-1	2	0.728212	0.411961	-1.14017	FALSE	0.494935	0.171618	0.494935	0.105142	0.10027	0.128035
nxp:NX_P01709-1	2	0.739866	0.397822	-1.13769	TRUE	0.509505	0.167544	0.509505	0.101474	0.0970702	0.124407
nxp:NX_O43866-1	2	0.902894	0.171921	-1.07481	TRUE	0.526875	0.177188	0.526875	0.0878007	0.088051	0.120085
nxp:NX_A0A0B4J1V0-1	2	0.895171	0.18408	-1.07925	TRUE	0.546184	0.169028	0.546184	0.0847621	0.0847937	0.115232
nxp:NX_P05546-1	2	0.893248	0.18708	-1.08033	TRUE	0.551267	0.166911	0.551267	0.0839449	0.0839249	0.113952
nxp:NX_P01714-1	2	0.775495	0.353168	-1.12866	TRUE	0.568249	0.149987	0.568249	0.0875501	0.0845596	0.109654
nxp:NX_P01602-1	2	0.886399	0.197677	-1.08408	TRUE	0.570377	0.159053	0.570377	0.0808154	0.0806218	0.109132
nxp:NX_P07737-1	2	0.783624	0.342661	-1.12628	TRUE	0.58603	0.144393	0.58603	0.0835433	0.0808703	0.105164
nxp:NX_A0A0B4J1U7-1	2	0.874842	0.215258	-1.0901	TRUE	0.606793	0.144458	0.606793	0.0746365	0.0741904	0.0999213
nxp:NX_P51884-1	2	0.793686	0.329482	-1.12317	TRUE	0.611361	0.136252	0.611361	0.0779575	0.0756743	0.0987544
nxp:NX_P19652-1	2	0.867379	0.226417	-1.0938	TRUE	0.633608	0.133963	0.633608	0.0699406	0.0693637	0.0931246
nxp:NX_P04430-1	2	0.861105	0.235686	-1.09679	TRUE	0.658322	0.124435	0.658322	0.0655267	0.0648626	0.0868539
nxp:NX_P04004-1	2	0.851874	0.249143	-1.10102	TRUE	0.697261	0.109631	0.697261	0.0584475	0.057695	0.0769649
nxp:NX_P01877-1	2	0.826363	0.285277	-1.11164	TRUE	0.723	0.098832	0.723	0.0544232	0.0533215	0.070423
nxp:NX_A0A0B4J1Y9-1	2	0.830083	0.2801	-1.11018	TRUE	0.733832	0.0951666	0.733832	0.0521656	0.0511648	0.0676706
nxp:NX_P0C0L4-1	2	0.833379	0.275488	-1.10887	TRUE	0.739906	0.0931696	0.739906	0.0508624	0.0499344	0.0661272
nxp:NX_P05543-1	2	0.835925	0.271909	-1.10783	TRUE	0.741503	0.0927332	0.741503	0.0504631	0.0495792	0.0657217
nxp:NX_A0A075B6K5-1	3	-0.484795	1.14999	-0.665198	FALSE	0.24862	0.184865	0.225849	0.24862	0.170264	0.170402
nxp:NX_P00738-1	3	-0.516555	1.15264	-0.636081	FALSE	0.252639	0.18368	0.223041	0.252639	0.170749	0.169891
nxp:NX_P80748-1	3	-0.607256	1.15417	-0.546919	FALSE	0.265129	0.179979	0.214889	0.265129	0.171896	0.168107
nxp:NX_P02649-1	3	-0.928779	-0.129771	1.05855	FALSE	0.27026	0.150233	0.147436	0.27026	0.267919	0.164152
nxp:NX_P06331-1	3	-0.71744	1.14228	-0.424836	FALSE	0.283138	0.174647	0.204412	0.283138	0.172685	0.165118
nxp:NX_P01699-1	3	-0.824814	1.11224	-0.287423	FALSE	0.305652	0.16807	0.192945	0.305652	0.172443	0.16089
nxp:NX_P21926-1	3	-0.842256	1.1052	-0.262943	FALSE	0.310019	0.16681	0.190889	0.310019	0.172259	0.160023
nxp:NX_Q14624-1	3	-0.853904	1.10011	-0.246201	FALSE	0.313083	0.16593	0.189474	0.313083	0.172105	0.159408
nxp:NX_P61769-1	3	-1.03621	0.0768444	0.959361	FALSE	0.313532	0.146808	0.146656	0.313532	0.235537	0.157468
nxp:NX_Q8TF72-1	3	-1.04951	0.107747	0.941764	FALSE	0.32106	0.145902	0.146138	0.32106	0.23082	0.15608
nxp:NX_P26038-1	3	-1.06664	0.150297	0.916344	FALSE	0.332082	0.144454	0.145218	0.332082	0.224279	0.153968
nxp:NX_A1L4H1-1	3	-1.07704	0.177969	0.899067	FALSE	0.339721	0.143374	0.144477	0.339721	0.219971	0.152457
nxp:NX_P04275-1	3	-1.07897	0.183299	0.89567	FALSE	0.34124	0.143152	0.144321	0.34124	0.219134	0.152153
nxp:NX_P02748-1	3	-0.949229	1.04402	-0.0947907	FALSE	0.344395	0.157104	0.176152	0.344395	0.169511	0.152837
nxp:NX_P11021-1	3	-1.08309	0.194861	0.888227	FALSE	0.344592	0.142656	0.143965	0.344592	0.217311	0.151477
nxp:NX_P01704-1	3	-0.96814	1.02907	-0.060934	FALSE	0.352545	0.154858	0.172966	0.352545	0.168567	0.151064
nxp:NX_A0M8Q6-1	3	-0.972931	1.02503	-0.0521018	FALSE	0.354759	0.154251	0.172118	0.354759	0.168294	0.150578
nxp:NX_O00602-1	3	-1.10234	0.253448	0.84889	FALSE	0.362927	0.139775	0.141781	0.362927	0.207834	0.147683
nxp:NX_P02671-1	3	-1.12423	0.333911	0.790321	FALSE	0.392883	0.134579	0.137492	0.392883	0.193815	0.14123
nxp:NX_Q9HDC9-1	3	-1.12684	0.345095	0.781749	FALSE	0.397619	0.133713	0.136745	0.397619	0.191733	0.140188
nxp:NX_P02750-1	3	-1.04966	0.941553	0.108109	FALSE	0.403588	0.141207	0.154863	0.403588	0.160735	0.139607
nxp:NX_P00451-1	3	-1.13232	0.370254	0.762071	FALSE	0.408914	0.131608	0.1349	0.408914	0.186892	0.137687
nxp:NX_P0DJI9-1	3	-1.13536	0.385436	0.749927	FALSE	0.416208	0.13022	0.133664	0.416208	0.18385	0.136059
nxp:NX_P01601-1	3	-1.07684	0.899406	0.177434	FALSE	0.432366	0.133782	0.145672	0.432366	0.15519	0.132991
nxp:NX_Q13790-1	3	-1.07883	0.895925	0.182901	FALSE	0.434932	0.133128	0.144878	0.434932	0.154664	0.132398
nxp:NX_Q92954-3	3	-1.0827	0.888951	0.193745	FALSE	0.440175	0.131795	0.143269	0.440175	0.153577	0.131184
nxp:NX_A0A0C4DH69-1	3	-1.08624	0.882328	0.203912	FALSE	0.445288	0.1305	0.141714	0.445288	0.152499	0.129999
nxp:NX_P01833-1	3	-1.14721	0.459882	0.687328	FALSE	0.458875	0.121749	0.125845	0.458875	0.167131	0.1264
nxp:NX_P20851-1	3	-1.15093	0.494738	0.656194	FALSE	0.484354	0.116471	0.120795	0.484354	0.157825	0.120554
nxp:NX_Q08380-1	3	-1.15312	0.524312	0.628812	TRUE	0.51012	0.111012	0.11547	0.51012	0.148791	0.114607
nxp:NX_P11226-1	3	-1.11999	0.803328	0.316666	TRUE	0.520406	0.111904	0.120145	0.520406	0.135066	0.11248
nxp:NX_P01011-1	3	-1.12059	0.801564	0.319025	TRUE	0.522493	0.111396	0.119572	0.522493	0.134548	0.111991
nxp:NX_P0DJI8-1	3	-1.15453	0.559908	0.594619	TRUE	0.548402	0.102733	0.107242	0.548402	0.135898	0.105725
nxp:NX_P01764-1	3	-1.15456	0.561542	0.593016	TRUE	0.550407	0.102295	0.106803	0.550407	0.135236	0.105259
nxp:NX_O00187-1	3	-1.13341	0.757849	0.375561	TRUE	0.58375	0.09667	0.10318	0.58375	0.118767	0.0976326
nxp:NX_P02675-1	3	-1.13744	0.74098	0.396459	TRUE	0.61406	0.0894756	0.0953014	0.61406	0.110642	0.0905217
nxp:NX_Q8WXG9-1	3	-1.15371	0.618171	0.535544	TRUE	0.64121	0.082128	0.0862567	0.64121	0.106331	0.0840741
nxp:NX_P02679-1	3	-1.14466	0.703923	0.440736	TRUE	0.701158	0.069019	0.0731874	0.701158	0.0865524	0.0700831
nxp:NX_P23083-1	3	-1.15159	0.649176	0.502411	TRUE	0.717124	0.0649618	0.068458	0.717124	0.0831466	0.0663097
nxp:NX_P07996-1	3	-1.14727	0.686879	0.460393	TRUE	0.746772	0.0583813	0.061785	0.746772	0.073682	0.0593795
nxp:NX_P01717-1	3	-1.15046	0.660895	0.48956	TRUE	0.747228	0.0581193	0.061327	0.747228	0.0740656	0.0592598
nxp:NX_P12259-1	3	-1.14807	0.681036	0.467035	TRUE	0.758079	0.0557409	0.0589512	0.758079	0.0705034	0.0567258
nxp:NX_Q5T5P2-1	3	-1.14959	0.668772	0.480818	TRUE	0.760892	0.0550228	0.0581109	0.760892	0.0699142	0.0560606
nxp:NX_P04278-1	4	0.493392	-1.15081	0.657418	FALSE	0.266534	0.18069	0.147966	0.142011	0.266534	0.262798
nxp:NX_P07359-1	4	0.487833	-1.15029	0.662458	FALSE	0.26795	0.180357	0.147854	0.142192	0.26795	0.261647
nxp:NX_Q9BXR6-1	4	-0.918575	-0.146653	1.06523	FALSE	0.270736	0.15033	0.147315	0.267101	0.270736	0.164518
nxp:NX_P05090-1	4	0.459424	-1.14715	0.687728	FALSE	0.275269	0.178599	0.14721	0.143036	0.275269	0.255885
nxp:NX_P18428-1	4	-0.886786	-0.197082	1.08387	FALSE	0.27942	0.15046	0.146791	0.257873	0.27942	0.165455
nxp:NX_P05109-1	4	0.430523	-1.14316	0.712632	FALSE	0.282888	0.176716	0.146433	0.143758	0.282888	0.250205
nxp:NX_P04003-1	4	-0.844698	-0.259461	1.10416	FALSE	0.290855	0.150277	0.1458	0.246792	0.290855	0.166275
nxp:NX_P01031-1	4	-0.840841	-0.264955	1.1058	FALSE	0.291907	0.150242	0.145694	0.245828	0.291907	0.166329
nxp:NX_P69905-1	4	0.386611	-1.13559	0.748978	FALSE	0.29488	0.173668	0.145018	0.144588	0.29488	0.241845
nxp:NX_P02654-1	4	0.367571	-1.13177	0.764196	FALSE	0.300265	0.172275	0.144317	0.144846	0.300265	0.238297
nxp:NX_A0A0C4DH29-1	4	-0.800637	-0.320261	1.1209	FALSE	0.302972	0.149705	0.144443	0.236199	0.302972	0.166681
nxp:NX_P00736-1	4	0.353431	-1.12872	0.77529	FALSE	0.304348	0.17121	0.143761	0.144997	0.304348	0.235684
nxp:NX_P48740-1	4	0.29655	-1.11473	0.818184	FALSE	0.321613	0.166657	0.141208	0.145232	0.321613	0.225291
nxp:NX_P09871-1	4	0.293188	-1.11382	0.820635	FALSE	0.322682	0.166373	0.14104	0.145226	0.322682	0.224679
nxp:NX_P23142-4	4	-0.722743	-0.41852	1.14126	FALSE	0.325433	0.147807	0.141294	0.219115	0.325433	0.16635
nxp:NX_Q4LDE5-1	4	-0.715412	-0.427239	1.14265	FALSE	0.32765	0.14757	0.140949	0.217581	0.32765	0.16625
nxp:NX_Q15582-1	4	-0.646641	-0.505167	1.15181	FALSE	0.34967	0.144833	0.13726	0.203538	0.34967	0.164699
nxp:NX_P20851-2	4	-0.588438	-0.566191	1.15463	FALSE	0.370598	0.1417	0.133432	0.191852	0.370598	0.162418
nxp:NX_P02655-1	4	0.117948	-1.05374	0.935795	FALSE	0.389534	0.148589	0.129133	0.141076	0.389534	0.191668
nxp:NX_Q96IY4-1	4	-0.464319	-0.683431	1.14775	FALSE	0.426818	0.131618	0.122288	0.165803	0.426818	0.153473
nxp:NX_P06702-1	4	-0.443042	-0.701943	1.14498	FALSE	0.438828	0.129249	0.119814	0.160943	0.438828	0.151165
nxp:NX_P35908-1	4	0.0137596	-1.00681	0.993049	FALSE	0.447056	0.133603	0.117657	0.133158	0.447056	0.168526
nxp:NX_P02656-1	4	-0.0648831	-0.965979	1.03086	TRUE	0.508234	0.118066	0.104963	0.122053	0.508234	0.146684
nxp:NX_P07225-1	4	-0.0688823	-0.963778	1.03266	TRUE	0.511946	0.117135	0.104184	0.121316	0.511946	0.145419
nxp:NX_Q9Y6R7-1	4	-0.0873405	-0.953465	1.04081	TRUE	0.529979	0.112626	0.10039	0.117654	0.529979	0.13935
nxp:NX_P02042-1	4	-0.262733	-0.842404	1.10514	TRUE	0.596102	0.0951241	0.0864807	0.108017	0.596102	0.114277
nxp:NX_P01019-1	4	-0.153712	-0.914244	1.06796	TRUE	0.605262	0.094012	0.0844394	0.101316	0.605262	0.11497
nxp:NX_P35542-1	4	-0.232135	-0.863517	1.09565	TRUE	0.628425	0.0878	0.0795541	0.0982297	0.628425	0.105991
nxp:NX_P35555-1	4	-0.202257	-0.883412	1.08567	TRUE	0.641515	0.0849697	0.076735	0.0937081	0.641515	0.103072
nxp:NX_P0C0L5-1	4	-0.204755	-0.881775	1.08653	TRUE	0.641563	0.0849367	0.0767265	0.0937838	0.641563	0.10299
nxp:NX_P12109-1	5	0.586456	-1.15465	0.568197	FALSE	0.283628	0.1857	0.149103	0.138181	0.243387	0.283628
nxp:NX_P04114-1	5	0.613358	-1.15394	0.540578	FALSE	0.290365	0.186927	0.149145	0.136771	0.236793	0.290365
nxp:NX_Q15485-1	5	0.620173	-1.15361	0.533441	FALSE	0.292137	0.187219	0.149132	0.13639	0.235122	0.292137
nxp:NX_P08519-1	5	0.622592	-1.15349	0.530894	FALSE	0.292773	0.187321	0.149126	0.136252	0.234528	0.292773
nxp:NX_P06310-1	5	0.653702	-1.15117	0.49747	FALSE	0.301305	0.188536	0.148921	0.134364	0.226873	0.301305
nxp:NX_A0A0J9YXX1-1	5	0.677218	-1.14857	0.471348	FALSE	0.30825	0.189323	0.148609	0.132782	0.221035	0.30825
nxp:NX_P01023-1	5	1.12871	-0.775329	-0.353381	FALSE	0.318241	0.299671	0.156741	0.100114	0.125233	0.318241
nxp:NX_P01009-1	5	1.12503	-0.787754	-0.337275	FALSE	0.327616	0.291425	0.155289	0.100021	0.12565	0.327616
nxp:NX_P02760-1	5	1.11756	-0.810375	-0.307181	FALSE	0.345955	0.276499	0.152104	0.0994756	0.125967	0.345955
nxp:NX_A0A0A0MT36-1	5	1.11753	-0.81046	-0.307066	FALSE	0.346028	0.276442	0.15209	0.0994725	0.125967	0.346028
nxp:NX_Q8NI99-1	5	0.807449	-1.11858	0.311132	FALSE	0.359331	0.190348	0.143291	0.120696	0.186334	0.359331
nxp:NX_Q03591-1	5	0.827126	-1.11134	0.284217	FALSE	0.370088	0.189664	0.141676	0.118162	0.18041	0.370088
nxp:NX_P13671-1	5	1.10675	-0.83856	-0.268189	FALSE	0.371826	0.257697	0.147037	0.0980159	0.125423	0.371826
nxp:NX_A0A075B6S2-1	5	0.836769	-1.10749	0.270718	FALSE	0.375828	0.189194	0.140763	0.116819	0.177396	0.375828
nxp:NX_P04264-1	5	0.864687	-1.09509	0.230406	FALSE	0.394614	0.187184	0.137568	0.112482	0.168152	0.394614
nxp:NX_P01861-1	5	1.0953	-0.864257	-0.231043	FALSE	0.399516	0.23985	0.141131	0.0957446	0.123758	0.399516
nxp:NX_P01880-1	5	0.87309	-1.09098	0.217891	FALSE	0.40103	0.186347	0.136413	0.111023	0.165186	0.40103
nxp:NX_P20742-1	5	1.09249	-0.87005	-0.22244	FALSE	0.406466	0.235668	0.139595	0.0950805	0.12319	0.406466
nxp:NX_A0A075B6H7-1	5	1.08891	-0.877187	-0.21172	FALSE	0.41546	0.230409	0.137584	0.094173	0.122374	0.41546
nxp:NX_Q86YZ3-1	5	0.905716	-1.07315	0.167431	FALSE	0.430514	0.181654	0.130787	0.104461	0.152584	0.430514
nxp:NX_P36955-1	5	1.07166	-0.908194	-0.163468	FALSE	0.461486	0.205693	0.127	0.0888301	0.116991	0.461486
nxp:NX_P02743-1	5	0.940064	-1.05073	0.110666	FALSE	0.473238	0.172869	0.121972	0.0953547	0.136566	0.473238
nxp:NX_P48740-2	5	0.940917	-1.05012	0.109202	FALSE	0.474518	0.172576	0.1217	0.0950886	0.136118	0.474518
nxp:NX_P06276-1	5	1.06189	-0.923747	-0.138142	FALSE	0.490191	0.191693	0.120256	0.0850468	0.112814	0.490191
nxp:NX_P02747-1	5	0.97248	-1.02542	0.0529362	TRUE	0.532518	0.158011	0.109006	0.0833465	0.117117	0.532518
nxp:NX_O75882-1	5	0.98725	-1.01228	0.0250292	TRUE	0.567596	0.148303	0.101117	0.0764745	0.10651	0.567596
nxp:NX_P55056-1	5	1.03207	-0.964509	-0.0675561	TRUE	0.586452	0.149181	0.0973688	0.0709439	0.0960537	0.586452
nxp:NX_P02746-1	5	1.02998	-0.967049	-0.0629304	TRUE	0.592418	0.146645	0.0959419	0.0700377	0.094957	0.592418
nxp:NX_P06727-1	5	1.02628	-0.971468	-0.05481	TRUE	0.601848	0.1426	0.0936813	0.068616	0.0932546	0.601848
nxp:NX_P01701-1	5	1.0094	-0.990328	-0.0190715	TRUE	0.613912	0.13558	0.0906294	0.0673508	0.0925281	0.613912
nxp:NX_P02745-1	5	1.01769	-0.981315	-0.0363772	TRUE	0.615262	0.136392	0.0904231	0.0667294	0.0911938	0.615262

## Sheet: Cluster1
Entry	Entry name	Status	Protein names	Gene names	Organism	Length
P08603	CFAH_HUMAN	reviewed	Complement factor H (H factor 1)	CFH HF HF1 HF2	Homo sapiens (Human)	1231
Q8WWZ8	OIT3_HUMAN	reviewed	Oncoprotein-induced transcript 3 protein (Liver-specific zona pellucida domain-containing protein)	OIT3 LZP UNQ826/PRO1753	Homo sapiens (Human)	545
P19827	ITIH1_HUMAN	reviewed	Inter-alpha-trypsin inhibitor heavy chain H1 (ITI heavy chain H1) (ITI-HC1) (Inter-alpha-inhibitor heavy chain 1) (Inter-alpha-trypsin inhibitor complex component III) (Serum-derived hyaluronan-associated protein) (SHAP)	ITIH1 IGHEP1	Homo sapiens (Human)	911
A0A075B6R2	HV404_HUMAN	reviewed	Immunoglobulin heavy variable 4-4	IGHV4-4	Homo sapiens (Human)	117
Q14204	DYHC1_HUMAN	reviewed	Cytoplasmic dynein 1 heavy chain 1 (Cytoplasmic dynein heavy chain 1) (Dynein heavy chain, cytosolic)	DYNC1H1 DHC1 DNCH1 DNCL DNECL DYHC KIAA0325	Homo sapiens (Human)	4646
P02766	TTHY_HUMAN	reviewed	Transthyretin (ATTR) (Prealbumin) (TBPA)	TTR PALB	Homo sapiens (Human)	147
P27169	PON1_HUMAN	reviewed	Serum paraoxonase/arylesterase 1 (PON 1) (EC 3.1.1.2) (EC 3.1.1.81) (EC 3.1.8.1) (Aromatic esterase 1) (A-esterase 1) (K-45) (Serum aryldialkylphosphatase 1)	PON1 PON	Homo sapiens (Human)	355
A0A0B4J1X5	HV374_HUMAN	reviewed	Immunoglobulin heavy variable 3-74	IGHV3-74	Homo sapiens (Human)	117
P02652	APOA2_HUMAN	reviewed	Apolipoprotein A-II (Apo-AII) (ApoA-II) (Apolipoprotein A2) [Cleaved into: Proapolipoprotein A-II (ProapoA-II); Truncated apolipoprotein A-II (Apolipoprotein A-II(1-76))]	APOA2	Homo sapiens (Human)	100
P10643	CO7_HUMAN	reviewed	Complement component C7	C7	Homo sapiens (Human)	843
P00739	HPTR_HUMAN	reviewed	Haptoglobin-related protein	HPR	Homo sapiens (Human)	348
P27918	PROP_HUMAN	reviewed	Properdin (Complement factor P)	CFP PFC	Homo sapiens (Human)	469
P01024	CO3_HUMAN	reviewed	Complement C3 (C3 and PZP-like alpha-2-macroglobulin domain-containing protein 1) [Cleaved into: Complement C3 beta chain; C3-beta-c (C3bc); Complement C3 alpha chain; C3a anaphylatoxin; Acylation stimulating protein (ASP) (C3adesArg); Complement C3b alpha' chain; Complement C3c alpha' chain fragment 1; Complement C3dg fragment; Complement C3g fragment; Complement C3d fragment; Complement C3f fra…	C3 CPAMD1	Homo sapiens (Human)	1663
P05160	F13B_HUMAN	reviewed	Coagulation factor XIII B chain (Fibrin-stabilizing factor B subunit) (Protein-glutamine gamma-glutamyltransferase B chain) (Transglutaminase B chain)	F13B	Homo sapiens (Human)	661
P02765	FETUA_HUMAN	reviewed	Alpha-2-HS-glycoprotein (Alpha-2-Z-globulin) (Ba-alpha-2-glycoprotein) (Fetuin-A) [Cleaved into: Alpha-2-HS-glycoprotein chain A; Alpha-2-HS-glycoprotein chain B]	AHSG FETUA PRO2743	Homo sapiens (Human)	367
P00748	FA12_HUMAN	reviewed	Coagulation factor XII (EC 3.4.21.38) (Hageman factor) (HAF) [Cleaved into: Coagulation factor XIIa heavy chain; Beta-factor XIIa part 1; Coagulation factor XIIa light chain (Beta-factor XIIa part 2)]	F12	Homo sapiens (Human)	615
Q9NZP8	C1RL_HUMAN	reviewed	Complement C1r subcomponent-like protein (C1r-LP) (C1r-like protein) (EC 3.4.21.-) (C1r-like serine protease analog protein) (CLSPa)	C1RL C1RL1 C1RLP CLSPA	Homo sapiens (Human)	487
P01700	LV147_HUMAN	reviewed	Immunoglobulin lambda variable 1-47 (Ig lambda chain V-I region HA) (Ig lambda chain V-I region WAH)	IGLV1-47	Homo sapiens (Human)	117
P08185	CBG_HUMAN	reviewed	Corticosteroid-binding globulin (CBG) (Serpin A6) (Transcortin)	SERPINA6 CBG	Homo sapiens (Human)	405
P02647	APOA1_HUMAN	reviewed	Apolipoprotein A-I (Apo-AI) (ApoA-I) (Apolipoprotein A1) [Cleaved into: Proapolipoprotein A-I (ProapoA-I); Truncated apolipoprotein A-I (Apolipoprotein A-I(1-242))]	APOA1	Homo sapiens (Human)	267
Q96PD5	PGRP2_HUMAN	reviewed	N-acetylmuramoyl-L-alanine amidase (EC 3.5.1.28) (Peptidoglycan recognition protein 2) (Peptidoglycan recognition protein long) (PGRP-L)	PGLYRP2 PGLYRPL PGRPL UNQ3103/PRO10102	Homo sapiens (Human)	576

## Sheet: Cluster2
Entry	Entry name	Status	Protein names	Gene names	Organism	Length
P01709	LV208_HUMAN	reviewed	Immunoglobulin lambda variable 2-8 (Ig lambda chain V-II region BO) (Ig lambda chain V-II region MGC)	IGLV2-8	Homo sapiens (Human)	118
O43866	CD5L_HUMAN	reviewed	CD5 antigen-like (Apoptosis inhibitor expressed by macrophages) (hAIM) (CT-2) (IgM-associated peptide) (SP-alpha)	CD5L API6 UNQ203/PRO229	Homo sapiens (Human)	347
A0A0B4J1V0	HV315_HUMAN	reviewed	Immunoglobulin heavy variable 3-15	IGHV3-15	Homo sapiens (Human)	119
P05546	HEP2_HUMAN	reviewed	Heparin cofactor 2 (Heparin cofactor II) (HC-II) (Protease inhibitor leuserpin-2) (HLS2) (Serpin D1)	SERPIND1 HCF2	Homo sapiens (Human)	499
P01714	LV319_HUMAN	reviewed	Immunoglobulin lambda variable 3-19 (Ig lambda chain V-III region SH)	IGLV3-19	Homo sapiens (Human)	112
P01602	KV105_HUMAN	reviewed	Immunoglobulin kappa variable 1-5 (Ig kappa chain V-I region CAR) (Ig kappa chain V-I region EU) (Ig kappa chain V-I region HK102) (Ig kappa chain V-I region Kue)	IGKV1-5	Homo sapiens (Human)	117
P07737	PROF1_HUMAN	reviewed	Profilin-1 (Epididymis tissue protein Li 184a) (Profilin I)	PFN1	Homo sapiens (Human)	140
A0A0B4J1U7	HV601_HUMAN	reviewed	Immunoglobulin heavy variable 6-1	IGHV6-1	Homo sapiens (Human)	121
P51884	LUM_HUMAN	reviewed	Lumican (Keratan sulfate proteoglycan lumican) (KSPG lumican)	LUM LDC SLRR2D	Homo sapiens (Human)	338
P19652	A1AG2_HUMAN	reviewed	Alpha-1-acid glycoprotein 2 (AGP 2) (Orosomucoid-2) (OMD 2)	ORM2 AGP2	Homo sapiens (Human)	201
P04430	KV116_HUMAN	reviewed	Immunoglobulin kappa variable 1-16 (Ig kappa chain V-I region BAN)	IGKV1-16	Homo sapiens (Human)	117
P04004	VTNC_HUMAN	reviewed	Vitronectin (VN) (S-protein) (Serum-spreading factor) (V75) [Cleaved into: Vitronectin V65 subunit; Vitronectin V10 subunit; Somatomedin-B]	VTN	Homo sapiens (Human)	478
P01877	IGHA2_HUMAN	reviewed	Immunoglobulin heavy constant alpha 2 (Ig alpha-2 chain C region) (Ig alpha-2 chain C region BUT) (Ig alpha-2 chain C region LAN)	IGHA2	Homo sapiens (Human)	340
A0A0B4J1Y9	HV372_HUMAN	reviewed	Immunoglobulin heavy variable 3-72	IGHV3-72	Homo sapiens (Human)	119
P0C0L4	CO4A_HUMAN	reviewed	Complement C4-A (Acidic complement C4) (C3 and PZP-like alpha-2-macroglobulin domain-containing protein 2) [Cleaved into: Complement C4 beta chain; Complement C4-A alpha chain; C4a anaphylatoxin; C4b-A; C4d-A; Complement C4 gamma chain]	C4A CO4 CPAMD2	Homo sapiens (Human)	1744
P05543	THBG_HUMAN	reviewed	Thyroxine-binding globulin (Serpin A7) (T4-binding globulin)	SERPINA7 TBG	Homo sapiens (Human)	415

## Sheet: Cluster3
Entry	Entry name	Status	Protein names	Gene names	Organism	Length
Q08380	LG3BP_HUMAN	reviewed	Galectin-3-binding protein (Basement membrane autoantigen p105) (Lectin galactoside-binding soluble 3-binding protein) (Mac-2-binding protein) (MAC2BP) (Mac-2 BP) (Tumor-associated antigen 90K)	LGALS3BP M2BP	Homo sapiens (Human)	585
P11226	MBL2_HUMAN	reviewed	Mannose-binding protein C (MBP-C) (Collectin-1) (MBP1) (Mannan-binding protein) (Mannose-binding lectin)	MBL2 COLEC1 MBL	Homo sapiens (Human)	248
P01011	AACT_HUMAN	reviewed	Alpha-1-antichymotrypsin (ACT) (Cell growth-inhibiting gene 24/25 protein) (Serpin A3) [Cleaved into: Alpha-1-antichymotrypsin His-Pro-less]	SERPINA3 AACT GIG24 GIG25	Homo sapiens (Human)	423
P0DJI8	SAA1_HUMAN	reviewed	Serum amyloid A-1 protein (SAA) [Cleaved into: Amyloid protein A (Amyloid fibril protein AA); Serum amyloid protein A(2-104); Serum amyloid protein A(3-104); Serum amyloid protein A(2-103); Serum amyloid protein A(2-102); Serum amyloid protein A(4-101)]	SAA1	Homo sapiens (Human)	122
P01764	HV323_HUMAN	reviewed	Immunoglobulin heavy variable 3-23 (Ig heavy chain V-III region LAY) (Ig heavy chain V-III region POM) (Ig heavy chain V-III region TEI) (Ig heavy chain V-III region TIL) (Ig heavy chain V-III region TUR) (Ig heavy chain V-III region VH26) (Ig heavy chain V-III region WAS) (Ig heavy chain V-III region ZAP)	IGHV3-23	Homo sapiens (Human)	117
O00187	MASP2_HUMAN	reviewed	Mannan-binding lectin serine protease 2 (EC 3.4.21.104) (MBL-associated serine protease 2) (Mannose-binding protein-associated serine protease 2) (MASP-2) [Cleaved into: Mannan-binding lectin serine protease 2 A chain; Mannan-binding lectin serine protease 2 B chain]	MASP2	Homo sapiens (Human)	686
P02675	FIBB_HUMAN	reviewed	Fibrinogen beta chain [Cleaved into: Fibrinopeptide B; Fibrinogen beta chain]	FGB	Homo sapiens (Human)	491
Q8WXG9	AGRV1_HUMAN	reviewed	Adhesion G-protein coupled receptor V1 (ADGRV1) (EC 3.4.-.-) (G-protein coupled receptor 98) (Monogenic audiogenic seizure susceptibility protein 1 homolog) (Usher syndrome type-2C protein) (Very large G-protein coupled receptor 1) [Cleaved into: ADGRV1 subunit alpha; ADGRV1 subunit beta]	ADGRV1 GPR98 KIAA0686 KIAA1943 MASS1 VLGR1	Homo sapiens (Human)	6306
P02679	FIBG_HUMAN	reviewed	Fibrinogen gamma chain	FGG PRO2061	Homo sapiens (Human)	453
P23083	HV102_HUMAN	reviewed	Immunoglobulin heavy variable 1-2 (Ig heavy chain V-I region ND) (Ig heavy chain V-I region V35)	IGHV1-2	Homo sapiens (Human)	117
P07996	TSP1_HUMAN	reviewed	Thrombospondin-1 (Glycoprotein G)	THBS1 TSP TSP1	Homo sapiens (Human)	1170
P01717	LV325_HUMAN	reviewed	Immunoglobulin lambda variable 3-25 (Ig lambda chain V-IV region Hil)	IGLV3-25	Homo sapiens (Human)	112
P12259	FA5_HUMAN	reviewed	Coagulation factor V (Activated protein C cofactor) (Proaccelerin, labile factor) [Cleaved into: Coagulation factor V heavy chain; Coagulation factor V light chain]	F5	Homo sapiens (Human)	2224
Q5T5P2	SKT_HUMAN	reviewed	Sickle tail protein homolog	KIAA1217 SKT	Homo sapiens (Human)	1943

## Sheet: Cluster4
Entry	Entry name	Status	Protein names	Gene names	Organism	Length
P02656	APOC3_HUMAN	reviewed	Apolipoprotein C-III (Apo-CIII) (ApoC-III) (Apolipoprotein C3)	APOC3	Homo sapiens (Human)	99
P07225	PROS_HUMAN	reviewed	Vitamin K-dependent protein S	PROS1 PROS	Homo sapiens (Human)	676
Q9Y6R7	FCGBP_HUMAN	reviewed	IgGFc-binding protein (Fcgamma-binding protein antigen) (FcgammaBP)	FCGBP	Homo sapiens (Human)	5405
P02042	HBD_HUMAN	reviewed	Hemoglobin subunit delta (Delta-globin) (Hemoglobin delta chain)	HBD	Homo sapiens (Human)	147
P01019	ANGT_HUMAN	reviewed	Angiotensinogen (Serpin A8) [Cleaved into: Angiotensin-1 (Angiotensin 1-10) (Angiotensin I) (Ang I); Angiotensin-2 (Angiotensin 1-8) (Angiotensin II) (Ang II); Angiotensin-3 (Angiotensin 2-8) (Angiotensin III) (Ang III) (Des-Asp[1]-angiotensin II); Angiotensin-4 (Angiotensin 3-8) (Angiotensin IV) (Ang IV); Angiotensin 1-9; Angiotensin 1-7; Angiotensin 1-5; Angiotensin 1-4]	AGT SERPINA8	Homo sapiens (Human)	485
P35542	SAA4_HUMAN	reviewed	Serum amyloid A-4 protein (Constitutively expressed serum amyloid A protein) (C-SAA)	SAA4 CSAA	Homo sapiens (Human)	130
P35555	FBN1_HUMAN	reviewed	Fibrillin-1 [Cleaved into: Asprosin]	FBN1 FBN	Homo sapiens (Human)	2871
P0C0L5	CO4B_HUMAN	reviewed	Complement C4-B (Basic complement C4) (C3 and PZP-like alpha-2-macroglobulin domain-containing protein 3) [Cleaved into: Complement C4 beta chain; Complement C4-B alpha chain; C4a anaphylatoxin; C4b-B; C4d-B; Complement C4 gamma chain]	C4B CO4 CPAMD3; C4B_2	Homo sapiens (Human)	1744

## Sheet: Cluster5
Entry	Entry name	Status	Protein names	Gene names	Organism	Length
P02747	C1QC_HUMAN	reviewed	Complement C1q subcomponent subunit C	C1QC C1QG	Homo sapiens (Human)	245
O75882	ATRN_HUMAN	reviewed	Attractin (DPPT-L) (Mahogany homolog)	ATRN KIAA0548 MGCA	Homo sapiens (Human)	1429
P55056	APOC4_HUMAN	reviewed	Apolipoprotein C-IV (Apo-CIV) (ApoC-IV) (Apolipoprotein C4)	APOC4	Homo sapiens (Human)	127
P02746	C1QB_HUMAN	reviewed	Complement C1q subcomponent subunit B	C1QB	Homo sapiens (Human)	253
P06727	APOA4_HUMAN	reviewed	Apolipoprotein A-IV (Apo-AIV) (ApoA-IV) (Apolipoprotein A4)	APOA4	Homo sapiens (Human)	396
P01701	LV151_HUMAN	reviewed	Immunoglobulin lambda variable 1-51 (Ig lambda chain V-I region BL2) (Ig lambda chain V-I region EPS) (Ig lambda chain V-I region NEW) (Ig lambda chain V-I region NIG-64)	IGLV1-51	Homo sapiens (Human)	117
P02745	C1QA_HUMAN	reviewed	Complement C1q subcomponent subunit A	C1QA	Homo sapiens (Human)	245
