# Supplementary material for: Proteomic Profile of Procoagulant Extracellular Vesicles Reflects Complement System Activation and Platelet Hyperreactivity of Patients with Severe COVID-19
Source: Front Cell Infect Microbiol. 2022 Jul 22;12:926352. doi: 10.3389/fcimb.2022.926352 (PMC9354812; doi:10.3389/fcimb.2022.926352)
Supplement: Supplementary file 2 [file Table_2.xlsx]

## Sheet: a)Regulated_proteins_CxCOVID-19
Supplemental table 2. Regulated proteins between conditions. Proteins were considered regulated if the p-value of g-test or ANOVA followed by bonferroni multiple tests correction were bellow 0.05. These p-values are represented in the columns "P_value_G_Control_vs_COVID" and "P_value_T_Control_vs_COVID", for g-test and ANOVA, respectively. Detailed information about regulated proteins in each com…
Protein.Accession	Count_Control	Count_COVID	P_value_G_Control_vs_COVID	Mean_Control	Mean_COVID	P_value_T_Control_vs_COVID	Fold_change_Control_vs_COVID
nxp:NX_O75882-1	5	10	1	23.275	21.1319	0.0149035	2.14312
nxp:NX_P19827-1	5	10	1	28.7267	26.9734	0.000801491	1.75325
nxp:NX_P01023-1	5	10	1	34.1864	32.8388	0.0015519	1.34757
nxp:NX_P01024-1	5	10	1	31.5083	30.3883	0.0230986	1.11999
nxp:NX_P08603-1	5	10	1	29.7031	29.1243	0.0338715	0.578746
nxp:NX_P05160-1	5	10	1	26.1128	24.5116	0.00157375	1.60121
nxp:NX_P06727-1	5	10	1	26.8646	23.7173	0.00387872	3.14739
nxp:NX_P02760-1	5	10	1	28.2702	26.8323	0.00287169	1.43783
nxp:NX_P02790-1	5	10	1	30.2582	27.6922	0.0133247	2.56603
nxp:NX_P04275-1	5	10	1	30.1098	32.1691	0.00655132	-2.05937
nxp:NX_P02679-1	5	10	1	33.6505	34.6477	0.000355393	-0.997219
nxp:NX_P19823-1	5	10	1	29.8808	28.0815	0.000357265	1.79923
nxp:NX_P02675-1	5	10	1	33.5598	34.5191	0.000582965	-0.95931
nxp:NX_P02652-1	5	10	1	32.477	30.0108	7.2345e-06	2.4662
nxp:NX_P02647-1	5	10	1	33.4274	30.6603	0.000356858	2.76711
nxp:NX_P01721-1	5	10	1	27.3624	26.0587	0.0199178	1.30366
nxp:NX_P20851-1	5	10	1	25.0657	25.9122	0.030933	-0.846561
nxp:NX_P00734-1	5	10	1	27.0801	25.0905	0.0213417	1.98964
nxp:NX_P04196-1	5	10	1	27.1744	24.6744	0.000591296	2.49998
nxp:NX_A0A0C4DH72-1	5	10	1	25.485	22.8606	0.00396158	2.62449
nxp:NX_A0A0C4DH69-1	5	10	1	23.3278	24.6048	0.0408782	-1.27705
nxp:NX_A0A0C4DH42-1	5	10	1	28.7591	27.4238	0.0105474	1.33521
nxp:NX_P01834-1	5	10	1	33.1621	32.143	0.00485611	1.01905
nxp:NX_P27918-1	5	10	1	26.7424	23.4389	6.2378e-06	3.30349
nxp:NX_P01619-1	5	10	1	29.6646	28.7792	0.0403559	0.885322
nxp:NX_P04217-1	5	10	1	26.4772	24.6892	0.0253123	1.78804
nxp:NX_P02749-1	5	10	1	28.2365	27.0121	0.0304719	1.22433
nxp:NX_P02765-1	5	10	1	29.1079	25.5124	0.000132068	3.59546
nxp:NX_P55056-1	5	10	1	27.7471	25.847	0.036311	1.90014
nxp:NX_P01833-1	5	10	1	24.0409	26.3018	0.000621368	-2.26091
nxp:NX_P06312-1	5	10	1	27.7633	27.0506	0.0376763	0.712719
nxp:NX_P27169-1	5	10	1	26.9192	25.8162	0.0132846	1.10296
nxp:NX_P01857-1	5	10	1	33.3956	32.3426	0.0296049	1.05295
nxp:NX_P02766-1	5	10	1	27.1514	24.4852	8.94625e-05	2.66616
nxp:NX_Q9Y490-1	1	9	0.00587014	20.5255	19.2458	0.534666	1.27975
nxp:NX_P00748-1	4	7	0.674707	24.8411	21.2319	0.0116356	3.60919
nxp:NX_P80723-1	4	9	0.600296	17.421	21.4331	0.0126736	-4.01207
nxp:NX_P43652-1	5	10	1	26.1493	22.7589	0.000562506	3.39038
nxp:NX_P05109-1	1	9	0.00587014	23.1316	22.5856	0.780584	0.546029
nxp:NX_B9A064-1	5	10	1	30.9632	29.8775	0.0173481	1.08575
nxp:NX_A0A0B4J1Y9-1	5	10	1	24.0642	21.935	0.0265257	2.12917
nxp:NX_P00451-1	5	10	1	20.5892	22.6809	0.031216	-2.09171
nxp:NX_P01859-1	5	10	1	33.0249	30.4937	0.000448113	2.53116
nxp:NX_P05546-1	5	10	1	26.229	24.1892	0.0294528	2.03984
nxp:NX_P07996-1	5	10	1	20.75	22.9369	0.0373052	-2.1869
nxp:NX_P49908-1	5	9	0.357618	23.4905	20.7162	0.00376354	2.77439
nxp:NX_P00488-1	5	10	1	25.8539	24.0446	0.0178687	1.80928
nxp:NX_P06702-1	3	10	0.0246243	19.8313	22.4959	0.0548708	-2.66458
nxp:NX_P55058-1	5	6	0.0472287	20.6322	19.5474	0.314878	1.08486
nxp:NX_O00602-1	4	10	0.125776	19.2827	21.5727	0.0156233	-2.29002
nxp:NX_P03952-1	5	10	1	25.6952	23.2872	0.00195982	2.40802
nxp:NX_Q96PD5-1	5	7	0.0945714	24.1234	21.1719	0.00393484	2.95145
nxp:NX_P25311-1	5	8	0.183112	21.4338	19.2031	0.031319	2.23075
nxp:NX_P11021-1	1	10	0.000430847	18.8361	20.2488	0.433943	-1.41266
nxp:NX_Q13790-1	5	10	1	26.5668	28.0248	0.0131295	-1.45809
nxp:NX_P22352-1	5	6	0.0472287	22.3302	20.9904	0.186551	1.33979
nxp:NX_Q15848-1	5	9	0.357618	26.342	24.0876	0.00448949	2.25446
nxp:NX_P01780-1	5	10	1	28.0443	26.6996	0.00402017	1.34471
nxp:NX_Q9HDC9-1	3	6	1	18.5305	20.3333	0.0370692	-1.80274
nxp:NX_P18428-1	2	10	0.0040041	17.1454	20.1963	0.0412575	-3.05085
nxp:NX_P02753-1	4	8	1	25.4991	20.9554	0.0206893	4.54369
nxp:NX_P08185-1	5	10	1	25.7395	23.2968	0.0229153	2.44276
nxp:NX_P06276-1	5	10	1	23.332	20.1914	0.000377066	3.1406
nxp:NX_P02671-1	5	10	1	26.0718	27.5728	0.00112093	-1.50099
nxp:NX_P05543-1	4	2	0.022871	21.5041	19.4038	0.0710721	2.10037
nxp:NX_A0A0C4DH36-1	5	10	1	24.3967	22.5362	0.00259151	1.86049
nxp:NX_P01717-1	4	8	1	19.8833	23.3214	0.00717627	-3.43809
nxp:NX_A0A075B6S2-1	2	10	0.0040041	26.3683	23.9273	0.178742	2.44095
nxp:NX_P05452-1	5	9	0.357618	23.048	19.9963	0.000334142	3.05177
nxp:NX_P07737-1	1	9	0.00587014	21.1428	19.7838	0.479892	1.35906
nxp:NX_P35555-1	2	9	0.0412509	19.3097	19.9785	0.530593	-0.668803
nxp:NX_P61769-1	5	10	1	22.4787	24.2453	0.0437101	-1.7666
nxp:NX_A0M8Q6-1	4	8	1	18.8774	21.7202	0.049762	-2.84277
nxp:NX_P02042-1	5	6	0.0472287	21.9789	22.5076	0.646695	-0.528665
nxp:NX_P04278-1	5	5	0.0221689	18.9825	18.2935	0.390054	0.689024
nxp:NX_P15814-1	5	10	1	28.1109	26.7734	0.00262902	1.3375
nxp:NX_Q66K66-1	5	8	0.183112	25.175	21.198	2.76537e-06	3.97701
nxp:NX_P01699-1	2	9	0.0412509	19.3944	19.8342	0.774227	-0.439837
nxp:NX_A0A0C4DH35-1	5	9	0.357618	22.4489	20.404	0.0233688	2.0448
nxp:NX_Q96KN2-1	5	1	0.00021575	21.0696	20.8628	0.904868	0.206777
nxp:NX_P04211-1	3	10	0.0246243	21.721	20.5222	0.503262	1.1988
nxp:NX_A0A075B6S5-1	5	10	1	23.9578	22.9514	0.0401069	1.0064
nxp:NX_P0DJI8-1	5	10	1	23.9228	31.678	3.98619e-06	-7.75517
nxp:NX_A0A0C4DH68-1	5	10	1	26.2619	25.068	0.0105623	1.19384
nxp:NX_A0A075B6I0-1	5	10	1	27.2513	25.8504	0.0341839	1.40095
nxp:NX_A0A0B4J1U7-1	5	10	1	26.9196	25.3736	0.0357269	1.54604
nxp:NX_P0DJI9-1	1	10	0.000430847	20.7791	28.6308	0.0087332	-7.85174
nxp:NX_P04180-1	4	1	0.00587014	20.5867	20.2206	0.631644	0.366144
nxp:NX_A0A0C4DH25-1	5	10	1	26.4349	24.4348	0.00119617	2.00012
nxp:NX_Q04756-1	5	4	0.00947984	21.4627	17.6918	9.31501e-06	3.77091
nxp:NX_Q8TF72-1	4	10	0.125776	23.7233	26.3043	0.0230245	-2.58105
nxp:NX_Q5T5P2-1	5	10	1	29.9248	32.2436	0.00469091	-2.31882

## Sheet: b)Up_Regulated_COVID-19
Entry	Entry name	Status	Protein names	Gene names	Organism	Length
P04275	VWF_HUMAN	reviewed	von Willebrand factor (vWF) [Cleaved into: von Willebrand antigen 2 (von Willebrand antigen II)]	VWF F8VWF	Homo sapiens (Human)	2813
P02679	FIBG_HUMAN	reviewed	Fibrinogen gamma chain	FGG PRO2061	Homo sapiens (Human)	453
P02675	FIBB_HUMAN	reviewed	Fibrinogen beta chain [Cleaved into: Fibrinopeptide B; Fibrinogen beta chain]	FGB	Homo sapiens (Human)	491
P20851	C4BPB_HUMAN	reviewed	C4b-binding protein beta chain	C4BPB	Homo sapiens (Human)	252
A0A0C4DH69	KV109_HUMAN	reviewed	Immunoglobulin kappa variable 1-9	IGKV1-9	Homo sapiens (Human)	117
P01833	PIGR_HUMAN	reviewed	Polymeric immunoglobulin receptor (PIgR) (Poly-Ig receptor) (Hepatocellular carcinoma-associated protein TB6) [Cleaved into: Secretory component]	PIGR	Homo sapiens (Human)	764
Q9Y490	TLN1_HUMAN	reviewed	Talin-1	TLN1 KIAA1027 TLN	Homo sapiens (Human)	2541
P80723	BASP1_HUMAN	reviewed	Brain acid soluble protein 1 (22 kDa neuronal tissue-enriched acidic protein) (Neuronal axonal membrane protein NAP-22)	BASP1 NAP22	Homo sapiens (Human)	227
P05109	S10A8_HUMAN	reviewed	Protein S100-A8 (Calgranulin-A) (Calprotectin L1L subunit) (Cystic fibrosis antigen) (CFAG) (Leukocyte L1 complex light chain) (Migration inhibitory factor-related protein 8) (MRP-8) (p8) (S100 calcium-binding protein A8) (Urinary stone protein band A)	S100A8 CAGA CFAG MRP8	Homo sapiens (Human)	93
P00451	FA8_HUMAN	reviewed	Coagulation factor VIII (Antihemophilic factor) (AHF) (Procoagulant component) [Cleaved into: Factor VIIIa heavy chain, 200 kDa isoform; Factor VIIIa heavy chain, 92 kDa isoform; Factor VIII B chain; Factor VIIIa light chain]	F8 F8C	Homo sapiens (Human)	2351
P07996	TSP1_HUMAN	reviewed	Thrombospondin-1 (Glycoprotein G)	THBS1 TSP TSP1	Homo sapiens (Human)	1170
P06702	S10A9_HUMAN	reviewed	Protein S100-A9 (Calgranulin-B) (Calprotectin L1H subunit) (Leukocyte L1 complex heavy chain) (Migration inhibitory factor-related protein 14) (MRP-14) (p14) (S100 calcium-binding protein A9)	S100A9 CAGB CFAG MRP14	Homo sapiens (Human)	114
O00602	FCN1_HUMAN	reviewed	Ficolin-1 (Collagen/fibrinogen domain-containing protein 1) (Ficolin-A) (Ficolin-alpha) (M-ficolin)	FCN1 FCNM	Homo sapiens (Human)	326
P11021	BIP_HUMAN	reviewed	Endoplasmic reticulum chaperone BiP (EC 3.6.4.10) (78 kDa glucose-regulated protein) (GRP-78) (Binding-immunoglobulin protein) (BiP) (Heat shock protein 70 family protein 5) (HSP70 family protein 5) (Heat shock protein family A member 5) (Immunoglobulin heavy chain-binding protein)	HSPA5 GRP78	Homo sapiens (Human)	654
Q13790	APOF_HUMAN	reviewed	Apolipoprotein F (Apo-F) (Lipid transfer inhibitor protein) (LTIP)	APOF	Homo sapiens (Human)	326
Q9HDC9	APMAP_HUMAN	reviewed	Adipocyte plasma membrane-associated protein (Protein BSCv)	APMAP C20orf3 UNQ1869/PRO4305	Homo sapiens (Human)	416
P18428	LBP_HUMAN	reviewed	Lipopolysaccharide-binding protein (LBP)	LBP	Homo sapiens (Human)	481
P02671	FIBA_HUMAN	reviewed	Fibrinogen alpha chain [Cleaved into: Fibrinopeptide A; Fibrinogen alpha chain]	FGA	Homo sapiens (Human)	866
P01717	LV325_HUMAN	reviewed	Immunoglobulin lambda variable 3-25 (Ig lambda chain V-IV region Hil)	IGLV3-25	Homo sapiens (Human)	112
A0A075B6S2	KVD29_HUMAN	reviewed	Immunoglobulin kappa variable 2D-29	IGKV2D-29	Homo sapiens (Human)	120
P07737	PROF1_HUMAN	reviewed	Profilin-1 (Epididymis tissue protein Li 184a) (Profilin I)	PFN1	Homo sapiens (Human)	140
P35555	FBN1_HUMAN	reviewed	Fibrillin-1 [Cleaved into: Asprosin]	FBN1 FBN	Homo sapiens (Human)	2871
P61769	B2MG_HUMAN	reviewed	Beta-2-microglobulin [Cleaved into: Beta-2-microglobulin form pI 5.3]	B2M CDABP0092 HDCMA22P	Homo sapiens (Human)	119
A0M8Q6	IGLC7_HUMAN	reviewed	Immunoglobulin lambda constant 7 (Ig lambda-7 chain C region)	IGLC7	Homo sapiens (Human)	106
P01699	LV144_HUMAN	reviewed	Immunoglobulin lambda variable 1-44 (Ig lambda chain V-I region MEM) (Ig lambda chain V-I region VOR)	IGLV1-44	Homo sapiens (Human)	117
P04211	LV743_HUMAN	reviewed	Immunoglobulin lambda variable 7-43 (Ig lambda chain V region 4A)	IGLV7-43	Homo sapiens (Human)	117
P0DJI8	SAA1_HUMAN	reviewed	Serum amyloid A-1 protein (SAA) [Cleaved into: Amyloid protein A (Amyloid fibril protein AA); Serum amyloid protein A(2-104); Serum amyloid protein A(3-104); Serum amyloid protein A(2-103); Serum amyloid protein A(2-102); Serum amyloid protein A(4-101)]	SAA1	Homo sapiens (Human)	122
P0DJI9	SAA2_HUMAN	reviewed	Serum amyloid A-2 protein (SAA2) [Cleaved into: Amyloid A2 protein (AA2)]	SAA2	Homo sapiens (Human)	122
Q8TF72	SHRM3_HUMAN	reviewed	Protein Shroom3 (Shroom-related protein) (hShrmL)	SHROOM3 KIAA1481 SHRML MSTP013	Homo sapiens (Human)	1996
Q5T5P2	SKT_HUMAN	reviewed	Sickle tail protein homolog	KIAA1217 SKT	Homo sapiens (Human)	1943

## Sheet: c)Up_Regulated_control
Entry	Entry name	Status	Protein names	Gene names	Organism	Length
O75882	ATRN_HUMAN	reviewed	Attractin (DPPT-L) (Mahogany homolog)	ATRN KIAA0548 MGCA	Homo sapiens (Human)	1429
P19827	ITIH1_HUMAN	reviewed	Inter-alpha-trypsin inhibitor heavy chain H1 (ITI heavy chain H1) (ITI-HC1) (Inter-alpha-inhibitor heavy chain 1) (Inter-alpha-trypsin inhibitor complex component III) (Serum-derived hyaluronan-associated protein) (SHAP)	ITIH1 IGHEP1	Homo sapiens (Human)	911
P01023	A2MG_HUMAN	reviewed	Alpha-2-macroglobulin (Alpha-2-M) (C3 and PZP-like alpha-2-macroglobulin domain-containing protein 5)	A2M CPAMD5 FWP007	Homo sapiens (Human)	1474
P01024	CO3_HUMAN	reviewed	Complement C3 (C3 and PZP-like alpha-2-macroglobulin domain-containing protein 1) [Cleaved into: Complement C3 beta chain; C3-beta-c (C3bc); Complement C3 alpha chain; C3a anaphylatoxin; Acylation stimulating protein (ASP) (C3adesArg); Complement C3b alpha' chain; Complement C3c alpha' chain fragment 1; Complement C3dg fragment; Complement C3g fragment; Complement C3d fragment; Complement C3f fra…	C3 CPAMD1	Homo sapiens (Human)	1663
P08603	CFAH_HUMAN	reviewed	Complement factor H (H factor 1)	CFH HF HF1 HF2	Homo sapiens (Human)	1231
P05160	F13B_HUMAN	reviewed	Coagulation factor XIII B chain (Fibrin-stabilizing factor B subunit) (Protein-glutamine gamma-glutamyltransferase B chain) (Transglutaminase B chain)	F13B	Homo sapiens (Human)	661
P06727	APOA4_HUMAN	reviewed	Apolipoprotein A-IV (Apo-AIV) (ApoA-IV) (Apolipoprotein A4)	APOA4	Homo sapiens (Human)	396
P02760	AMBP_HUMAN	reviewed	Protein AMBP [Cleaved into: Alpha-1-microglobulin (Protein HC) (Alpha-1 microglycoprotein) (Complex-forming glycoprotein heterogeneous in charge); Inter-alpha-trypsin inhibitor light chain (ITI-LC) (Bikunin) (EDC1) (HI-30) (Uronic-acid-rich protein); Trypstatin]	AMBP HCP ITIL	Homo sapiens (Human)	352
P02790	HEMO_HUMAN	reviewed	Hemopexin (Beta-1B-glycoprotein)	HPX	Homo sapiens (Human)	462
P19823	ITIH2_HUMAN	reviewed	Inter-alpha-trypsin inhibitor heavy chain H2 (ITI heavy chain H2) (ITI-HC2) (Inter-alpha-inhibitor heavy chain 2) (Inter-alpha-trypsin inhibitor complex component II) (Serum-derived hyaluronan-associated protein) (SHAP)	ITIH2 IGHEP2	Homo sapiens (Human)	946
P02652	APOA2_HUMAN	reviewed	Apolipoprotein A-II (Apo-AII) (ApoA-II) (Apolipoprotein A2) [Cleaved into: Proapolipoprotein A-II (ProapoA-II); Truncated apolipoprotein A-II (Apolipoprotein A-II(1-76))]	APOA2	Homo sapiens (Human)	100
P02647	APOA1_HUMAN	reviewed	Apolipoprotein A-I (Apo-AI) (ApoA-I) (Apolipoprotein A1) [Cleaved into: Proapolipoprotein A-I (ProapoA-I); Truncated apolipoprotein A-I (Apolipoprotein A-I(1-242))]	APOA1	Homo sapiens (Human)	267
P01721	LV657_HUMAN	reviewed	Immunoglobulin lambda variable 6-57 (Ig lambda chain V-VI region AR) (Ig lambda chain V-VI region EB4) (Ig lambda chain V-VI region NIG-48) (Ig lambda chain V-VI region SUT) (Ig lambda chain V-VI region WLT)	IGLV6-57	Homo sapiens (Human)	117
P00734	THRB_HUMAN	reviewed	Prothrombin (EC 3.4.21.5) (Coagulation factor II) [Cleaved into: Activation peptide fragment 1; Activation peptide fragment 2; Thrombin light chain; Thrombin heavy chain]	F2	Homo sapiens (Human)	622
P04196	HRG_HUMAN	reviewed	Histidine-rich glycoprotein (Histidine-proline-rich glycoprotein) (HPRG)	HRG	Homo sapiens (Human)	525
A0A0C4DH72	KV106_HUMAN	reviewed	Immunoglobulin kappa variable 1-6	IGKV1-6	Homo sapiens (Human)	117
A0A0C4DH42	HV366_HUMAN	reviewed	Immunoglobulin heavy variable 3-66	IGHV3-66	Homo sapiens (Human)	116
P01834	IGKC_HUMAN	reviewed	Immunoglobulin kappa constant (Ig kappa chain C region) (Ig kappa chain C region AG) (Ig kappa chain C region CUM) (Ig kappa chain C region EU) (Ig kappa chain C region OU) (Ig kappa chain C region ROY) (Ig kappa chain C region TI)	IGKC	Homo sapiens (Human)	107
P27918	PROP_HUMAN	reviewed	Properdin (Complement factor P)	CFP PFC	Homo sapiens (Human)	469
P01619	KV320_HUMAN	reviewed	Immunoglobulin kappa variable 3-20 (Ig kappa chain V-III region B6) (Ig kappa chain V-III region GOL) (Ig kappa chain V-III region HAH) (Ig kappa chain V-III region HIC) (Ig kappa chain V-III region IARC/BL41) (Ig kappa chain V-III region NG9) (Ig kappa chain V-III region SIE) (Ig kappa chain V-III region Ti) (Ig kappa chain V-III region WOL)	IGKV3-20	Homo sapiens (Human)	116
P04217	A1BG_HUMAN	reviewed	Alpha-1B-glycoprotein (Alpha-1-B glycoprotein)	A1BG	Homo sapiens (Human)	495
P02749	APOH_HUMAN	reviewed	Beta-2-glycoprotein 1 (APC inhibitor) (Activated protein C-binding protein) (Anticardiolipin cofactor) (Apolipoprotein H) (Apo-H) (Beta-2-glycoprotein I) (B2GPI) (Beta(2)GPI)	APOH B2G1	Homo sapiens (Human)	345
P02765	FETUA_HUMAN	reviewed	Alpha-2-HS-glycoprotein (Alpha-2-Z-globulin) (Ba-alpha-2-glycoprotein) (Fetuin-A) [Cleaved into: Alpha-2-HS-glycoprotein chain A; Alpha-2-HS-glycoprotein chain B]	AHSG FETUA PRO2743	Homo sapiens (Human)	367
P55056	APOC4_HUMAN	reviewed	Apolipoprotein C-IV (Apo-CIV) (ApoC-IV) (Apolipoprotein C4)	APOC4	Homo sapiens (Human)	127
P06312	KV401_HUMAN	reviewed	Immunoglobulin kappa variable 4-1 (Ig kappa chain V-IV region B17) (Ig kappa chain V-IV region JI) (Ig kappa chain V-IV region Len) (Ig kappa chain V-IV region STH)	IGKV4-1	Homo sapiens (Human)	121
P27169	PON1_HUMAN	reviewed	Serum paraoxonase/arylesterase 1 (PON 1) (EC 3.1.1.2) (EC 3.1.1.81) (EC 3.1.8.1) (Aromatic esterase 1) (A-esterase 1) (K-45) (Serum aryldialkylphosphatase 1)	PON1 PON	Homo sapiens (Human)	355
P01857	IGHG1_HUMAN	reviewed	Immunoglobulin heavy constant gamma 1 (Ig gamma-1 chain C region) (Ig gamma-1 chain C region EU) (Ig gamma-1 chain C region KOL) (Ig gamma-1 chain C region NIE)	IGHG1	Homo sapiens (Human)	330
P02766	TTHY_HUMAN	reviewed	Transthyretin (ATTR) (Prealbumin) (TBPA)	TTR PALB	Homo sapiens (Human)	147
P00748	FA12_HUMAN	reviewed	Coagulation factor XII (EC 3.4.21.38) (Hageman factor) (HAF) [Cleaved into: Coagulation factor XIIa heavy chain; Beta-factor XIIa part 1; Coagulation factor XIIa light chain (Beta-factor XIIa part 2)]	F12	Homo sapiens (Human)	615
P43652	AFAM_HUMAN	reviewed	Afamin (Alpha-albumin) (Alpha-Alb)	AFM ALB2 ALBA	Homo sapiens (Human)	599
B9A064	IGLL5_HUMAN	reviewed	Immunoglobulin lambda-like polypeptide 5 (G lambda-1) (Germline immunoglobulin lambda 1)	IGLL5	Homo sapiens (Human)	214
A0A0B4J1Y9	HV372_HUMAN	reviewed	Immunoglobulin heavy variable 3-72	IGHV3-72	Homo sapiens (Human)	119
P01859	IGHG2_HUMAN	reviewed	Immunoglobulin heavy constant gamma 2 (Ig gamma-2 chain C region) (Ig gamma-2 chain C region DOT) (Ig gamma-2 chain C region TIL) (Ig gamma-2 chain C region ZIE)	IGHG2	Homo sapiens (Human)	326
P05546	HEP2_HUMAN	reviewed	Heparin cofactor 2 (Heparin cofactor II) (HC-II) (Protease inhibitor leuserpin-2) (HLS2) (Serpin D1)	SERPIND1 HCF2	Homo sapiens (Human)	499
P49908	SEPP1_HUMAN	reviewed	Selenoprotein P (SeP)	SELENOP SELP SEPP1	Homo sapiens (Human)	381
P00488	F13A_HUMAN	reviewed	Coagulation factor XIII A chain (Coagulation factor XIIIa) (EC 2.3.2.13) (Protein-glutamine gamma-glutamyltransferase A chain) (Transglutaminase A chain)	F13A1 F13A	Homo sapiens (Human)	732
P55058	PLTP_HUMAN	reviewed	Phospholipid transfer protein (Lipid transfer protein II)	PLTP	Homo sapiens (Human)	493
P03952	KLKB1_HUMAN	reviewed	Plasma kallikrein (EC 3.4.21.34) (Fletcher factor) (Kininogenin) (Plasma prekallikrein) (PKK) [Cleaved into: Plasma kallikrein heavy chain; Plasma kallikrein light chain]	KLKB1 KLK3	Homo sapiens (Human)	638
Q96PD5	PGRP2_HUMAN	reviewed	N-acetylmuramoyl-L-alanine amidase (EC 3.5.1.28) (Peptidoglycan recognition protein 2) (Peptidoglycan recognition protein long) (PGRP-L)	PGLYRP2 PGLYRPL PGRPL UNQ3103/PRO10102	Homo sapiens (Human)	576
P25311	ZA2G_HUMAN	reviewed	Zinc-alpha-2-glycoprotein (Zn-alpha-2-GP) (Zn-alpha-2-glycoprotein)	AZGP1 ZAG ZNGP1	Homo sapiens (Human)	298
P22352	GPX3_HUMAN	reviewed	Glutathione peroxidase 3 (GPx-3) (GSHPx-3) (EC 1.11.1.9) (Extracellular glutathione peroxidase) (Plasma glutathione peroxidase) (GPx-P) (GSHPx-P)	GPX3 GPXP	Homo sapiens (Human)	226
Q15848	ADIPO_HUMAN	reviewed	Adiponectin (30 kDa adipocyte complement-related protein) (Adipocyte complement-related 30 kDa protein) (ACRP30) (Adipocyte, C1q and collagen domain-containing protein) (Adipose most abundant gene transcript 1 protein) (apM-1) (Gelatin-binding protein)	ADIPOQ ACDC ACRP30 APM1 GBP28	Homo sapiens (Human)	244
P01780	HV307_HUMAN	reviewed	Immunoglobulin heavy variable 3-7 (Ig heavy chain V-III region GAL) (Ig heavy chain V-III region GAR) (Ig heavy chain V-III region JON)	IGHV3-7	Homo sapiens (Human)	117
P02753	RET4_HUMAN	reviewed	Retinol-binding protein 4 (Plasma retinol-binding protein) (PRBP) (RBP) [Cleaved into: Plasma retinol-binding protein(1-182); Plasma retinol-binding protein(1-181); Plasma retinol-binding protein(1-179); Plasma retinol-binding protein(1-176)]	RBP4 PRO2222	Homo sapiens (Human)	201
P08185	CBG_HUMAN	reviewed	Corticosteroid-binding globulin (CBG) (Serpin A6) (Transcortin)	SERPINA6 CBG	Homo sapiens (Human)	405
P06276	CHLE_HUMAN	reviewed	Cholinesterase (EC 3.1.1.8) (Acylcholine acylhydrolase) (Butyrylcholine esterase) (Choline esterase II) (Pseudocholinesterase)	BCHE CHE1	Homo sapiens (Human)	602
P05543	THBG_HUMAN	reviewed	Thyroxine-binding globulin (Serpin A7) (T4-binding globulin)	SERPINA7 TBG	Homo sapiens (Human)	415
A0A0C4DH36	HV338_HUMAN	reviewed	Probable non-functional immunoglobulin heavy variable 3-38	IGHV3-38	Homo sapiens (Human)	116
P05452	TETN_HUMAN	reviewed	Tetranectin (TN) (C-type lectin domain family 3 member B) (Plasminogen kringle 4-binding protein)	CLEC3B TNA	Homo sapiens (Human)	202
P02042	HBD_HUMAN	reviewed	Hemoglobin subunit delta (Delta-globin) (Hemoglobin delta chain)	HBD	Homo sapiens (Human)	147
P04278	SHBG_HUMAN	reviewed	Sex hormone-binding globulin (SHBG) (Sex steroid-binding protein) (SBP) (Testis-specific androgen-binding protein) (ABP) (Testosterone-estradiol-binding globulin) (TeBG) (Testosterone-estrogen-binding globulin)	SHBG	Homo sapiens (Human)	402
P15814	IGLL1_HUMAN	reviewed	Immunoglobulin lambda-like polypeptide 1 (CD179 antigen-like family member B) (Ig lambda-5) (Immunoglobulin omega polypeptide) (Immunoglobulin-related protein 14.1) (CD antigen CD179b)	IGLL1 IGL1	Homo sapiens (Human)	213
Q66K66	TM198_HUMAN	reviewed	Transmembrane protein 198	TMEM198	Homo sapiens (Human)	360
A0A0C4DH35	HV335_HUMAN	reviewed	Probable non-functional immunoglobulin heavy variable 3-35	IGHV3-35	Homo sapiens (Human)	117
Q96KN2	CNDP1_HUMAN	reviewed	Beta-Ala-His dipeptidase (EC 3.4.13.20) (CNDP dipeptidase 1) (Carnosine dipeptidase 1) (Glutamate carboxypeptidase-like protein 2) (Serum carnosinase)	CNDP1 CN1 CPGL2 UNQ1915/PRO4380	Homo sapiens (Human)	507
A0A075B6S5	KV127_HUMAN	reviewed	Immunoglobulin kappa variable 1-27	IGKV1-27	Homo sapiens (Human)	117
A0A0C4DH68	KV224_HUMAN	reviewed	Immunoglobulin kappa variable 2-24	IGKV2-24	Homo sapiens (Human)	120
A0A075B6I0	LV861_HUMAN	reviewed	Immunoglobulin lambda variable 8-61	IGLV8-61	Homo sapiens (Human)	122
A0A0B4J1U7	HV601_HUMAN	reviewed	Immunoglobulin heavy variable 6-1	IGHV6-1	Homo sapiens (Human)	121
P04180	LCAT_HUMAN	reviewed	Phosphatidylcholine-sterol acyltransferase (EC 2.3.1.43) (1-alkyl-2-acetylglycerophosphocholine esterase) (EC 3.1.1.47) (Lecithin-cholesterol acyltransferase) (Phospholipid-cholesterol acyltransferase) (Platelet-activating factor acetylhydrolase) (PAF acetylhydrolase)	LCAT	Homo sapiens (Human)	440
A0A0C4DH25	KVD20_HUMAN	reviewed	Immunoglobulin kappa variable 3D-20	IGKV3D-20	Homo sapiens (Human)	116
Q04756	HGFA_HUMAN	reviewed	Hepatocyte growth factor activator (HGF activator) (HGFA) (EC 3.4.21.-) [Cleaved into: Hepatocyte growth factor activator short chain; Hepatocyte growth factor activator long chain]	HGFAC	Homo sapiens (Human)	655

## Sheet: d)Regulated_proteins_S_vs_NS
Protein.Accession	Count_S	Count_NS	P_value_G_S_vs_NS	Mean_S	Mean_NS	P_value_T_S_vs_NS	Fold_change_S_vs_NS	Flag_S_vs_NS
nxp:NX_P00736-1	5	5	1	29.2069	29.8682	0.0411299	-0.6613	-1
nxp:NX_P69905-1	5	5	1	27.7042	29.3149	0.0189884	-1.6107	-1
nxp:NX_A0A0G2JMI3-1	1	4	0.049601	19.0134	21.3693	0.341253	-2.3559	-2
nxp:NX_P52566-1	2	5	0.0191565	20.703	19.6472	0.451826	1.05578	-2
nxp:NX_Q15582-1	5	5	1	19.6809	20.8877	0.026036	-1.20679	-1
nxp:NX_P12109-1	5	5	1	18.9598	21.0918	0.00858244	-2.132	-1
nxp:NX_P12110-1	3	5	0.0702174	20.0872	23.3206	0.0233083	-3.23334	-1
nxp:NX_Q4LDE5-1	5	5	1	20.3034	22.8554	0.00897571	-2.552	-1
nxp:NX_Q6Q788-1	5	5	1	20.6853	24.7362	0.0221947	-4.05087	-1
nxp:NX_P11047-1	4	5	0.221036	20.6118	22.4507	0.0390938	-1.83891	-1
nxp:NX_P80511-1	2	5	0.0191565	21.5628	22.5121	0.366234	-0.949305	-2
nxp:NX_P02776-1	4	5	0.221036	23.1138	19.2924	0.0251988	3.82139	1
nxp:NX_P06276-1	2	5	0.0191565	18.5371	20.0275	0.36318	-1.49041	-2
nxp:NX_P24043-1	5	5	1	21.3821	23.6589	0.0103333	-2.27675	-1
nxp:NX_Q9BYE9-1	2	2	1	20.3185	16.9696	0.00203874	3.3489	1
nxp:NX_P35555-1	4	5	0.221036	19.645	21.7779	0.0468112	-2.13289	-1
nxp:NX_P62805-1	4	5	0.221036	24.1332	26.1908	0.0179471	-2.05767	-1
nxp:NX_A0M8Q6-1	4	4	1	23.224	20.1966	0.039148	3.02743	1

## Sheet: e)Up_Regulated_S
Entry	Entry name	Status	Protein names	Gene names	Organism	Length
P02776	PLF4_HUMAN	reviewed	Platelet factor 4 (PF-4) (C-X-C motif chemokine 4) (Iroplact) (Oncostatin-A) [Cleaved into: Platelet factor 4, short form (Endothelial cell growth inhibitor)]	PF4 CXCL4 SCYB4	Homo sapiens (Human)	101
Q9BYE9	CDHR2_HUMAN	reviewed	Cadherin-related family member 2 (Protocadherin LKC) (PC-LKC) (Protocadherin-24)	CDHR2 PCDH24 PCLKC	Homo sapiens (Human)	1310
A0M8Q6	IGLC7_HUMAN	reviewed	Immunoglobulin lambda constant 7 (Ig lambda-7 chain C region)	IGLC7	Homo sapiens (Human)	106

## Sheet: f)Up_Regulated_NS
Entry	Entry name	Status	Protein names	Gene names	Organism	Length
P00736	C1R_HUMAN	reviewed	Complement C1r subcomponent (EC 3.4.21.41) (Complement component 1 subcomponent r) [Cleaved into: Complement C1r subcomponent heavy chain; Complement C1r subcomponent light chain]	C1R	Homo sapiens (Human)	705
P69905	HBA_HUMAN	reviewed	Hemoglobin subunit alpha (Alpha-globin) (Hemoglobin alpha chain)	HBA1; HBA2	Homo sapiens (Human)	142
A0A0G2JMI3	HV692_HUMAN	reviewed	Immunoglobulin heavy variable 1-69-2	IGHV1-69-2	Homo sapiens (Human)	117
P52566	GDIR2_HUMAN	reviewed	Rho GDP-dissociation inhibitor 2 (Rho GDI 2) (Ly-GDI) (Rho-GDI beta)	ARHGDIB GDIA2 GDID4 RAP1GN1	Homo sapiens (Human)	201
Q15582	BGH3_HUMAN	reviewed	Transforming growth factor-beta-induced protein ig-h3 (Beta ig-h3) (Kerato-epithelin) (RGD-containing collagen-associated protein) (RGD-CAP)	TGFBI BIGH3	Homo sapiens (Human)	683
P12109	CO6A1_HUMAN	reviewed	Collagen alpha-1(VI) chain	COL6A1	Homo sapiens (Human)	1028
P12110	CO6A2_HUMAN	reviewed	Collagen alpha-2(VI) chain	COL6A2	Homo sapiens (Human)	1019
Q4LDE5	SVEP1_HUMAN	reviewed	Sushi, von Willebrand factor type A, EGF and pentraxin domain-containing protein 1 (CCP module-containing protein 22) (Polydom) (Selectin-like osteoblast-derived protein) (SEL-OB) (Serologically defined breast cancer antigen NY-BR-38)	SVEP1 C9orf13 CCP22 SELOB	Homo sapiens (Human)	3571
Q6Q788	APOA5_HUMAN	reviewed	Apolipoprotein A-V (Apo-AV) (ApoA-V) (Apolipoprotein A5) (Regeneration-associated protein 3)	APOA5 RAP3 UNQ411/PRO773	Homo sapiens (Human)	366
P11047	LAMC1_HUMAN	reviewed	Laminin subunit gamma-1 (Laminin B2 chain) (Laminin-1 subunit gamma) (Laminin-10 subunit gamma) (Laminin-11 subunit gamma) (Laminin-2 subunit gamma) (Laminin-3 subunit gamma) (Laminin-4 subunit gamma) (Laminin-6 subunit gamma) (Laminin-7 subunit gamma) (Laminin-8 subunit gamma) (Laminin-9 subunit gamma) (S-laminin subunit gamma) (S-LAM gamma)	LAMC1 LAMB2	Homo sapiens (Human)	1609
P80511	S10AC_HUMAN	reviewed	Protein S100-A12 (CGRP) (Calcium-binding protein in amniotic fluid 1) (CAAF1) (Calgranulin-C) (CAGC) (Extracellular newly identified RAGE-binding protein) (EN-RAGE) (Migration inhibitory factor-related protein 6) (MRP-6) (p6) (Neutrophil S100 protein) (S100 calcium-binding protein A12) [Cleaved into: Calcitermin]	S100A12	Homo sapiens (Human)	92
P06276	CHLE_HUMAN	reviewed	Cholinesterase (EC 3.1.1.8) (Acylcholine acylhydrolase) (Butyrylcholine esterase) (Choline esterase II) (Pseudocholinesterase)	BCHE CHE1	Homo sapiens (Human)	602
P24043	LAMA2_HUMAN	reviewed	Laminin subunit alpha-2 (Laminin M chain) (Laminin-12 subunit alpha) (Laminin-2 subunit alpha) (Laminin-4 subunit alpha) (Merosin heavy chain)	LAMA2 LAMM	Homo sapiens (Human)	3122
P35555	FBN1_HUMAN	reviewed	Fibrillin-1 [Cleaved into: Asprosin]	FBN1 FBN	Homo sapiens (Human)	2871
P62805	H4_HUMAN	reviewed	Histone H4	H4C1 H4/A H4FA HIST1H4A; H4C2 H4/I H4FI HIST1H4B; H4C3 H4/G H4FG HIST1H4C; H4C4 H4/B H4FB HIST1H4D; H4C5 H4/J H4FJ HIST1H4E; H4C6 H4/C H4FC HIST1H4F; H4C8 H4/H H4FH HIST1H4H; H4C9 H4/M H4FM HIST1H4I; H4C11 H4/E H4FE HIST1H4J; H4C12 H4/D H4FD HIST1H4K; H4C13 H4/K H4FK HIST1H4L; H4C14 H4/N H4F2 H4FN HIST2H4 HIST2H4A; H4C15 H4/O H4FO HIST2H4B; H4-16 HIST4H4	Homo sapiens (Human)	103
