# Supplementary material for: Proteomic Profile of Procoagulant Extracellular Vesicles Reflects Complement System Activation and Platelet Hyperreactivity of Patients with Severe COVID-19
Source: Front Cell Infect Microbiol. 2022 Jul 22;12:926352. doi: 10.3389/fcimb.2022.926352 (PMC9354812; doi:10.3389/fcimb.2022.926352)
Supplement: Supplementary file 3 [file Table_3.xlsx]

## Sheet: a)Total proteins identified COV
Supplemental table 3. Result of all proteins identified in the PEAKS X PRO software. Details about the parameters can be seen in the columns, which indicate the values corresponding to the parameters of each protein identified in the COVID-19 condition, Control, survivor, or non-survivor, and information about the description of the proteins.
ProteinGroup	ProteinID	Accession	-10lgP	Coverage(%)	Coverage(%)	Area Sample	#Peptides	#Unique	#SpecSample	Avg.Mass	Description	Gene name	NcbiTaxId	TaxName	Length
6	29	nxp:NX_P04114-1	631,26	65	65	1,55E+11	521	521	6062	515611	ApolipoproteinB-100isoformIso1	APOB	9606	HomoSapiens	4563	SV=2	EV=235	PE=1	ModResPsi=(39|MOD:00798|halfcystine)(88|MOD:00798|halfcystine)(78|MOD:00798|halfcystine)(97|MOD:00798|halfcy...
11	69	nxp:NX_P04275-1	562,76	54	54	8,10E+10	266	260	2801	309262	vonWillebrandfactorisoformIso1	VWF	9606	HomoSapiens	2813	SV=4	EV=253	PE=1	ModResPsi=(767|MOD:00798|halfcystine)(808|MOD:00798|halfcystine)(776|MOD:00798|halfcystine)(804|MOD:00798|hal...
1	23	nxp:NX_P02671-1	557,07	66	66	4,82E+08	193	5	11882	94973	FibrinogenalphachainisoformIso1	FGA	9606	HomoSapiens	866	SV=2	EV=246	PE=1	ModResPsi=(22|MOD:00046|O-phospho-L-serine)(45|MOD:00046|O-phospho-L-serine)(47|MOD:00798|halfcystine)(47|MOD:0...
10	14	nxp:NX_P01023-1	544,69	80	80	9,23E+10	244	223	3234	163290	Alpha-2-macroglobulinisoformIso1	A2M	9606	HomoSapiens	1474	SV=3	EV=224	PE=1	ModResPsi=(48|MOD:00798|halfcystine)(86|MOD:00798|halfcystine)(251|MOD:00798|halfcystine)(299|MOD:00798|half...
4	13	nxp:NX_P02679-1	531	90	90	3,64E+11	175	175	9782	51512	FibrinogengammachainisoformGamma-B	FGG	9606	HomoSapiens	453	SV=3	EV=247	PE=1	ModResPsi=(34|MOD:00798|halfcystine)(34|MOD:00798|halfcystine)(35|MOD:00798|halfcystine)(35|MOD:00798|half...
3	8	nxp:NX_P02675-1	530,43	82	82	4,20E+11	187	187	11235	55928	FibrinogenbetachainisoformIso1	FGB	9606	HomoSapiens	491	SV=2	EV=234	PE=1	ModResPsi=(31|MOD:00040|2-pyrrolidone-5-carboxylicacid(Gln))(58|MOD:00046|O-phospho-L-serine)(95|MOD:00798|half...
15	4	nxp:NX_P01024-1	527,47	79	79	3,90E+10	187	186	1736	187147	ComplementC3isoformIso1	C3	9606	HomoSapiens	1663	SV=2	EV=245	PE=1	ModResPsi=(38|MOD:00046|O-phospho-L-serine)(70|MOD:00046|O-phospho-L-serine)(297|MOD:00046|O-phospho-L-serine)(303|MOD:00...
5	12	nxp:NX_P00738-1	508,68	77	77	1,72E+11	120	61	7744	45205	HaptoglobinisoformIso1	HP	9606	HomoSapiens	406	SV=1	EV=215	PE=1	ModResPsi=(21|MOD:00046|O-phospho-L-serine)(33|MOD:00798|halfcystine)(33|MOD:00798|halfcystine)(52|MOD:00798|halfcystine)...
7	2	nxp:NX_P02768-1	499,09	77	77	1,93E+11	148	148	4334	69367	AlbuminisoformIso1	ALB	9606	HomoSapiens	609	SV=2	EV=269	PE=1	ModResPsi=(29|MOD:00046|O-phospho-L-serine)(71|MOD:00047|O-phospho-L-threonine)(76|MOD:00047|O-phospho-L-threonine)(77|MOD:0079...
12	18	nxp:NX_P04003-1	487,08	72	72	6,75E+10	113	113	2597	67033	C4b-bindingproteinalphachainisoformIso1	C4BPA	9606	HomoSapiens	597	SV=2	EV=194	PE=1	ModResPsi=(50|MOD:00798|halfcystine)(96|MOD:00798|halfcystine)(81|MOD:00798|halfcystine)(108|MOD:0...
21	21	nxp:NX_P0C0L4-1	470,91	65	65	6,33E+08	138	9	829	192784	ComplementC4-AisoformIso1	C4A	9606	HomoSapiens	1744	SV=2	EV=156	PE=1	ModResPsi=(702|MOD:00798|halfcystine)(728|MOD:00798|halfcystine)(703|MOD:00798|halfcystine)(735|MOD:00798|halfcyst...
22	26	nxp:NX_P0C0L5-1	468,86	63	63	4,12E+08	134	5	823	192750	ComplementC4-BisoformIso1	C4B	9606	HomoSapiens	1744	SV=2	EV=148	PE=1	ModResPsi=(702|MOD:00798|halfcystine)(728|MOD:00798|halfcystine)(703|MOD:00798|halfcystine)(735|MOD:00798|halfcyst...
27	22	nxp:NX_P08603-1	456,14	66	66	1,23E+10	107	98	650	139096	ComplementfactorHisoformIso1	CFH	9606	HomoSapiens	1231	SV=4	EV=232	PE=1	ModResPsi=(21|MOD:00798|halfcystine)(66|MOD:00798|halfcystine)(52|MOD:00798|halfcystine)(80|MOD:00798|halfcyst...
37	70	nxp:NX_Q9Y6R7-1	450,14	27	27	3,26E+09	104	104	349	572021	IgGFc-bindingproteinisoformIso1	FCGBP	9606	HomoSapiens	5405	SV=3	EV=142	PE=1	ModResPsi=(494|MOD:00798|halfcystine)(502|MOD:00798|halfcystine)(886|MOD:00798|halfcystine)(894|MOD:00798|h...
8	20	nxp:NX_P01871-1	418,08	76	76	1,32E+11	81	81	3958	49440	ImmunoglobulinheavyconstantmuisoformIso1	IGHM	9606	HomoSapiens	453	SV=4	EV=197	PE=1	ModResPsi=(14|MOD:00798|halfcystine)(14|MOD:00798|halfcystine)(28|MOD:00798|halfcystine)(88|MOD:00...
13	106	nxp:NX_P01876-1	417,59	79	79	3,85E+10	62	35	2542	37655	Immunoglobulinheavyconstantalpha1isoformIso1	IGHA1	9606	HomoSapiens	353	SV=2	EV=196	PE=1	ModResPsi=(14|MOD:00798|halfcystine)(14|MOD:00798|halfcystine)(26|MOD:00798|halfcystine)(85|...
35	332	nxp:NX_P24821-1	414,41	45	45	1,11E+07	90	2	378	240851	TenascinisoformIso1	TNC	9606	HomoSapiens	2201	SV=3	EV=225	PE=1	ModResPsi=(62|MOD:00046|O-phospho-L-serine)(65|MOD:00046|O-phospho-L-serine)(70|MOD:00046|O-phospho-L-serine)(72|MOD:00046|O-...
14	120	nxp:NX_P01857-1	410,09	72	72	1,49E+10	48	13	2073	36106	Immunoglobulinheavyconstantgamma1isoformIso1	IGHG1	9606	HomoSapiens	330	SV=1	EV=216	PE=1	ModResPsi=(7|MOD:00046|O-phospho-L-serine)(27|MOD:00798|halfcystine)(83|MOD:00798|halfcystine...
38	25	nxp:NX_P00450-1	408,17	60	60	4,10E+09	69	69	349	122205	CeruloplasminisoformIso1	CP	9606	HomoSapiens	1065	SV=1	EV=222	PE=1	ModResPsi=(174|MOD:00798|halfcystine)(200|MOD:00798|halfcystine)(276|MOD:00798|halfcystine)(357|MOD:00798|halfcystine...
36	32	nxp:NX_P00736-1	399,38	63	63	7,44E+09	64	59	370	80119	ComplementC1rsubcomponentisoformIso1	C1R	9606	HomoSapiens	705	SV=2	EV=233	PE=1	ModResPsi=(71|MOD:00798|halfcystine)(89|MOD:00798|halfcystine)(146|MOD:00798|halfcystine)(165|MOD:00798|...
16	119	nxp:NX_P01860-1	394,42	62	62	1,35E+10	52	16	1715	41287	Immunoglobulinheavyconstantgamma3isoformIso1	IGHG3	9606	HomoSapiens	377	SV=2	EV=180	PE=1	ModResPsi=(15|MOD:00046|O-phospho-L-serine)(22|MOD:00047|O-phospho-L-threonine)(27|MOD:00798|ha...
28	16	nxp:NX_P01009-1	392,06	74	74	2,68E+10	69	69	643	46737	Alpha-1-antitrypsinisoformIso1	SERPINA1	9606	HomoSapiens	418	SV=3	EV=264	PE=1	ModResPsi=(37|MOD:00047|O-phospho-L-threonine)(38|MOD:00046|O-phospho-L-serine)(46|MOD:00047|O-phospho-L-threo...
9	73	nxp:NX_P00739-1	387,45	76	76	1,66E+09	73	16	3661	39030	Haptoglobin-relatedproteinisoformIso1	HPR	9606	HomoSapiens	348	SV=2	EV=178	PE=1	ModResPsi=(251|MOD:00798|halfcystine)(282|MOD:00798|halfcystine)(293|MOD:00798|halfcystine)(323|MOD:0079...
9	76	nxp:NX_P00739-2	387,45	69	69	1,66E+09	73	16	3661	43078	Haptoglobin-relatedproteinisoformIso2	HPR	9606	HomoSapiens	385	SV=2	EV=178	PE=1	ModResPsi=(288|MOD:00798|halfcystine)(319|MOD:00798|halfcystine)(330|MOD:00798|halfcystine)(360|MOD:0079...
39	52	nxp:NX_P09871-1	385,97	62	62	5,95E+09	46	45	337	76685	ComplementC1ssubcomponentisoformIso1	C1S	9606	HomoSapiens	688	SV=1	EV=240	PE=1	ModResPsi=(65|MOD:00798|halfcystine)(83|MOD:00798|halfcystine)(135|MOD:00798|halfcystine)(147|MOD:00798|...
17	121	nxp:NX_P01859-1	379,37	74	74	1,64E+10	39	15	1699	35901	Immunoglobulinheavyconstantgamma2isoformIso1	IGHG2	9606	HomoSapiens	326	SV=2	EV=177	PE=1	ModResPsi=(14|MOD:00798|halfcystine)(14|MOD:00798|halfcystine)(27|MOD:00798|halfcystine)(83|...
20	132	nxp:NX_P01861-1	361,1	77	77	1,58E+09	39	10	1139	35941	Immunoglobulinheavyconstantgamma4isoformIso1	IGHG4	9606	HomoSapiens	327	SV=1	EV=168	PE=1	ModResPsi=(14|MOD:00798|halfcystine)(14|MOD:00798|halfcystine)(27|MOD:00798|halfcystine)(83|...
44	49	nxp:NX_Q14624-1	357,04	55	55	3,59E+09	52	52	231	103357	Inter-alpha-trypsininhibitorheavychainH4isoformIso1	ITIH4	9606	HomoSapiens	930	SV=4	EV=179	PE=1	ModResPsi=(225|MOD:00046|O-phospho-L-serine)(622|MOD:00046|O-phospho-L-serine)(709|MOD:0...
19	156	nxp:NX_P01877-1	354,22	73	73	2,63E+09	43	16	1148	36591	Immunoglobulinheavyconstantalpha2isoformIso1	IGHA2	9606	HomoSapiens	340	SV=4	EV=172	PE=1	ModResPsi=(26|MOD:00798|halfcystine)(85|MOD:00798|halfcystine)(101|MOD:00798|halfcystine)(10...
41	68	nxp:NX_P07225-1	344,86	45	45	9,33E+09	46	46	287	75123	VitaminK-dependentproteinSisoformIso1	PROS1	9606	HomoSapiens	676	SV=1	EV=238	PE=1	ModResPsi=(47|MOD:00041|L-gamma-carboxyglutamicacid)(48|MOD:00041|L-gamma-carboxyglutamicacid)(55|MOD...
43	17	nxp:NX_P02787-1	344,75	62	62	4,33E+09	51	51	251	77064	SerotransferrinisoformIso1	TF	9606	HomoSapiens	698	SV=3	EV=242	PE=1	ModResPsi=(28|MOD:00798|halfcystine)(67|MOD:00798|halfcystine)(38|MOD:00798|halfcystine)(58|MOD:00798|halfcystine)(4...
18	225	nxp:NX_P01834-1	344,08	90	90	2,84E+10	28	28	1271	11765	ImmunoglobulinkappaconstantisoformIso1	IGKC	9606	HomoSapiens	107	SV=2	EV=194	PE=1	ModResPsi=(7|MOD:00046|O-phospho-L-serine)(27|MOD:00798|halfcystine)(87|MOD:00798|halfcystine)(52|MOD:...
52	71	nxp:NX_P08519-1	341,07	11	11	2,59E+09	47	44	165	501323	Apolipoprotein(a)isoformIso1	LPA	9606	HomoSapiens	4548	SV=1	EV=183	PE=1	ModResPsi=(28|MOD:00798|halfcystine)(105|MOD:00798|halfcystine)(49|MOD:00798|halfcystine)(88|MOD:00798|halfcysti...
48	77	nxp:NX_P02790-1	340,38	59	59	3,35E+09	39	39	202	51676	HemopexinisoformIso1	HPX	9606	HomoSapiens	462	SV=2	EV=195	PE=1	ModResPsi=(50|MOD:00798|halfcystine)(231|MOD:00798|halfcystine)(149|MOD:00798|halfcystine)(154|MOD:00798|halfcystine)(188...
40	115	nxp:NX_P01011-1	335,15	57	57	7,42E+09	32	31	306	47651	Alpha-1-antichymotrypsinisoformIso1	SERPINA3	9606	HomoSapiens	423	SV=2	EV=235	PE=1	ModResPsi=(27|MOD:00046|O-phospho-L-serine)(35|MOD:00047|O-phospho-L-threonine)(108|MOD:00047|O-phospho-L...
45	113	nxp:NX_O43866-1	333,78	70	70	7,26E+09	27	27	227	38088	CD5antigen-likeisoformIso1	CD5L	9606	HomoSapiens	347	SV=1	EV=155	PE=1	ModResPsi=(33|MOD:00798|halfcystine)(67|MOD:00798|halfcystine)(49|MOD:00798|halfcystine)(114|MOD:00798|halfcystin...
66	55	nxp:NX_P00734-1	332,92	55	55	7,08E+08	30	30	104	70037	ProthrombinisoformIso1	F2	9606	HomoSapiens	622	SV=2	EV=261	PE=1	ModResPsi=(49|MOD:00041|L-gamma-carboxyglutamicacid)(50|MOD:00041|L-gamma-carboxyglutamicacid)(57|MOD:00041|L-gamma-carbox...
62	9	nxp:NX_P02774-1	328,77	59	59	1,04E+09	24	24	119	52918	VitaminD-bindingproteinisoformIso1	GC	9606	HomoSapiens	474	SV=2	EV=219	PE=1	ModResPsi=(29|MOD:00798|halfcystine)(75|MOD:00798|halfcystine)(74|MOD:00798|halfcystine)(83|MOD:00798|half...
62	15	nxp:NX_P02774-3	328,77	57	57	1,04E+09	24	24	119	55077	VitaminD-bindingproteinisoformIso3	GC	9606	HomoSapiens	493	SV=2	EV=219	PE=1	ModResPsi=(48|MOD:00798|halfcystine)(94|MOD:00798|halfcystine)(93|MOD:00798|halfcystine)(102|MOD:00798|half...
53	56	nxp:NX_P01031-1	323,85	37	37	1,15E+09	52	51	153	188304	ComplementC5isoformIso1	C5	9606	HomoSapiens	1676	SV=4	EV=225	PE=1	ModResPsi=(567|MOD:00798|halfcystine)(810|MOD:00798|halfcystine)(634|MOD:00798|halfcystine)(669|MOD:00798|halfcystine...
71	10	nxp:NX_P00747-1	309,14	59	59	5,31E+08	39	36	94	90569	PlasminogenisoformIso1	PLG	9606	HomoSapiens	810	SV=2	EV=250	PE=1	ModResPsi=(45|MOD:00046|O-phospho-L-serine)(49|MOD:00798|halfcystine)(73|MOD:00798|halfcystine)(53|MOD:00798|halfcystine...
58	108	nxp:NX_Q08380-1	308,55	39	39	1,85E+09	24	24	137	65331	Galectin-3-bindingproteinisoformIso1	LGALS3BP	9606	HomoSapiens	585	SV=1	EV=185	PE=1	ModResPsi=(49|MOD:00798|halfcystine)(113|MOD:00798|halfcystine)(62|MOD:00798|halfcystine)(123|MOD:00...
57	62	nxp:NX_P00751-1	308	48	48	2,16E+09	35	35	140	85533	ComplementfactorBisoformIso1	CFB	9606	HomoSapiens	764	SV=2	EV=245	PE=1	ModResPsi=(37|MOD:00798|halfcystine)(76|MOD:00798|halfcystine)(62|MOD:00798|halfcystine)(98|MOD:00798|halfcysti...
69	60	nxp:NX_P19827-1	307,08	35	35	8,01E+08	28	28	98	101389	Inter-alpha-trypsininhibitorheavychainH1isoformIso1	ITIH1	9606	HomoSapiens	911	SV=3	EV=193	PE=1	ModResPsi=(129|MOD:00046|O-phospho-L-serine)(244|MOD:00798|halfcystine)(247|MOD:00798|h...
93	144	nxp:NX_P35527-1	305,91	61	61	3,15E+08	25	24	65	62064	KeratintypeIcytoskeletal9isoformIso1	KRT9	9606	HomoSapiens	623	SV=3	EV=201	PE=1	ModResPsi=(14|MOD:00046|O-phospho-L-serine)(57|MOD:00046|O-phospho-L-serine)(68|MOD:00046|O-phospho-L-s...
29	3	nxp:NX_P02647-1	305,2	76	76	1,52E+10	36	36	614	30778	ApolipoproteinA-IisoformIso1	APOA1	9606	HomoSapiens	267	SV=1	EV=251	PE=1	ModResPsi=(49|MOD:00046|O-phospho-L-serine)(55|MOD:00046|O-phospho-L-serine)(82|MOD:00046|O-phospho-L-serine)(110|...
50	169	nxp:NX_P20851-2	305,07	63	63	1,64E+08	23	2	181	28286	C4b-bindingproteinbetachainisoformIso2	C4BPB	9606	HomoSapiens	251	SV=1	EV=173	PE=1	ModResPsi=(22|MOD:00798|halfcystine)(62|MOD:00798|halfcystine)(48|MOD:00798|halfcystine)(75|MOD:007...
31	229	nxp:NX_P0DJI8-1	303,81	63	63	5,59E+09	20	9	545	13532	SerumamyloidA-1proteinisoformIso1	SAA1	9606	HomoSapiens	122	SV=1	EV=69	PE=1	ModResPsi=(101|MOD:00316|N4N4-dimethyl-L-asparagine)	VariantSimple=(15|S)(70|A)(75|V)(78|N)(86|L)(90|D)	Pr...
46	86	nxp:NX_P02649-1	298,31	68	68	7,49E+09	27	27	224	36154	ApolipoproteinEisoformIso1	APOE	9606	HomoSapiens	317	SV=1	EV=251	PE=1	ModResPsi=(143|MOD:00719|L-methioninesulfoxide)(147|MOD:00046|O-phospho-L-serine)(148|MOD:00047|O-phospho-L-threonin...
84	146	nxp:NX_P13645-1	298,16	56	56	6,02E+08	27	24	73	58827	KeratintypeIcytoskeletal10isoformIso1	KRT10	9606	HomoSapiens	584	SV=6	EV=210	PE=1	ModResPsi=(14|MOD:00046|O-phospho-L-serine)(16|MOD:00046|O-phospho-L-serine)(37|MOD:00046|O-phospho-L...
67	151	nxp:NX_Q06033-2	293,07	39	39	6,12E+08	31	31	101	99328	Inter-alpha-trypsininhibitorheavychainH3isoformIso2	ITIH3	9606	HomoSapiens	886	SV=2	EV=156	PE=1	ModResPsi=(647|MOD:00224|1-chondroitinsulfate-L-asparticacidester)	ModRes=(87||N-lin...
67	152	nxp:NX_Q06033-1	293,07	39	39	6,12E+08	31	31	101	99849	Inter-alpha-trypsininhibitorheavychainH3isoformIso1	ITIH3	9606	HomoSapiens	890	SV=2	EV=156	PE=1	ModResPsi=(651|MOD:00224|1-chondroitinsulfate-L-asparticacidester)	ModRes=(91||N-lin...
59	66	nxp:NX_P19823-1	292,79	35	35	1,50E+09	35	35	126	106463	Inter-alpha-trypsininhibitorheavychainH2isoformIso1	ITIH2	9606	HomoSapiens	946	SV=2	EV=193	PE=1	ModResPsi=(55|MOD:00046|O-phospho-L-serine)(60|MOD:00046|O-phospho-L-serine)(71|MOD:0004...
30	208	nxp:NX_P0DOY3-1	288,1	97	97	4,84E+09	29	6	612	11266	Immunoglobulinlambdaconstant3isoformIso1	IGLC3	9606	HomoSapiens	106	SV=1	EV=20	PE=1	ModResPsi=(28|MOD:00798|halfcystine)(87|MOD:00798|halfcystine)(105|MOD:00798|halfcystine)(105|MOD:...
30	207	nxp:NX_P0DOY2-1	288,1	97	97	4,84E+09	29	6	612	11294	Immunoglobulinlambdaconstant2isoformIso1	IGLC2	9606	HomoSapiens	106	SV=1	EV=22	PE=1	ModResPsi=(28|MOD:00798|halfcystine)(87|MOD:00798|halfcystine)(105|MOD:00798|halfcystine)(105|MOD:...
65	114	nxp:NX_P04264-1	287,41	47	47	9,31E+08	31	22	107	66039	KeratintypeIIcytoskeletal1isoformIso1	KRT1	9606	HomoSapiens	644	SV=6	EV=235	PE=1	ModResPsi=(11|MOD:00048|O4'-phospho-L-tyrosine)(12|MOD:00078|omega-N-methyl-L-arginine)(13|MOD:00046|O...
42	59	nxp:NX_P20742-1	286,86	13	13	1,98E+07	25	4	269	163862	PregnancyzoneproteinisoformIso1	PZP	9606	HomoSapiens	1482	SV=4	EV=179	PE=1	ModResPsi=(978|MOD:00117|S-(L-isoglutamyl)-L-cysteine)	ModRes=(54||N-linked(GlcNAc...)asparagine)(69||N-link...
54	87	nxp:NX_P05155-1	285,25	52	52	2,23E+09	32	32	151	55154	PlasmaproteaseC1inhibitorisoformIso1	SERPING1	9606	HomoSapiens	500	SV=2	EV=236	PE=1	ModResPsi=(123|MOD:00798|halfcystine)(428|MOD:00798|halfcystine)(130|MOD:00798|halfcystine)(205|MO...
54	88	nxp:NX_P05155-3	285,25	51	51	2,23E+09	32	32	151	55769	PlasmaproteaseC1inhibitorisoformIso3	SERPING1	9606	HomoSapiens	505	SV=2	EV=236	PE=1	ModResPsi=(128|MOD:00798|halfcystine)(433|MOD:00798|halfcystine)(135|MOD:00798|halfcystine)(210|MO...
87	82	nxp:NX_P12259-1	281,21	19	19	1,46E+08	34	34	71	251701	CoagulationfactorVisoformIso1	F5	9606	HomoSapiens	2224	SV=4	EV=233	PE=1	ModResPsi=(167|MOD:00798|halfcystine)(193|MOD:00798|halfcystine)(248|MOD:00798|halfcystine)(329|MOD:00798|half...
33	191	nxp:NX_B9A064-1	278,05	44	44	2,25E+09	24	3	405	23063	Immunoglobulinlambda-likepolypeptide5isoformIso1	IGLL5	9606	HomoSapiens	214	SV=2	EV=81	PE=1	ModResPsi=(136|MOD:00798|halfcystine)(195|MOD:00798|halfcystine)	VariantSimple=(1|T)(1|V)(...
55	187	nxp:NX_P02746-1	274,01	42	42	4,75E+09	20	20	148	26722	ComplementC1qsubcomponentsubunitBisoformIso1	C1QB	9606	HomoSapiens	253	SV=3	EV=211	PE=1	ModResPsi=(28|MOD:00040|2-pyrrolidone-5-carboxylicacid(Gln))(31|MOD:00798|halfcystine)(31|MOD...
64	83	nxp:NX_Q92954-3	273,76	22	22	9,02E+08	22	22	110	141090	Proteoglycan4isoformC	PRG4	9606	HomoSapiens	1311	SV=3	EV=176	PE=1	ModResPsi=(30|MOD:00798|halfcystine)(34|MOD:00798|halfcystine)(30|MOD:00798|halfcystine)(46|MOD:00798|halfcystine)(34|...
104	57	nxp:NX_P10643-1	272,78	41	41	1,19E+08	26	26	57	93518	ComplementcomponentC7isoformIso1	C7	9606	HomoSapiens	843	SV=2	EV=204	PE=1	ModResPsi=(85|MOD:00798|halfcystine)(96|MOD:00798|halfcystine)(91|MOD:00798|halfcystine)(109|MOD:00798|halfc...
111	184	nxp:NX_A1L4H1-1	272,72	19	19	1,62E+08	19	19	51	165742	Solublescavengerreceptorcysteine-richdomain-containingproteinSSC5DisoformIso1	SSC5D	9606	HomoSapiens	1573	SV=3	EV=106	PE=1	ModResPsi=(45|MOD:00798|halfcystine)(109|MOD:00798|halfcy...
90	100	nxp:NX_P02748-1	269,78	49	49	3,03E+08	22	21	66	63173	ComplementcomponentC9isoformIso1	C9	9606	HomoSapiens	559	SV=2	EV=205	PE=1	ModResPsi=(32|MOD:00047|O-phospho-L-threonine)(35|MOD:00046|O-phospho-L-serine)(43|MOD:00798|halfcystine)(78|MO...
102	136	nxp:NX_P35908-1	268,69	41	41	1,30E+08	23	14	57	65433	KeratintypeIIcytoskeletal2epidermalisoformIso1	KRT2	9606	HomoSapiens	639	SV=2	EV=187	PE=1	ModResPsi=(12|MOD:00078|omega-N-methyl-L-arginine)(20|MOD:00077|asymmetricdimethyl-L-argini...
88	104	nxp:NX_P22792-1	268,08	34	34	6,36E+08	18	18	68	60557	CarboxypeptidaseNsubunit2isoformIso1	CPN2	9606	HomoSapiens	545	SV=3	EV=181	PE=1	ModRes=(74||N-linked(GlcNAc...)asparagine)(111||N-linked(GlcNAc...)asparagine)(119||N-linked(GlcNAc....
61	134	nxp:NX_P01019-1	266,36	38	38	6,84E+08	22	22	120	53154	AngiotensinogenisoformIso1	AGT	9606	HomoSapiens	485	SV=1	EV=233	PE=1	ModResPsi=(34|MOD:00869|L-alanineresidue(Asp))(51|MOD:00798|halfcystine)(171|MOD:00798|halfcystine)	ModRes=(47||N-...
91	89	nxp:NX_P01042-1	264,11	33	33	5,07E+08	18	18	66	71957	Kininogen-1isoformHMW	KNG1	9606	HomoSapiens	644	SV=2	EV=226	PE=1	ModResPsi=(19|MOD:00040|2-pyrrolidone-5-carboxylicacid(Gln))(21|MOD:00046|O-phospho-L-serine)(23|MOD:00046|O-phospho-L-ser...
105	129	nxp:NX_P08697-1	262,54	45	45	4,15E+08	19	19	54	54566	Alpha-2-antiplasminisoformIso1	SERPINF2	9606	HomoSapiens	491	SV=3	EV=209	PE=1	ModResPsi=(41|MOD:00133|N6-(L-isoglutamyl)-L-lysine(Gln))(70|MOD:00798|halfcystine)(143|MOD:00798|halfcysti...
86	511	nxp:NX_P00451-1	261,91	19	19	1,37E+08	35	35	71	267007	CoagulationfactorVIIIisoformIso1	F8	9606	HomoSapiens	2351	SV=1	EV=255	PE=1	ModResPsi=(172|MOD:00798|halfcystine)(198|MOD:00798|halfcystine)(267|MOD:00798|halfcystine)(348|MOD:00798|ha...
98	190	nxp:NX_P01833-1	261,66	33	33	4,97E+08	20	20	61	83284	PolymericimmunoglobulinreceptorisoformIso1	PIGR	9606	HomoSapiens	764	SV=4	EV=198	PE=1	ModResPsi=(40|MOD:00798|halfcystine)(110|MOD:00798|halfcystine)(56|MOD:00798|halfcystine)(64|MOD:...
131	80	nxp:NX_P05156-1	257,5	32	32	1,07E+08	17	17	37	65750	ComplementfactorIisoformIso1	CFI	9606	HomoSapiens	583	SV=2	EV=211	PE=1	ModResPsi=(21|MOD:00047|O-phospho-L-threonine)(23|MOD:00047|O-phospho-L-threonine)(24|MOD:00046|O-phospho-L-serine)...
49	204	nxp:NX_P01591-1	256,02	64	64	6,28E+09	14	14	184	18099	ImmunoglobulinJchainisoformIso1	JCHAIN	9606	HomoSapiens	159	SV=4	EV=170	PE=1	ModResPsi=(23|MOD:00040|2-pyrrolidone-5-carboxylicacid(Gln))(35|MOD:00798|halfcystine)(123|MOD:00798|half...
63	124	nxp:NX_P10909-6	253,92	43	43	2,76E+09	22	22	116	50251	ClusterinisoformIso6	CLU	9606	HomoSapiens	429	SV=1	EV=229	PE=1	ModResPsi=(7|MOD:00046|O-phospho-L-serine)(71|MOD:00046|O-phospho-L-serine)(73|MOD:00047|O-phospho-L-threonine)(82|MOD:00798|...
63	126	nxp:NX_P10909-5	253,92	40	40	2,76E+09	22	22	116	53643	ClusterinisoformIso5	CLU	9606	HomoSapiens	460	SV=1	EV=229	PE=1	ModResPsi=(38|MOD:00046|O-phospho-L-serine)(102|MOD:00046|O-phospho-L-serine)(104|MOD:00047|O-phospho-L-threonine)(113|MOD:00...
63	125	nxp:NX_P10909-1	253,92	41	41	2,76E+09	22	22	116	52495	ClusterinisoformIso1	CLU	9606	HomoSapiens	449	SV=1	EV=229	PE=1	ModResPsi=(27|MOD:00046|O-phospho-L-serine)(91|MOD:00046|O-phospho-L-serine)(93|MOD:00047|O-phospho-L-threonine)(102|MOD:0079...
63	127	nxp:NX_P10909-2	253,92	37	37	2,76E+09	22	22	116	57833	ClusterinisoformIso2	CLU	9606	HomoSapiens	501	SV=1	EV=229	PE=1	ModResPsi=(79|MOD:00046|O-phospho-L-serine)(143|MOD:00046|O-phospho-L-serine)(145|MOD:00047|O-phospho-L-threonine)(154|MOD:00...
94	145	nxp:NX_O75636-1	253,59	59	59	7,54E+08	17	17	65	32903	Ficolin-3isoformIso1	FCN3	9606	HomoSapiens	299	SV=2	EV=198	PE=1	ModResPsi=(50|MOD:00678|hydroxylatedproline)(53|MOD:00678|hydroxylatedproline)(59|MOD:00678|hydroxylatedproline)(65|MOD:0...
73	162	nxp:NX_P68871-1	253,39	94	94	4,94E+08	17	6	91	15998	HemoglobinsubunitbetaisoformIso1	HBB	9606	HomoSapiens	147	SV=2	EV=190	PE=1	ModResPsi=(2|MOD:00063|N-acetyl-L-valine)(2|MOD:00280|N-pyruvicacid2-iminyl-L-valine)(10|MOD:00046|O-phospho-...
70	130	nxp:NX_P04004-1	252,46	45	45	6,40E+08	22	22	95	54306	VitronectinisoformIso1	VTN	9606	HomoSapiens	478	SV=1	EV=236	PE=1	ModResPsi=(24|MOD:00798|halfcystine)(28|MOD:00798|halfcystine)(24|MOD:00798|halfcystine)(40|MOD:00798|halfcystine)(28|M...
96	97	nxp:NX_P04217-1	250,31	55	55	3,63E+08	20	20	62	54254	Alpha-1B-glycoproteinisoformIso1	A1BG	9606	HomoSapiens	495	SV=4	EV=186	PE=1	ModResPsi=(49|MOD:00798|halfcystine)(93|MOD:00798|halfcystine)(139|MOD:00798|halfcystine)(182|MOD:00798|half...
103	123	nxp:NX_P07358-1	249,87	42	42	2,73E+08	19	19	58	67047	ComplementcomponentC8betachainisoformIso1	C8B	9606	HomoSapiens	591	SV=3	EV=194	PE=1	ModResPsi=(65|MOD:00798|halfcystine)(100|MOD:00798|halfcystine)(76|MOD:00798|halfcystine)(110|MOD...
136	141	nxp:NX_P23142-1	246,46	29	29	6,78E+07	13	13	35	77214	Fibulin-1isoformD	FBLN1	9606	HomoSapiens	703	SV=4	EV=235	PE=1	ModResPsi=(36|MOD:00798|halfcystine)(61|MOD:00798|halfcystine)(37|MOD:00798|halfcystine)(68|MOD:00798|halfcystine)(50|MOD:0...
116	159	nxp:NX_P15169-1	244,14	40	40	4,04E+08	13	13	45	52286	CarboxypeptidaseNcatalyticchainisoformIso1	CPN1	9606	HomoSapiens	458	SV=1	EV=193	PE=1	ModResPsi=(42|MOD:00798|halfcystine)(104|MOD:00798|halfcystine)(271|MOD:00798|halfcystine)(311|M...
95	54	nxp:NX_P01008-1	243,71	49	49	5,05E+08	19	19	63	52602	Antithrombin-IIIisoformIso1	SERPINC1	9606	HomoSapiens	464	SV=1	EV=247	PE=1	ModResPsi=(40|MOD:00798|halfcystine)(160|MOD:00798|halfcystine)(53|MOD:00798|halfcystine)(127|MOD:00798|halfc...
47	311	nxp:NX_P0DJI9-1	241,67	54	54	7,84E+08	14	3	223	13527	SerumamyloidA-2proteincurisoformIso1	SAA2	9606	HomoSapiens	122	SV=1	EV=54	PE=1	VariantSimple=(3|F)(4|F)(5|M)(8|I)(9|L)(10|S)(10|W)(13|I)(14|V)(15|G)(18|N)(18|R)(19|*)(19|Q)(22|V)(23|L)(...
121	138	nxp:NX_P07357-1	241,52	34	34	2,52E+08	15	15	42	65163	ComplementcomponentC8alphachainisoformIso1	C8A	9606	HomoSapiens	584	SV=2	EV=208	PE=1	ModResPsi=(39|MOD:00798|halfcystine)(74|MOD:00798|halfcystine)(50|MOD:00798|halfcystine)(53|MOD:...
85	96	nxp:NX_P48740-1	238,5	36	36	7,81E+07	20	6	72	79247	Mannan-bindinglectinserineprotease1isoformIso1	MASP1	9606	HomoSapiens	699	SV=3	EV=196	PE=1	ModResPsi=(73|MOD:00798|halfcystine)(91|MOD:00798|halfcystine)(143|MOD:00798|halfcystine)(...
80	247	nxp:NX_P01619-1	237,19	63	63	9,67E+08	13	6	79	12557	Immunoglobulinkappavariable3-20isoformIso1	IGKV3-20	9606	HomoSapiens	116	SV=2	EV=115	PE=1	ModResPsi=(43|MOD:00798|halfcystine)(109|MOD:00798|halfcystine)	VariantSimple=(2|A)(2|D)(2|G...
56	198	nxp:NX_P02763-1	234,59	41	41	2,88E+09	13	10	142	23512	Alpha-1-acidglycoprotein1isoformIso1	ORM1	9606	HomoSapiens	201	SV=1	EV=209	PE=1	ModResPsi=(19|MOD:00040|2-pyrrolidone-5-carboxylicacid(Gln))(23|MOD:00798|halfcystine)(165|MOD:00798|ha...
109	102	nxp:NX_P05546-1	234,43	39	39	2,57E+08	18	18	52	57071	Heparincofactor2isoformIso1	SERPIND1	9606	HomoSapiens	499	SV=3	EV=213	PE=1	ModResPsi=(37|MOD:00046|O-phospho-L-serine)(64|MOD:00047|O-phospho-L-threonine)(66|MOD:00047|O-phospho-L-threon...
75	211	nxp:NX_P02655-1	231,49	79	79	2,52E+09	12	12	90	11284	ApolipoproteinC-IIisoformIso1	APOC2	9606	HomoSapiens	101	SV=1	EV=215	PE=1	ModResPsi=(23|MOD:00047|O-phospho-L-threonine)	VariantSimple=(1|V)(3|I)(4|*)(4|G)(4|Q)(7|A)(8|P)(8|V)(12|I)(12|L...
132	302	nxp:NX_P63261-1	231,38	48	48	1,49E+08	15	15	37	41793	Actincytoplasmic2isoformIso1	ACTG1	9606	HomoSapiens	375	SV=1	EV=187	PE=1	ModResPsi=(1|MOD:00058|N-acetyl-L-methionine)(2|MOD:00053|N-acetyl-L-glutamicacid)(14|MOD:00046|O-phospho-L-ser...
132	303	nxp:NX_P60709-1	231,38	48	48	1,49E+08	15	15	37	41737	Actincytoplasmic1isoformIso1	ACTB	9606	HomoSapiens	375	SV=1	EV=190	PE=1	ModResPsi=(1|MOD:00058|N-acetyl-L-methionine)(2|MOD:00051|N-acetyl-L-asparticacid)(14|MOD:00046|O-phospho-L-seri...
108	139	nxp:NX_P02760-1	230	40	40	4,61E+08	14	14	52	39000	ProteinAMBPisoformIso1	AMBP	9606	HomoSapiens	352	SV=1	EV=230	PE=1	ModResPsi=(91|MOD:00798|halfcystine)(188|MOD:00798|halfcystine)(231|MOD:00798|halfcystine)(281|MOD:00798|halfcystine)...
92	99	nxp:NX_P48740-2	229,83	34	34	7,00E+06	19	5	64	81860	Mannan-bindinglectinserineprotease1isoformIso2	MASP1	9606	HomoSapiens	728	SV=3	EV=196	PE=1	ModResPsi=(73|MOD:00798|halfcystine)(91|MOD:00798|halfcystine)(143|MOD:00798|halfcystine)(...
60	220	nxp:NX_P02747-1	228,4	25	25	4,81E+09	12	12	125	25774	ComplementC1qsubcomponentsubunitCisoformIso1	C1QC	9606	HomoSapiens	245	SV=3	EV=205	PE=1	ModResPsi=(32|MOD:00798|halfcystine)(32|MOD:00798|halfcystine)(36|MOD:00039|4-hydroxy-L-prolin...
68	215	nxp:NX_P19652-1	225,42	40	40	1,05E+09	11	8	99	23603	Alpha-1-acidglycoprotein2isoformIso1	ORM2	9606	HomoSapiens	201	SV=2	EV=193	PE=1	ModResPsi=(19|MOD:00040|2-pyrrolidone-5-carboxylicacid(Gln))(23|MOD:00798|halfcystine)(165|MOD:00798|ha...
149	142	nxp:NX_P02765-1	224,72	46	46	2,15E+08	9	9	28	39341	Alpha-2-HS-glycoproteinisoformIso1	AHSG	9606	HomoSapiens	367	SV=2	EV=214	PE=1	ModResPsi=(32|MOD:00798|halfcystine)(358|MOD:00798|halfcystine)(89|MOD:00798|halfcystine)(100|MOD:00798|hal...
113	117	nxp:NX_Q03591-1	223,81	55	55	4,48E+07	15	3	50	37651	ComplementfactorH-relatedprotein1isoformIso1	CFHR1	9606	HomoSapiens	330	SV=2	EV=169	PE=1	ModResPsi=(23|MOD:00798|halfcystine)(72|MOD:00798|halfcystine)(55|MOD:00798|halfcystine)(83|...
157	21859	nxp:NX_Q08830-1	223,67	44	44	9,17E+07	9	9	25	36379	Fibrinogen-likeprotein1isoformIso1	FGL1	9606	HomoSapiens	312	SV=3	EV=163	PE=1	ModResPsi=(26|MOD:00798|halfcystine)(26|MOD:00798|halfcystine)(83|MOD:00798|halfcystine)(112|MOD:00798|ha...
89	174	nxp:NX_P02750-1	223,1	46	46	4,23E+08	12	12	67	38178	Leucine-richalpha-2-glycoproteinisoformIso1	LRG1	9606	HomoSapiens	347	SV=2	EV=185	PE=1	ModResPsi=(43|MOD:00798|halfcystine)(56|MOD:00798|halfcystine)(303|MOD:00798|halfcystine)(329|MOD...
163	79	nxp:NX_P05160-1	222,61	32	32	7,43E+07	15	15	23	75511	CoagulationfactorXIIIBchainisoformIso1	F13B	9606	HomoSapiens	661	SV=3	EV=189	PE=1	ModResPsi=(25|MOD:00798|halfcystine)(76|MOD:00798|halfcystine)(59|MOD:00798|halfcystine)(87|MOD:007...
118	165	nxp:NX_O14791-1	219,81	34	34	8,01E+08	13	13	44	43974	ApolipoproteinL1isoformIso1	APOL1	9606	HomoSapiens	398	SV=5	EV=176	PE=1	ModResPsi=(311|MOD:00046|O-phospho-L-serine)(314|MOD:00046|O-phospho-L-serine)(330|MOD:00046|O-phospho-L-serine)	M...
118	166	nxp:NX_O14791-2	219,81	33	33	8,01E+08	13	13	44	45919	ApolipoproteinL1isoformIso2	APOL1	9606	HomoSapiens	414	SV=5	EV=176	PE=1	ModResPsi=(327|MOD:00046|O-phospho-L-serine)(330|MOD:00046|O-phospho-L-serine)(346|MOD:00046|O-phospho-L-serine)	M...
144	3801	nxp:NX_Q4LDE5-1	218,09	8	8	1,15E+07	20	20	31	390171	SushivonWillebrandfactortypeAEGFandpentraxindomain-containingprotein1isoformIso1	SVEP1	9606	HomoSapiens	3571	SV=3	EV=144	PE=1	ModResPsi=(378|MOD:00798|halfcystine)(420|MOD:00...
107	50	nxp:NX_P04196-1	216,99	33	33	1,63E+08	14	14	52	59578	Histidine-richglycoproteinisoformIso1	HRG	9606	HomoSapiens	525	SV=1	EV=201	PE=1	ModResPsi=(24|MOD:00798|halfcystine)(504|MOD:00798|halfcystine)(78|MOD:00798|halfcystine)(89|MOD:00798|h...
112	128	nxp:NX_P02749-1	212,17	48	48	2,55E+08	11	11	51	38298	Beta-2-glycoprotein1isoformIso1	APOH	9606	HomoSapiens	345	SV=3	EV=222	PE=1	ModResPsi=(23|MOD:00798|halfcystine)(66|MOD:00798|halfcystine)(51|MOD:00798|halfcystine)(79|MOD:00798|halfcy...
138	81	nxp:NX_P13671-1	212,11	18	18	4,07E+07	13	13	33	104786	ComplementcomponentC6isoformIso1	C6	9606	HomoSapiens	934	SV=3	EV=203	PE=1	ModResPsi=(22|MOD:00798|halfcystine)(61|MOD:00798|halfcystine)(24|MOD:00798|halfcystine)(65|MOD:00798|halfcy...
97	235	nxp:NX_P69905-1	208,91	56	56	9,92E+08	11	11	61	15258	HemoglobinsubunitalphaisoformIso1	HBA1	9606	HomoSapiens	142	SV=2	EV=190	PE=1	ModResPsi=(4|MOD:00046|O-phospho-L-serine)(8|MOD:01819|N6-succinyl-L-lysine)(9|MOD:00047|O-phospho-L-threonin...
141	173	nxp:NX_Q15485-1	203,15	45	45	3,62E+08	12	11	33	34001	Ficolin-2isoformIso1	FCN2	9606	HomoSapiens	313	SV=2	EV=177	PE=1	ModResPsi=(77|MOD:00678|hydroxylatedproline)(80|MOD:00678|hydroxylatedproline)(86|MOD:00678|hydroxylatedproline)(98|MOD:0...
82	195	nxp:NX_P02745-1	198,53	35	35	2,90E+09	14	14	75	26017	ComplementC1qsubcomponentsubunitAisoformIso1	C1QA	9606	HomoSapiens	245	SV=2	EV=213	PE=1	ModResPsi=(26|MOD:00798|halfcystine)(26|MOD:00798|halfcystine)(33|MOD:00037|5-hydroxy-L-lysine...
153	153	nxp:NX_P27169-1	198,5	45	45	1,21E+08	10	10	26	39731	Serumparaoxonase/arylesterase1isoformIso1	PON1	9606	HomoSapiens	355	SV=3	EV=210	PE=1	ModResPsi=(42|MOD:00798|halfcystine)(353|MOD:00798|halfcystine)	ModRes=(253||N-linked(GlcNAc...)...
125	185	nxp:NX_P02743-1	196,5	40	40	4,01E+08	13	13	40	25387	SerumamyloidP-componentisoformIso1	APCS	9606	HomoSapiens	223	SV=2	EV=219	PE=1	ModResPsi=(55|MOD:00798|halfcystine)(114|MOD:00798|halfcystine)	ModRes=(51||N-linked(GlcNAc...)asparagi...
79	276	nxp:NX_P02652-1	193,79	65	65	2,54E+09	8	8	82	11175	ApolipoproteinA-IIisoformIso1	APOA2	9606	HomoSapiens	100	SV=1	EV=226	PE=1	ModResPsi=(24|MOD:00040|2-pyrrolidone-5-carboxylicacid(Gln))(29|MOD:00798|halfcystine)(29|MOD:00798|halfcysti...
122	349	nxp:NX_A0A0C4DH73-1	183,83	44	44	6,10E+07	8	2	41	12645	Immunoglobulinkappavariable1-12isoformIso1	IGKV1-12	9606	HomoSapiens	117	SV=1	EV=37	PE=3	ModResPsi=(45|MOD:00798|halfcystine)(110|MOD:00798|halfcystine)	VariantSimple=(2|N)(3|I)(...
122	350	nxp:NX_P01611-1	183,83	44	44	6,10E+07	8	2	41	12620	Immunoglobulinkappavariable1D-12isoformIso1	IGKV1D-12	9606	HomoSapiens	117	SV=2	EV=119	PE=1	ModResPsi=(45|MOD:00798|halfcystine)(110|MOD:00798|halfcystine)	VariantSimple=(2|G)(2|V)(4...
170	335	nxp:NX_P12111-4	181,18	7	7	1,51E+07	13	13	20	278201	Collagenalpha-3(VI)chainisoformIso4	COL6A3	9606	HomoSapiens	2570	SV=5	EV=229	PE=1	ModResPsi=(618|MOD:00046|O-phospho-L-serine)(1005|MOD:00046|O-phospho-L-serine)(1009|MOD:00046|O-phospho...
170	367	nxp:NX_P12111-2	181,18	6	6	1,51E+07	13	13	20	321353	Collagenalpha-3(VI)chainisoformIso2	COL6A3	9606	HomoSapiens	2971	SV=5	EV=229	PE=1	ModResPsi=(227|MOD:00047|O-phospho-L-threonine)(1019|MOD:00046|O-phospho-L-serine)(1406|MOD:00046|O-phos...
170	368	nxp:NX_P12111-1	181,18	6	6	1,51E+07	13	13	20	343668	Collagenalpha-3(VI)chainisoformIso1	COL6A3	9606	HomoSapiens	3177	SV=5	EV=229	PE=1	ModResPsi=(162|MOD:00046|O-phospho-L-serine)(433|MOD:00047|O-phospho-L-threonine)(1225|MOD:00046|O-phosp...
160	23140	nxp:NX_Q9BYE9-1	177,85	10	10	2,38E+07	11	11	24	141542	Cadherin-relatedfamilymember2isoformIso1	CDHR2	9606	HomoSapiens	1310	SV=2	EV=158	PE=1	ModResPsi=(1248|MOD:00046|O-phospho-L-serine)(1271|MOD:00047|O-phospho-L-threonine)(1299|MOD:00046|...
77	205	nxp:NX_A0A0B4J1Y9-1	176,31	50	50	9,53E+07	8	3	84	13203	Immunoglobulinheavyvariable3-72isoformIso1	IGHV3-72	9606	HomoSapiens	119	SV=1	EV=38	PE=1	ModResPsi=(41|MOD:00798|halfcystine)(117|MOD:00798|halfcystine)	VariantSimple=(2|D)(3|L)(...
201	202	nxp:NX_P00742-1	174,39	16	16	2,36E+07	7	7	14	54732	CoagulationfactorXisoformIso1	F10	9606	HomoSapiens	488	SV=2	EV=260	PE=1	ModResPsi=(46|MOD:00041|L-gamma-carboxyglutamicacid)(47|MOD:00041|L-gamma-carboxyglutamicacid)(54|MOD:00041|L-ga...
147	308	nxp:NX_A0A075B6K4-1	173,33	52	52	9,90E+06	9	3	30	12441	Immunoglobulinlambdavariable3-10isoformIso1	IGLV3-10	9606	HomoSapiens	115	SV=2	EV=42	PE=1	ModResPsi=(41|MOD:00798|halfcystine)(106|MOD:00798|halfcystine)	VariantSimple=(3|C)(5|R)...
127	357	nxp:NX_A0A0A0MRZ8-1	173,21	43	43	4,58E+08	9	4	38	12625	Immunoglobulinkappavariable3D-11isoformIso1	IGKV3D-11	9606	HomoSapiens	115	SV=6	EV=41	PE=3	ModResPsi=(43|MOD:00798|halfcystine)(108|MOD:00798|halfcystine)	VariantSimple=(2|A)(4|L...
127	358	nxp:NX_P04433-1	173,21	43	43	4,58E+08	9	4	38	12575	Immunoglobulinkappavariable3-11isoformIso1	IGKV3-11	9606	HomoSapiens	115	SV=1	EV=145	PE=1	ModResPsi=(43|MOD:00798|halfcystine)(108|MOD:00798|halfcystine)	VariantSimple=(3|S)(3|T)(5|V...
168	168	nxp:NX_P36980-2	172,44	41	41	1,45E+07	8	4	21	27897	ComplementfactorH-relatedprotein2isoformShort	CFHR2	9606	HomoSapiens	243	SV=1	EV=171	PE=1	ModResPsi=(23|MOD:00798|halfcystine)(72|MOD:00798|halfcystine)(55|MOD:00798|halfcystine)(83|...
168	171	nxp:NX_P36980-1	172,44	37	37	1,45E+07	8	4	21	30651	ComplementfactorH-relatedprotein2isoformLong	CFHR2	9606	HomoSapiens	270	SV=1	EV=171	PE=1	ModResPsi=(23|MOD:00798|halfcystine)(72|MOD:00798|halfcystine)(55|MOD:00798|halfcystine)(83|M...
185	122	nxp:NX_P06681-3	170,02	15	15	3,24E+07	8	8	17	69444	ComplementC2isoformIso3	C2	9606	HomoSapiens	620	SV=2	EV=219	PE=1	ModResPsi=(19|MOD:00798|halfcystine)(59|MOD:00798|halfcystine)(45|MOD:00798|halfcystine)(72|MOD:00798|halfcystine)(360...
185	116	nxp:NX_P06681-1	170,02	12	12	3,24E+07	8	8	17	83268	ComplementC2isoformIso1	C2	9606	HomoSapiens	752	SV=2	EV=219	PE=1	ModResPsi=(24|MOD:00798|halfcystine)(64|MOD:00798|halfcystine)(51|MOD:00798|halfcystine)(84|MOD:00798|halfcystine)(89|...
83	230	nxp:NX_A0A0J9YX35-1	169,12	59	59	0	10	2	74	12823	Immunoglobulinheavyvariable3-64DisoformIso1	IGHV3-64D	9606	HomoSapiens	117	SV=1	EV=32	PE=1	ModResPsi=(41|MOD:00798|halfcystine)(115|MOD:00798|halfcystine)	VariantSimple=(10|P)(13...
154	46873	nxp:NX_P18428-1	168,25	22	22	7,08E+07	8	8	26	53384	Lipopolysaccharide-bindingproteinisoformIso1	LBP	9606	HomoSapiens	481	SV=3	EV=178	PE=1	ModResPsi=(159|MOD:00798|halfcystine)(198|MOD:00798|halfcystine)	ModRes=(300||N-linked(GlcNAc......
130	290	nxp:NX_P02656-1	168,16	52	52	8,39E+08	5	5	38	10852	ApolipoproteinC-IIIisoformIso1	APOC3	9606	HomoSapiens	99	SV=1	EV=197	PE=1	ModResPsi=(44|MOD:00064|N6-acetyl-L-lysine)	ModRes=(94||O-linked(GalNAc...)threonine)	VariantSimple=(1|I)(1|L...
216	265	nxp:NX_Q15582-1	167,34	16	16	4,60E+06	6	6	11	74681	Transforminggrowthfactor-beta-inducedproteinig-h3isoformIso1	TGFBI	9606	HomoSapiens	683	SV=1	EV=204	PE=1	ModResPsi=(37|MOD:00046|O-phospho-L-serine)(49|MOD:00798|halfcystine)(85|MOD:0...
142	305	nxp:NX_P06312-1	166,49	45	45	4,10E+08	8	8	32	13380	Immunoglobulinkappavariable4-1isoformIso1	IGKV4-1	9606	HomoSapiens	121	SV=1	EV=152	PE=1	ModResPsi=(43|MOD:00798|halfcystine)(114|MOD:00798|halfcystine)	VariantSimple=(2|L)(4|H)(6|P)(...
171	172	nxp:NX_P27918-1	166,36	19	19	4,93E+07	7	7	20	51276	ProperdinisoformIso1	CFP	9606	HomoSapiens	469	SV=2	EV=190	PE=1	ModResPsi=(32|MOD:00798|halfcystine)(56|MOD:00798|halfcystine)(43|MOD:00798|halfcystine)(72|MOD:00798|halfcystine)(57|MOD...
128	239	nxp:NX_P01767-1	166,33	62	62	1,69E+07	10	2	38	12770	Immunoglobulinheavyvariable3-53isoformIso1	IGHV3-53	9606	HomoSapiens	116	SV=2	EV=111	PE=1	ModResPsi=(41|MOD:00798|halfcystine)(114|MOD:00798|halfcystine)	VariantSimple=(2|A)(2|D)(2|G...
133	284	nxp:NX_P0DP04-1	166,13	54	54	1,82E+06	11	2	37	13017	Immunoglobulinheavyvariable3-43DisoformIso1	IGHV3-43D	9606	HomoSapiens	118	SV=1	EV=13	PE=3	ModResPsi=(41|MOD:00798|halfcystine)(115|MOD:00798|halfcystine)	Processed=(1|19|PEFF:000102...
205	193	nxp:NX_Q9UHG3-1	165,93	20	20	3,61E+06	9	9	14	56640	Prenylcysteineoxidase1isoformIso1	PCYOX1	9606	HomoSapiens	505	SV=3	EV=178	PE=1	ModResPsi=(171|MOD:00046|O-phospho-L-serine)(205|MOD:00134|N6-glycyl-L-lysine)(398|MOD:00046|O-phospho-L-se...
205	203	nxp:NX_Q9UHG3-2	165,93	24	24	3,61E+06	9	9	14	48507	Prenylcysteineoxidase1isoformIso2	PCYOX1	9606	HomoSapiens	428	SV=3	EV=178	PE=1	ModResPsi=(94|MOD:00046|O-phospho-L-serine)(128|MOD:00134|N6-glycyl-L-lysine)(321|MOD:00046|O-phospho-L-ser...
206	214	nxp:NX_P02766-1	165,57	41	41	6,03E+07	5	5	14	15887	TransthyretinisoformIso1	TTR	9606	HomoSapiens	147	SV=1	EV=247	PE=1	ModResPsi=(62|MOD:00041|L-gamma-carboxyglutamicacid)(69|MOD:00047|O-phospho-L-threonine)(72|MOD:00046|O-phospho-L-serine...
123	361	nxp:NX_P01602-1	164,12	40	40	2,44E+08	7	2	42	12782	Immunoglobulinkappavariable1-5isoformIso1	IGKV1-5	9606	HomoSapiens	117	SV=2	EV=149	PE=1	ModResPsi=(45|MOD:00798|halfcystine)(110|MOD:00798|halfcystine)	VariantSimple=(2|N)(2|V)(3|I)(...
145	93703	nxp:NX_P02741-1	164,09	28	28	6,31E+08	7	7	31	25039	C-reactiveproteinisoformIso1	CRP	9606	HomoSapiens	224	SV=1	EV=229	PE=1	ModResPsi=(19|MOD:00040|2-pyrrolidone-5-carboxylicacid(Gln))(54|MOD:00798|halfcystine)(115|MOD:00798|halfcystine...
143	213	nxp:NX_P05090-1	164,08	34	34	5,43E+08	6	6	32	21276	ApolipoproteinDisoformIso1	APOD	9606	HomoSapiens	189	SV=1	EV=216	PE=1	ModResPsi=(21|MOD:00040|2-pyrrolidone-5-carboxylicacid(Gln))(28|MOD:00798|halfcystine)(134|MOD:00798|halfcystine)...
161	206	nxp:NX_P07360-1	161,91	54	54	9,87E+08	8	8	24	22277	ComplementcomponentC8gammachainisoformIso1	C8G	9606	HomoSapiens	202	SV=3	EV=200	PE=1	ModResPsi=(21|MOD:00040|2-pyrrolidone-5-carboxylicacid(Gln))(35|MOD:00047|O-phospho-L-threonine)(...
184	481	nxp:NX_P04430-1	161,04	44	44	2,09E+07	5	2	18	12618	Immunoglobulinkappavariable1-16isoformIso1	IGKV1-16	9606	HomoSapiens	117	SV=2	EV=112	PE=1	ModResPsi=(45|MOD:00798|halfcystine)(110|MOD:00798|halfcystine)	VariantSimple=(3|I)(3|L)(3|T...
158	282	nxp:NX_A0A0C4DH38-1	158,75	48	48	1,26E+08	5	4	25	12675	Immunoglobulinheavyvariable5-51isoformIso1	IGHV5-51	9606	HomoSapiens	117	SV=1	EV=35	PE=1	ModResPsi=(41|MOD:00798|halfcystine)(115|MOD:00798|halfcystine)	VariantSimple=(2|E)(2|R)(...
159	270	nxp:NX_P13647-1	158,2	11	11	1,46E+07	11	3	23	62378	KeratintypeIIcytoskeletal5isoformIso1	KRT5	9606	HomoSapiens	590	SV=3	EV=229	PE=1	ModResPsi=(5|MOD:00046|O-phospho-L-serine)(8|MOD:00046|O-phospho-L-serine)(16|MOD:00046|O-phospho-L-se...
114	212	nxp:NX_A0A0B4J1V0-1	158,19	56	56	3,36E+07	10	5	47	12926	Immunoglobulinheavyvariable3-15isoformIso1	IGHV3-15	9606	HomoSapiens	119	SV=1	EV=35	PE=1	ModResPsi=(41|MOD:00798|halfcystine)(117|MOD:00798|halfcystine)	VariantSimple=(2|A)(2|D)(...
178	232	nxp:NX_Q13790-1	158,16	25	25	2,87E+08	6	6	19	35400	ApolipoproteinFisoformIso1	APOF	9606	HomoSapiens	326	SV=2	EV=148	PE=1	ModResPsi=(323|MOD:00046|O-phospho-L-serine)	ModRes=(118||N-linked(GlcNAc...)asparagine)(139||N-linked(GlcNAc...)...
195	19078	nxp:NX_P15144-1	157,87	8	8	1,38E+07	6	6	15	109539	AminopeptidaseNisoformIso1	ANPEP	9606	HomoSapiens	967	SV=4	EV=225	PE=1	ModResPsi=(176|MOD:00181|O4'-sulfo-L-tyrosine)(419|MOD:00181|O4'-sulfo-L-tyrosine)(424|MOD:00181|O4'-sulfo-L-tyrosin...
182	307	nxp:NX_P80748-1	157,72	43	43	9,02E+06	5	2	18	12446	Immunoglobulinlambdavariable3-21isoformIso1	IGLV3-21	9606	HomoSapiens	117	SV=2	EV=129	PE=1	ModResPsi=(41|MOD:00798|halfcystine)(106|MOD:00798|halfcystine)	VariantSimple=(3|*)(4|N)(5|...
148	209	nxp:NX_O95445-1	155,35	51	51	3,16E+08	11	11	28	21253	ApolipoproteinMisoformIso1	APOM	9606	HomoSapiens	188	SV=2	EV=174	PE=1	ModResPsi=(23|MOD:00798|halfcystine)(167|MOD:00798|halfcystine)(95|MOD:00798|halfcystine)(183|MOD:00798|halfcysti...
200	64	nxp:NX_P06396-2	155,19	16	16	8,10E+06	8	8	14	80641	GelsolinisoformIso2	GSN	9606	HomoSapiens	731	SV=1	EV=239	PE=1	ModResPsi=(35|MOD:00048|O4'-phospho-L-tyrosine)(327|MOD:00046|O-phospho-L-serine)(335|MOD:00047|O-phospho-L-threonine)(357|MOD...
200	61	nxp:NX_P06396-4	155,19	16	16	8,10E+06	8	8	14	81485	GelsolinisoformIso4	GSN	9606	HomoSapiens	739	SV=1	EV=239	PE=1	ModResPsi=(8|MOD:00046|O-phospho-L-serine)(43|MOD:00048|O4'-phospho-L-tyrosine)(335|MOD:00046|O-phospho-L-serine)(343|MOD:0004...
200	63	nxp:NX_P06396-3	155,19	16	16	8,10E+06	8	8	14	81941	GelsolinisoformIso3	GSN	9606	HomoSapiens	742	SV=1	EV=239	PE=1	ModResPsi=(11|MOD:00046|O-phospho-L-serine)(46|MOD:00048|O4'-phospho-L-tyrosine)(338|MOD:00046|O-phospho-L-serine)(346|MOD:000...
200	67	nxp:NX_P06396-1	155,19	15	15	8,10E+06	8	8	14	85697	GelsolinisoformIso1	GSN	9606	HomoSapiens	782	SV=1	EV=239	PE=1	ModResPsi=(35|MOD:00046|O-phospho-L-serine)(51|MOD:00046|O-phospho-L-serine)(86|MOD:00048|O4'-phospho-L-tyrosine)(215|MOD:0079...
166	359	nxp:NX_P01714-1	154,09	44	44	1,77E+08	5	4	22	12042	Immunoglobulinlambdavariable3-19isoformIso1	IGLV3-19	9606	HomoSapiens	112	SV=2	EV=118	PE=1	ModResPsi=(41|MOD:00798|halfcystine)(106|MOD:00798|halfcystine)	VariantSimple=(3|R)(7|*)(7|...
189	160	nxp:NX_P11226-1	152,95	34	34	1,01E+08	6	6	16	26144	Mannose-bindingproteinCisoformIso1	MBL2	9606	HomoSapiens	248	SV=2	EV=226	PE=1	ModResPsi=(47|MOD:00678|hydroxylatedproline)(73|MOD:00678|hydroxylatedproline)(79|MOD:00678|hydroxylatedp...
196	907	nxp:NX_P02533-1	151,91	16	16	8,45E+05	7	4	15	51562	KeratintypeIcytoskeletal14isoformIso1	KRT14	9606	HomoSapiens	472	SV=4	EV=218	PE=1	ModResPsi=(44|MOD:00046|O-phospho-L-serine)(46|MOD:00048|O4'-phospho-L-tyrosine)(367|MOD:00798|halfc...
194	430	nxp:NX_A0A0B4J2H0-1	151,32	71	71	1,27E+07	6	4	16	12660	Immunoglobulinheavyvariable1-69DisoformIso1	IGHV1-69D	9606	HomoSapiens	117	SV=1	EV=37	PE=1	ModResPsi=(20|MOD:00040|2-pyrrolidone-5-carboxylicacid(Gln))(41|MOD:00798|halfcystine)(...
181	310	nxp:NX_A0A075B6K5-1	150,8	40	40	6,29E+06	6	3	18	12332	Immunoglobulinlambdavariable3-9isoformIso1	IGLV3-9	9606	HomoSapiens	115	SV=1	EV=44	PE=1	ModResPsi=(41|MOD:00798|halfcystine)(106|MOD:00798|halfcystine)	VariantSimple=(2|V)(3|*)(3...
223	324	nxp:NX_A0A0C4DH68-1	150,56	38	38	7,95E+07	3	2	10	13079	Immunoglobulinkappavariable2-24isoformIso1	IGKV2-24	9606	HomoSapiens	120	SV=1	EV=37	PE=1	ModResPsi=(43|MOD:00798|halfcystine)(113|MOD:00798|halfcystine)	VariantSimple=(2|K)(2|S)(...
223	451	nxp:NX_A0A075B6R9-1	150,56	38	38	7,95E+07	3	2	10	13079	Probablenon-functionalimmunoglobulinkappavariable2D-24isoformIso1	IGKV2D-24	9606	HomoSapiens	120	SV=1	EV=36	PE=5	VariantSimple=(3|F)(5|V)(6|*)(8|P)(9|E)(10|M)(12|I)(12|V)(13|F)(14...
176	46882	nxp:NX_Q8WWZ8-1	149,45	17	17	5,58E+07	8	8	19	60022	Oncoprotein-inducedtranscript3proteinisoformIso1	OIT3	9606	HomoSapiens	545	SV=2	EV=146	PE=1	ModResPsi=(186|MOD:00798|halfcystine)(197|MOD:00798|halfcystine)(193|MOD:00798|halfcystine...
151	772	nxp:NX_A0A075B6S2-1	147,93	51	51	2,34E+08	5	3	27	13143	Immunoglobulinkappavariable2D-29isoformIso1	IGKV2D-29	9606	HomoSapiens	120	SV=1	EV=42	PE=1	ModResPsi=(43|MOD:00798|halfcystine)(113|MOD:00798|halfcystine)	VariantSimple=(4|S)(4|T...
164	382	nxp:NX_P01615-1	147,2	38	38	4,53E+07	6	5	23	12957	Immunoglobulinkappavariable2D-28isoformIso1	IGKV2D-28	9606	HomoSapiens	120	SV=2	EV=115	PE=1	ModResPsi=(43|MOD:00798|halfcystine)(113|MOD:00798|halfcystine)	VariantSimple=(2|S)(3|F)(5...
164	383	nxp:NX_A0A075B6P5-1	147,2	38	38	4,53E+07	6	5	23	12957	Immunoglobulinkappavariable2-28isoformIso1	IGKV2-28	9606	HomoSapiens	120	SV=1	EV=43	PE=1	ModResPsi=(43|MOD:00798|halfcystine)(113|MOD:00798|halfcystine)	VariantSimple=(2|K)(2|S)(...
139	330	nxp:NX_P01700-1	145,49	29	29	5,14E+08	7	4	32	12284	Immunoglobulinlambdavariable1-47isoformIso1	IGLV1-47	9606	HomoSapiens	117	SV=2	EV=119	PE=1	ModResPsi=(20|MOD:00040|2-pyrrolidone-5-carboxylicacid(Gln))(41|MOD:00798|halfcystine)(108|...
187	309	nxp:NX_P55056-1	144,62	38	38	1,38E+08	6	6	17	14553	ApolipoproteinC-IVisoformIso1	APOC4	9606	HomoSapiens	127	SV=1	EV=158	PE=1	ModRes=(63||N-linked(GlcNAc...)asparagine)	VariantSimple=(3|F)(7|S)(7|T)(8|F)(8|H)(12|L)(17|*)(18|M)(19|P)(20|...
169	345	nxp:NX_A0A0B4J2D9-1	144,62	38	38	5,62E+07	7	2	21	12569	Immunoglobulinkappavariable1D-13isoformIso1	IGKV1D-13	9606	HomoSapiens	117	SV=1	EV=37	PE=1	ModResPsi=(45|MOD:00798|halfcystine)(110|MOD:00798|halfcystine)	VariantSimple=(2|G)(2|N...
169	346	nxp:NX_P0DP09-1	144,62	38	38	5,62E+07	7	2	21	12569	Immunoglobulinkappavariable1-13isoformIso1	IGKV1-13	9606	HomoSapiens	117	SV=1	EV=20	PE=1	ModResPsi=(45|MOD:00798|halfcystine)(110|MOD:00798|halfcystine)	Processed=(1|22|PEFF:0001021|...
192	180	nxp:NX_P08185-1	142,96	20	20	6,22E+07	7	6	16	45141	Corticosteroid-bindingglobulinisoformIso1	SERPINA6	9606	HomoSapiens	405	SV=1	EV=196	PE=1	ModRes=(31||N-linked(GlcNAc...)asparagine)(96||N-linked(GlcNAc...)asparagine)(96||N-linked(Gl...
126	78	nxp:NX_P03952-1	142,92	14	14	5,22E+07	8	7	38	71370	PlasmakallikreinisoformIso1	KLKB1	9606	HomoSapiens	638	SV=1	EV=213	PE=1	ModResPsi=(21|MOD:00798|halfcystine)(104|MOD:00798|halfcystine)(47|MOD:00798|halfcystine)(77|MOD:00798|halfcyst...
218	789	nxp:NX_A0A0C4DH33-1	142,34	44	44	8,73E+06	3	2	11	12824	Immunoglobulinheavyvariable1-24isoformIso1	IGHV1-24	9606	HomoSapiens	117	SV=1	EV=34	PE=1	ModResPsi=(41|MOD:00798|halfcystine)(115|MOD:00798|halfcystine)	VariantSimple=(2|N)(2|V)(...
179	197	nxp:NX_Q9NZP8-1	142,08	9	9	7,12E+06	6	2	18	53498	ComplementC1rsubcomponent-likeproteinisoformIso1	C1RL	9606	HomoSapiens	487	SV=2	EV=155	PE=1	ModResPsi=(94|MOD:00798|halfcystine)(112|MOD:00798|halfcystine)(402|MOD:00798|halfcystine)...
188	107	nxp:NX_P00488-1	141,22	16	16	2,55E+07	9	9	16	83267	CoagulationfactorXIIIAchainisoformIso1	F13A1	9606	HomoSapiens	732	SV=4	EV=233	PE=1	ModResPsi=(2|MOD:00060|N-acetyl-L-serine)(688|MOD:00046|O-phospho-L-serine)(711|MOD:00046|O-phospho-L...
207	201	nxp:NX_O00187-1	138,41	8	8	3,90E+07	5	5	13	75702	Mannan-bindinglectinserineprotease2isoformIso1	MASP2	9606	HomoSapiens	686	SV=4	EV=212	PE=1	ModResPsi=(72|MOD:00798|halfcystine)(90|MOD:00798|halfcystine)(142|MOD:00798|halfcystine)(...
150	231	nxp:NX_A0A0A0MS15-1	135,85	36	36	3,55E+07	5	2	28	13056	Immunoglobulinheavyvariable3-49isoformIso1	IGHV3-49	9606	HomoSapiens	119	SV=1	EV=38	PE=1	ModResPsi=(41|MOD:00798|halfcystine)(117|MOD:00798|halfcystine)	VariantSimple=(2|D)(2|K)(...
177	387	nxp:NX_P01718-1	134,66	45	45	6,23E+05	6	2	19	12165	Immunoglobulinlambdavariable3-27isoformIso1	IGLV3-27	9606	HomoSapiens	113	SV=2	EV=118	PE=1	ModResPsi=(41|MOD:00798|halfcystine)(106|MOD:00798|halfcystine)	VariantSimple=(2|D)(2|P)(2|...
232	381	nxp:NX_A0A0C4DH29-1	134,07	51	51	1,34E+07	5	2	9	13008	Immunoglobulinheavyvariable1-3isoformIso1	IGHV1-3	9606	HomoSapiens	117	SV=1	EV=33	PE=1	ModResPsi=(41|MOD:00798|halfcystine)(115|MOD:00798|halfcystine)	VariantSimple=(2|G)(3|*)(4|...
199	8600	nxp:NX_P78509-3	133,48	4	4	9,57E+06	10	10	14	384094	ReelinisoformIso3	RELN	9606	HomoSapiens	3427	SV=3	EV=190	PE=1	ModResPsi=(40|MOD:00798|halfcystine)(126|MOD:00798|halfcystine)(154|MOD:00798|halfcystine)(178|MOD:00798|halfcystine)(539|...
199	8605	nxp:NX_P78509-2	133,48	4	4	9,57E+06	10	10	14	388203	ReelinisoformIso2	RELN	9606	HomoSapiens	3458	SV=3	EV=190	PE=1	ModResPsi=(40|MOD:00798|halfcystine)(126|MOD:00798|halfcystine)(154|MOD:00798|halfcystine)(178|MOD:00798|halfcystine)(539|...
199	8606	nxp:NX_P78509-1	133,48	4	4	9,57E+06	10	10	14	388389	ReelinisoformIso1	RELN	9606	HomoSapiens	3460	SV=3	EV=190	PE=1	ModResPsi=(40|MOD:00798|halfcystine)(126|MOD:00798|halfcystine)(154|MOD:00798|halfcystine)(178|MOD:00798|halfcystine)(539|...
212	103	nxp:NX_O75882-2	132,75	7	7	1,74E+07	7	7	12	141429	AttractinisoformIso2	ATRN	9606	HomoSapiens	1272	SV=2	EV=196	PE=1	ModResPsi=(101|MOD:00798|halfcystine)(111|MOD:00798|halfcystine)(105|MOD:00798|halfcystine)(118|MOD:00798|halfcystine)(...
212	105	nxp:NX_O75882-1	132,75	6	6	1,74E+07	7	7	12	158536	AttractinisoformIso1	ATRN	9606	HomoSapiens	1429	SV=2	EV=196	PE=1	ModResPsi=(101|MOD:00798|halfcystine)(111|MOD:00798|halfcystine)(105|MOD:00798|halfcystine)(118|MOD:00798|halfcystine)(...
238	262	nxp:NX_Q9BWP8-7	132,32	23	23	1,68E+07	4	4	8	23865	Collectin-11isoformIso7	COLEC11	9606	HomoSapiens	221	SV=1	EV=164	PE=1	ModResPsi=(120|MOD:00798|halfcystine)(214|MOD:00798|halfcystine)(192|MOD:00798|halfcystine)(206|MOD:00798|halfcyst...
238	246	nxp:NX_Q9BWP8-4	132,32	21	21	1,68E+07	4	4	8	26213	Collectin-11isoformIso4	COLEC11	9606	HomoSapiens	245	SV=1	EV=164	PE=1	ModResPsi=(144|MOD:00798|halfcystine)(238|MOD:00798|halfcystine)(216|MOD:00798|halfcystine)(230|MOD:00798|halfcyst...
238	255	nxp:NX_Q9BWP8-3	132,32	21	21	1,68E+07	4	4	8	26317	Collectin-11isoformIso3	COLEC11	9606	HomoSapiens	247	SV=1	EV=164	PE=1	ModResPsi=(146|MOD:00798|halfcystine)(240|MOD:00798|halfcystine)(218|MOD:00798|halfcystine)(232|MOD:00798|halfcyst...
238	243	nxp:NX_Q9BWP8-1	132,32	19	19	1,68E+07	4	4	8	28665	Collectin-11isoformIso1	COLEC11	9606	HomoSapiens	271	SV=1	EV=164	PE=1	ModResPsi=(170|MOD:00798|halfcystine)(264|MOD:00798|halfcystine)(242|MOD:00798|halfcystine)(256|MOD:00798|halfcyst...
238	244	nxp:NX_Q9BWP8-10	132,32	18	18	1,68E+07	4	4	8	30200	Collectin-11isoformIso10	COLEC11	9606	HomoSapiens	285	SV=1	EV=164	PE=1	ModResPsi=(184|MOD:00798|halfcystine)(278|MOD:00798|halfcystine)(256|MOD:00798|halfcystine)(270|MOD:00798|halfcy...
238	242	nxp:NX_Q9BWP8-9	132,32	19	19	1,68E+07	4	4	8	29006	Collectin-11isoformIso9	COLEC11	9606	HomoSapiens	268	SV=1	EV=164	PE=1	ModResPsi=(167|MOD:00798|halfcystine)(261|MOD:00798|halfcystine)(239|MOD:00798|halfcystine)(253|MOD:00798|halfcyst...
238	252	nxp:NX_Q9BWP8-6	132,32	23	23	1,68E+07	4	4	8	23938	Collectin-11isoformIso6	COLEC11	9606	HomoSapiens	221	SV=1	EV=164	PE=1	ModResPsi=(120|MOD:00798|halfcystine)(214|MOD:00798|halfcystine)(192|MOD:00798|halfcystine)(206|MOD:00798|halfcyst...
238	256	nxp:NX_Q9BWP8-8	132,32	26	26	1,68E+07	4	4	8	21589	Collectin-11isoformIso8	COLEC11	9606	HomoSapiens	197	SV=1	EV=164	PE=1	ModResPsi=(96|MOD:00798|halfcystine)(190|MOD:00798|halfcystine)(168|MOD:00798|halfcystine)(182|MOD:00798|halfcysti...
238	254	nxp:NX_Q9BWP8-5	132,32	23	23	1,68E+07	4	4	8	24041	Collectin-11isoformIso5	COLEC11	9606	HomoSapiens	223	SV=1	EV=164	PE=1	ModResPsi=(122|MOD:00798|halfcystine)(216|MOD:00798|halfcystine)(194|MOD:00798|halfcystine)(208|MOD:00798|halfcyst...
238	245	nxp:NX_Q9BWP8-2	132,32	21	21	1,68E+07	4	4	8	26390	Collectin-11isoformIso2	COLEC11	9606	HomoSapiens	247	SV=1	EV=164	PE=1	ModResPsi=(146|MOD:00798|halfcystine)(240|MOD:00798|halfcystine)(218|MOD:00798|halfcystine)(232|MOD:00798|halfcyst...
231	341	nxp:NX_A0A075B6R2-1	131,33	38	38	3,36E+07	4	2	8	12848	Immunoglobulinheavyvariable4-4isoformIso1	IGHV4-4	9606	HomoSapiens	117	SV=2	EV=37	PE=1	ModResPsi=(41|MOD:00798|halfcystine)(115|MOD:00798|halfcystine)	VariantSimple=(2|E)(2|Q)(2|...
208	140312	nxp:NX_P06702-1	130,41	38	38	1,27E+07	3	3	13	13242	ProteinS100-A9isoformIso1	S100A9	9606	HomoSapiens	114	SV=1	EV=224	PE=1	ModResPsi=(3|MOD:00235|S-nitrosyl-L-cysteine)(14|MOD:00047|O-phospho-L-threonine)(18|MOD:00047|O-phospho-L-threonine...
239	433	nxp:NX_P23083-1	130,22	42	42	1,69E+07	4	2	8	13085	Immunoglobulinheavyvariable1-2isoformIso1	IGHV1-2	9606	HomoSapiens	117	SV=2	EV=135	PE=1	ModResPsi=(20|MOD:00040|2-pyrrolidone-5-carboxylicacid(Gln))(41|MOD:00798|halfcystine)(115|MOD...
165	222	nxp:NX_P35542-1	129,02	39	39	6,02E+08	5	5	22	14747	SerumamyloidA-4proteinisoformIso1	SAA4	9606	HomoSapiens	130	SV=2	EV=151	PE=1	ModRes=(94||N-linked(GlcNAc...)asparagine)	VariantSimple=(1|T)(1|V)(2|K)(3|F)(3|V)(5|K)(6|C)(6|D)(6|V)(7|...
214	1539	nxp:NX_P49913-1	128,66	31	31	2,40E+07	7	7	12	19301	CathelicidinantimicrobialpeptideisoformIso1	CAMP	9606	HomoSapiens	170	SV=1	EV=170	PE=1	ModResPsi=(86|MOD:00798|halfcystine)(97|MOD:00798|halfcystine)(108|MOD:00798|halfcystine)(125|MO...
217	109	nxp:NX_P35858-1	128,3	9	9	4,90E+06	4	4	11	66035	Insulin-likegrowthfactor-bindingproteincomplexacidlabilesubunitisoformIso1	IGFALS	9606	HomoSapiens	605	SV=1	EV=184	PE=1	ModRes=(64||N-linked(GlcNAc...)asparagine)(85||N-linked(Gl...
217	110	nxp:NX_P35858-2	128,3	9	9	4,90E+06	4	4	11	70236	Insulin-likegrowthfactor-bindingproteincomplexacidlabilesubunitisoformIso2	IGFALS	9606	HomoSapiens	643	SV=1	EV=184	PE=1	ModRes=(102||N-linked(GlcNAc...)asparagine)(123||N-linked(...
226	10005	nxp:NX_P13611-2	127,61	2	2	4,07E+06	5	5	9	265048	VersicancoreproteinisoformV1	VCAN	9606	HomoSapiens	2409	SV=3	EV=232	PE=1	ModResPsi=(44|MOD:00798|halfcystine)(130|MOD:00798|halfcystine)(172|MOD:00798|halfcystine)(243|MOD:00798|halfc...
226	5803	nxp:NX_P13611-5	127,61	1	1	4,07E+06	5	5	9	369689	VersicancoreproteinisoformVint	VCAN	9606	HomoSapiens	3370	SV=3	EV=232	PE=1	ModResPsi=(44|MOD:00798|halfcystine)(130|MOD:00798|halfcystine)(172|MOD:00798|halfcystine)(243|MOD:00798|half...
226	5804	nxp:NX_P13611-1	127,61	1	1	4,07E+06	5	5	9	372821	VersicancoreproteinisoformV0	VCAN	9606	HomoSapiens	3396	SV=3	EV=232	PE=1	ModResPsi=(44|MOD:00798|halfcystine)(130|MOD:00798|halfcystine)(172|MOD:00798|halfcystine)(243|MOD:00798|halfc...
209	154	nxp:NX_P36955-1	127,35	19	19	1,53E+07	6	6	13	46312	Pigmentepithelium-derivedfactorisoformIso1	SERPINF1	9606	HomoSapiens	418	SV=4	EV=204	PE=1	ModResPsi=(20|MOD:00040|2-pyrrolidone-5-carboxylicacid(Gln))(24|MOD:00046|O-phospho-L-serine)(...
221	273	nxp:NX_Q9UK55-1	125,79	16	16	4,80E+06	6	6	10	50707	ProteinZ-dependentproteaseinhibitorisoformIso1	SERPINA10	9606	HomoSapiens	444	SV=1	EV=184	PE=1	ModResPsi=(56|MOD:00046|O-phospho-L-serine)(61|MOD:00046|O-phospho-L-serine)	ModRes=(36||...
234	224	nxp:NX_Q9BXR6-1	125,62	7	7	4,75E+06	4	3	8	64420	ComplementfactorH-relatedprotein5isoformIso1	CFHR5	9606	HomoSapiens	569	SV=1	EV=150	PE=1	ModResPsi=(23|MOD:00798|halfcystine)(72|MOD:00798|halfcystine)(55|MOD:00798|halfcystine)(83|...
227	312	nxp:NX_Q86YZ3-1	124,08	2	2	1,30E+07	3	3	9	282389	HornerinisoformIso1	HRNR	9606	HomoSapiens	2850	SV=2	EV=152	PE=1	ModResPsi=(659|MOD:00046|O-phospho-L-serine)(661|MOD:00046|O-phospho-L-serine)(890|MOD:00046|O-phospho-L-serine)(993|MOD:000...
236	233	nxp:NX_Q92496-2	123,25	6	6	9,70E+06	3	2	8	65222	ComplementfactorH-relatedprotein4isoformIso2	CFHR4	9606	HomoSapiens	577	SV=3	EV=160	PE=1	ModResPsi=(87|MOD:00798|halfcystine)(133|MOD:00798|halfcystine)(116|MOD:00798|halfcystine)(1...
236	234	nxp:NX_Q92496-1	123,25	6	6	9,70E+06	3	2	8	65351	ComplementfactorH-relatedprotein4isoformIso1	CFHR4	9606	HomoSapiens	578	SV=3	EV=160	PE=1	ModResPsi=(88|MOD:00798|halfcystine)(134|MOD:00798|halfcystine)(117|MOD:00798|halfcystine)(1...
204	342	nxp:NX_P06310-1	123,09	52	52	3,91E+06	4	3	14	13185	Immunoglobulinkappavariable2-30isoformIso1	IGKV2-30	9606	HomoSapiens	120	SV=2	EV=131	PE=1	ModResPsi=(43|MOD:00798|halfcystine)(113|MOD:00798|halfcystine)	VariantSimple=(2|S)(3|F)(3|R...
204	333	nxp:NX_A0A075B6S6-1	123,09	52	52	3,91E+06	4	3	14	13215	Immunoglobulinkappavariable2D-30isoformIso1	IGKV2D-30	9606	HomoSapiens	120	SV=1	EV=44	PE=1	ModResPsi=(43|MOD:00798|halfcystine)(113|MOD:00798|halfcystine)	VariantSimple=(2|K)(2|M...
245	46908	nxp:NX_Q9HDC9-1	121,54	15	15	1,53E+06	5	5	7	46480	Adipocyteplasmamembrane-associatedproteinisoformIso1	APMAP	9606	HomoSapiens	416	SV=2	EV=160	PE=1	ModResPsi=(2|MOD:00060|N-acetyl-L-serine)(19|MOD:00047|O-phospho-L-threonine)(123|MOD:00...
245	46907	nxp:NX_Q9HDC9-2	121,54	22	22	1,53E+06	5	5	7	32161	Adipocyteplasmamembrane-associatedproteinisoformIso2	APMAP	9606	HomoSapiens	289	SV=2	EV=160	PE=1	ModResPsi=(2|MOD:00060|N-acetyl-L-serine)(19|MOD:00047|O-phospho-L-threonine)(123|MOD:00...
211	298	nxp:NX_P01825-1	118,4	30	30	2,42E+08	4	2	13	12936	Immunoglobulinheavyvariable4-59isoformIso1	IGHV4-59	9606	HomoSapiens	116	SV=2	EV=132	PE=1	ModResPsi=(20|MOD:00040|2-pyrrolidone-5-carboxylicacid(Gln))(41|MOD:00798|halfcystine)(114|M...
211	299	nxp:NX_A0A0C4DH41-1	118,4	30	30	2,42E+08	4	2	13	13066	Immunoglobulinheavyvariable4-61isoformIso1	IGHV4-61	9606	HomoSapiens	118	SV=1	EV=36	PE=3	ModResPsi=(41|MOD:00798|halfcystine)(116|MOD:00798|halfcystine)	VariantSimple=(3|D)(3|L)(...
211	274	nxp:NX_P06331-1	118,4	28	28	2,42E+08	4	2	13	13815	Immunoglobulinheavyvariable4-34isoformIso1	IGHV4-34	9606	HomoSapiens	123	SV=2	EV=116	PE=1	ModResPsi=(48|MOD:00798|halfcystine)(121|MOD:00798|halfcystine)	ModRes=(78||N-linked(GlcNAc...
167	275	nxp:NX_A0A0B4J1V6-1	117,79	37	37	1,18E+07	4	2	21	12858	Immunoglobulinheavyvariable3-73isoformIso1	IGHV3-73	9606	HomoSapiens	119	SV=1	EV=34	PE=1	ModResPsi=(41|MOD:00798|halfcystine)(117|MOD:00798|halfcystine)	VariantSimple=(2|K)(3|S)(...
193	516	nxp:NX_P02654-1	117,47	39	39	5,29E+07	5	5	16	9332	ApolipoproteinC-IisoformIso1	APOC1	9606	HomoSapiens	83	SV=1	EV=190	PE=1	VariantSimple=(1|I)(2|G)(3|F)(4|V)(4|Y)(5|P)(6|L)(7|I)(8|L)(8|R)(9|I)(10|P)(12|M)(14|P)(16|M)(18|S)(22|D)(22|T)(22|...
190	356	nxp:NX_P01721-1	116,14	44	44	1,11E+08	6	4	16	12566	Immunoglobulinlambdavariable6-57isoformIso1	IGLV6-57	9606	HomoSapiens	117	SV=2	EV=113	PE=1	ModResPsi=(41|MOD:00798|halfcystine)(110|MOD:00798|halfcystine)	VariantSimple=(2|T)(3|R)(4|...
222	839	nxp:NX_A0A075B6S9-1	115,1	29	29	2,72E+07	4	3	10	12688	Probablenon-functionalimmunoglobulinnkappavariable1-37isoformIso1	IGKV1-37	9606	HomoSapiens	117	SV=7	EV=41	PE=5	VariantSimple=(7|T)(8|H)(10|P)(11|E)(11|V)(12|P)(14|M)(20|T)(23|N)(...
222	840	nxp:NX_P0DSN7-1	115,1	29	29	2,72E+07	4	3	10	12688	Probablenon-functionalimmunoglobulinnkappavariable1D-37isoformIso1	IGKV1D-37	9606	HomoSapiens	117	SV=1	EV=4	PE=5	VariantSimple=(2|Y)(6|S)(7|T)(11|E)(12|I)(13|Q)(16|*)(20|T)(22|Y)(25|H...
213	343	nxp:NX_A0A075B6J9-1	114,67	29	29	7,32E+06	4	2	12	12412	Immunoglobulinlambdavariable2-18isoformIso1	IGLV2-18	9606	HomoSapiens	118	SV=2	EV=42	PE=1	ModResPsi=(20|MOD:00040|2-pyrrolidone-5-carboxylicacid(Gln))(41|MOD:00798|halfcystine)(1...
228	4015	nxp:NX_P14543-2	113,91	5	5	5,74E+06	5	5	9	122017	Nidogen-1isoformIso2	NID1	9606	HomoSapiens	1114	SV=3	EV=217	PE=1	ModResPsi=(289|MOD:00181|O4'-sulfo-L-tyrosine)(296|MOD:00181|O4'-sulfo-L-tyrosine)(333|MOD:00046|O-phospho-L-serine)(390|MO...
228	140779	nxp:NX_P14543-1	113,91	5	5	5,74E+06	5	5	9	136377	Nidogen-1isoformIso1	NID1	9606	HomoSapiens	1247	SV=3	EV=217	PE=1	ModResPsi=(289|MOD:00181|O4'-sulfo-L-tyrosine)(296|MOD:00181|O4'-sulfo-L-tyrosine)(333|MOD:00046|O-phospho-L-serine)(390|MO...
241	37	nxp:NX_P43652-1	109,3	9	9	4,38E+06	4	4	7	69069	AfaminisoformIso1	AFM	9606	HomoSapiens	599	SV=1	EV=167	PE=1	ModResPsi=(77|MOD:00798|halfcystine)(86|MOD:00798|halfcystine)(99|MOD:00798|halfcystine)(114|MOD:00798|halfcystine)(113|MOD:...
229	75	nxp:NX_P06727-1	106,66	18	18	6,27E+06	7	7	9	45372	ApolipoproteinA-IVisoformIso1	APOA4	9606	HomoSapiens	396	SV=4	EV=216	PE=1	ModResPsi=(202|MOD:00047|O-phospho-L-threonine)	VariantSimple=(3|P)(5|D)(5|T)(6|A)(6|M)(7|A)(7|F)(7|I)(9|I)(9|P)...
186	294	nxp:NX_A0A075B6Q5-1	105,15	49	49	1,53E+07	8	2	17	12891	Immunoglobulinheavyvariable3-64isoformIso1	IGHV3-64	9606	HomoSapiens	118	SV=1	EV=39	PE=1	ModResPsi=(42|MOD:00798|halfcystine)(116|MOD:00798|halfcystine)	VariantSimple=(2|T)(3|D)(...
251	212002	nxp:NX_P02792-1	99,98	25	25	8,03E+06	3	3	6	20020	FerritinlightchainisoformIso1	FTL	9606	HomoSapiens	175	SV=2	EV=214	PE=1	ModResPsi=(2|MOD:00060|N-acetyl-L-serine)(68|MOD:00134|N6-glycyl-L-lysine)	VariantSimple=(2|I)(2|N)(2|T)(4|*)(4|E...
261	319	nxp:NX_P22352-1	94,64	12	12	2,52E+06	2	2	5	25552	Glutathioneperoxidase3isoformIso1	GPX3	9606	HomoSapiens	226	SV=2	EV=198	PE=1	ModRes=(73||Selenocysteine)	VariantSimple=(2|G)(2|T)(3|W)(4|R)(6|E)(7|E)(7|V)(11|F)(12|F)(13|P)(14|F)(15|P)(...
198	186	nxp:NX_P00740-2	93,98	12	12	6,93E+05	5	3	15	47618	CoagulationfactorIXisoformIso2	F9	9606	HomoSapiens	423	SV=2	EV=260	PE=1	ModResPsi=(53|MOD:00041|L-gamma-carboxyglutamicacid)(54|MOD:00041|L-gamma-carboxyglutamicacid)(61|MOD:00041|L-ga...
198	179	nxp:NX_P00740-1	93,98	11	11	6,93E+05	5	3	15	51778	CoagulationfactorIXisoformIso1	F9	9606	HomoSapiens	461	SV=2	EV=260	PE=1	ModResPsi=(53|MOD:00041|L-gamma-carboxyglutamicacid)(54|MOD:00041|L-gamma-carboxyglutamicacid)(61|MOD:00041|L-ga...
249	2615	nxp:NX_P11047-1	93,48	3	3	1,86E+06	4	4	6	177602	Lamininsubunitgamma-1isoformIso1	LAMC1	9606	HomoSapiens	1609	SV=3	EV=224	PE=1	ModResPsi=(286|MOD:00798|halfcystine)(295|MOD:00798|halfcystine)(288|MOD:00798|halfcystine)(305|MOD:00798...
250	2295	nxp:NX_P24043-1	90,8	2	2	6,71E+06	4	4	6	343906	Lamininsubunitalpha-2isoformIso1	LAMA2	9606	HomoSapiens	3122	SV=4	EV=213	PE=1	ModResPsi=(287|MOD:00798|halfcystine)(296|MOD:00798|halfcystine)(289|MOD:00798|halfcystine)(307|MOD:00798...
242	21893	nxp:NX_P26038-1	90,42	9	9	7,24E+06	5	5	7	67820	MoesinisoformIso1	MSN	9606	HomoSapiens	577	SV=3	EV=226	PE=1	ModResPsi=(56|MOD:00046|O-phospho-L-serine)(66|MOD:00047|O-phospho-L-threonine)(74|MOD:00046|O-phospho-L-serine)(79|MOD:00064|N6...
248	140325	nxp:NX_P05109-1	90,32	31	31	2,40E+07	3	3	7	10835	ProteinS100-A8isoformIso1	S100A8	9606	HomoSapiens	93	SV=1	EV=215	PE=1	ModResPsi=(11|MOD:00046|O-phospho-L-serine)(18|MOD:00064|N6-acetyl-L-lysine)(42|MOD:00235|S-nitrosyl-L-cysteine)	Var...
257	20779	nxp:NX_P12109-1	89,5	4	4	2,39E+06	3	3	5	108529	Collagenalpha-1(VI)chainisoformIso1	COL6A1	9606	HomoSapiens	1028	SV=3	EV=210	PE=1	ModResPsi=(188|MOD:00046|O-phospho-L-serine)(348|MOD:00046|O-phospho-L-serine)(387|MOD:00046|O-phospho-L...
260	761	nxp:NX_A0A0A0MT36-1	88,26	25	25	1,42E+07	2	2	5	12340	Immunoglobulinkappavariable6D-21isoformIso1	IGKV6D-21	9606	HomoSapiens	114	SV=1	EV=36	PE=3	ModResPsi=(42|MOD:00798|halfcystine)(107|MOD:00798|halfcystine)	VariantSimple=(2|L)(5|H...
233	1293	nxp:NX_P21333-2	88,16	3	3	4,72E+06	5	5	8	280016	Filamin-AisoformIso2	FLNA	9606	HomoSapiens	2639	SV=4	EV=251	PE=1	ModResPsi=(2|MOD:00060|N-acetyl-L-serine)(11|MOD:00046|O-phospho-L-serine)(31|MOD:00047|O-phospho-L-threonine)(42|MOD:00134...
233	1294	nxp:NX_P21333-1	88,16	3	3	4,72E+06	5	5	8	280737	Filamin-AisoformIso1	FLNA	9606	HomoSapiens	2647	SV=4	EV=251	PE=1	ModResPsi=(2|MOD:00060|N-acetyl-L-serine)(11|MOD:00046|O-phospho-L-serine)(31|MOD:00047|O-phospho-L-threonine)(42|MOD:00134...
265	140307	nxp:NX_P05106-3	84,94	3	3	7,09E+06	2	2	4	86695	Integrinbeta-3isoformBeta-3C	ITGB3	9606	HomoSapiens	784	SV=2	EV=268	PE=1	ModResPsi=(31|MOD:00798|halfcystine)(461|MOD:00798|halfcystine)(39|MOD:00798|halfcystine)(49|MOD:00798|halfcyst...
265	94049	nxp:NX_P05106-1	84,94	3	3	7,09E+06	2	2	4	87058	Integrinbeta-3isoformBeta-3A	ITGB3	9606	HomoSapiens	788	SV=2	EV=268	PE=1	ModResPsi=(31|MOD:00798|halfcystine)(461|MOD:00798|halfcystine)(39|MOD:00798|halfcystine)(49|MOD:00798|halfcyst...
265	140308	nxp:NX_P05106-2	84,94	3	3	7,09E+06	2	2	4	86113	Integrinbeta-3isoformBeta-3B	ITGB3	9606	HomoSapiens	780	SV=2	EV=268	PE=1	ModResPsi=(31|MOD:00798|halfcystine)(461|MOD:00798|halfcystine)(39|MOD:00798|halfcystine)(49|MOD:00798|halfcyst...
252	1202	nxp:NX_A0A075B6I4-1	80,16	18	18	2,22E+08	2	2	6	12395	Immunoglobulinlambdavariable10-54isoformIso1	IGLV10-54	9606	HomoSapiens	117	SV=1	EV=38	PE=1	ModResPsi=(41|MOD:00798|halfcystine)(108|MOD:00798|halfcystine)	VariantSimple=(4|V)(7|...
273	140	nxp:NX_Q96PD5-2	79,66	7	7	4,55E+05	2	2	4	68000	N-acetylmuramoyl-L-alanineamidaseisoformIso2	PGLYRP2	9606	HomoSapiens	634	SV=1	EV=164	PE=1	ModResPsi=(202|MOD:00046|O-phospho-L-serine)(239|MOD:00046|O-phospho-L-serine)(274|MOD:00684|dea...
283	630	nxp:NX_A0A0C4DH43-1	79,45	18	18	4,41E+07	2	2	3	13312	Immunoglobulinheavyvariable2-70DisoformIso1	IGHV2-70D	9606	HomoSapiens	119	SV=1	EV=37	PE=1	ModResPsi=(20|MOD:00040|2-pyrrolidone-5-carboxylicacid(Gln))(41|MOD:00798|halfcystine)(...
253	212003	nxp:NX_P62805-1	77,94	29	29	1,15E+07	3	3	6	11367	HistoneH4isoformIso1	H4-16	9606	HomoSapiens	103	SV=2	EV=200	PE=1	ModResPsi=(2|MOD:00060|N-acetyl-L-serine)(2|MOD:00046|O-phospho-L-serine)(4|MOD:00077|asymmetricdimethyl-L-arginine)(4|MO...
272	46979	nxp:NX_Q8NBP7-1	75,98	6	6	2,49E+06	3	3	4	74286	Proproteinconvertasesubtilisin/kexintype9isoformIso1	PCSK9	9606	HomoSapiens	692	SV=3	EV=190	PE=1	ModResPsi=(38|MOD:00181|O4'-sulfo-L-tyrosine)(38|MOD:00048|O4'-phospho-L-tyrosine)(47|M...
310	221	nxp:NX_P49908-1	75,75	5	5	3,08E+06	2	2	2	43174	SelenoproteinPisoformIso1	SELENOP	9606	HomoSapiens	381	SV=3	EV=162	PE=1	ModResPsi=(266|MOD:00046|O-phospho-L-serine)	ModRes=(46||N-linked(GlcNAc...)asparagine)(59||Selenocysteine)(83||...
271	16833	nxp:NX_A0A075B6H9-1	73,76	14	14	4,17E+07	2	2	4	12773	Immunoglobulinlambdavariable4-69isoformIso1	IGLV4-69	9606	HomoSapiens	119	SV=1	EV=36	PE=1	ModResPsi=(42|MOD:00798|halfcystine)(112|MOD:00798|halfcystine)	VariantSimple=(2|S)(3|*)...
268	140339	nxp:NX_P04899-1	73,65	7	7	3,28E+06	2	2	4	40451	Guaninenucleotide-bindingproteinG(i)subunitalpha-2isoformIso1	GNAI2	9606	HomoSapiens	355	SV=3	EV=225	PE=1	ModResPsi=(2|MOD:00068|N-myristoylglycine)(3|MOD:00115|S-palmitoyl-L-cysteine...
268	23038	nxp:NX_P04899-4	73,65	7	7	3,28E+06	2	2	4	41548	Guaninenucleotide-bindingproteinG(i)subunitalpha-2isoformsGi2	GNAI2	9606	HomoSapiens	366	SV=3	EV=225	PE=1	ModResPsi=(2|MOD:00068|N-myristoylglycine)(3|MOD:00115|S-palmitoyl-L-cysteine)...
282	212004	nxp:NX_P26022-1	73,43	6	6	9,27E+05	2	2	3	41976	Pentraxin-relatedproteinPTX3isoformIso1	PTX3	9606	HomoSapiens	381	SV=3	EV=171	PE=1	ModResPsi=(47|MOD:00798|halfcystine)(47|MOD:00798|halfcystine)(49|MOD:00798|halfcystine)(49|MOD:0079...
288	380	nxp:NX_P02776-1	72,82	20	20	4,33E+06	2	2	3	10845	Plateletfactor4isoformIso1	PF4	9606	HomoSapiens	101	SV=2	EV=195	PE=1	ModResPsi=(41|MOD:00798|halfcystine)(67|MOD:00798|halfcystine)(43|MOD:00798|halfcystine)(83|MOD:00798|halfcystine...
259	12610	nxp:NX_P07942-1	70,16	2	2	0	2	2	5	198037	Lamininsubunitbeta-1isoformIso1	LAMB1	9606	HomoSapiens	1786	SV=2	EV=208	PE=1	ModResPsi=(250|MOD:00046|O-phospho-L-serine)(271|MOD:00798|halfcystine)(280|MOD:00798|halfcystine)(273|MOD:...
243	238	nxp:NX_P07996-1	70,05	3	3	4,18E+06	2	2	7	129383	Thrombospondin-1isoformIso1	THBS1	9606	HomoSapiens	1170	SV=2	EV=241	PE=1	ModResPsi=(24|MOD:00046|O-phospho-L-serine)(171|MOD:00798|halfcystine)(232|MOD:00798|halfcystine)(270|MOD:00798|h...
243	237	nxp:NX_P07996-2	70,05	3	3	4,18E+06	2	2	7	120148	Thrombospondin-1isoformIso2	THBS1	9606	HomoSapiens	1085	SV=2	EV=241	PE=1	ModResPsi=(86|MOD:00798|halfcystine)(147|MOD:00798|halfcystine)(185|MOD:00798|halfcystine)(185|MOD:00798|halfcy...
278	6980	nxp:NX_Q13093-1	63,53	13	13	0	3	3	3	50077	Platelet-activatingfactoracetylhydrolaseisoformIso1	PLA2G7	9606	HomoSapiens	441	SV=1	EV=184	PE=1	ModRes=(423||N-linked(GlcNAc...)asparagine)(433||N-linked(GlcNAc...)asparagine)	Vari...
263	5108	nxp:NX_Q9Y490-1	63,47	2	2	2,71E+06	2	2	4	269765	Talin-1isoformIso1	TLN1	9606	HomoSapiens	2541	SV=3	EV=207	PE=1	ModResPsi=(16|MOD:00047|O-phospho-L-threonine)(26|MOD:00048|O4'-phospho-L-tyrosine)(45|MOD:00046|O-phospho-L-serine)(70|MOD:0...
219	782	nxp:NX_A0A0B4J1U7-1	62,1	13	13	2,18E+08	2	2	11	13481	Immunoglobulinheavyvariable6-1isoformIso1	IGHV6-1	9606	HomoSapiens	121	SV=1	EV=33	PE=1	ModResPsi=(42|MOD:00798|halfcystine)(119|MOD:00798|halfcystine)	VariantSimple=(2|P)(2|Y)(3|...
269	140313	nxp:NX_P02775-1	59,29	18	18	5,87E+06	2	2	4	13894	PlateletbasicproteinisoformIso1	PPBP	9606	HomoSapiens	128	SV=3	EV=205	PE=1	ModResPsi=(52|MOD:00046|O-phospho-L-serine)(55|MOD:00046|O-phospho-L-serine)(63|MOD:00798|halfcystine)(89|MOD:...
103	92	nxp:NX_P01042-2	241,26	48	48	4,71E+08	17	17	58	47883	Kininogen-1isoformLMW	KNG1	9606	HomoSapiens	427	SV=2	EV=226	PE=1	ModResPsi=(19|MOD:00040|2-pyrrolidone-5-carboxylicacid(Gln))(21|MOD:00046|O-phospho-L-serine)(23|MOD:00046|O-phospho-L-ser...
102	331	nxp:NX_P24821-4	240,91	23	23	6,43E+07	32	32	59	230865	TenascinisoformIso4	TNC	9606	HomoSapiens	2110	SV=3	EV=225	PE=1	ModResPsi=(62|MOD:00046|O-phospho-L-serine)(65|MOD:00046|O-phospho-L-serine)(70|MOD:00046|O-phospho-L-serine)(72|MOD:00046|O-...
118	675	nxp:NX_P35579-1	237,94	18	18	1,37E+07	25	21	44	226530	Myosin-9isoformIso1	MYH9	9606	HomoSapiens	1960	SV=4	EV=235	PE=1	ModResPsi=(2|MOD:00050|N-acetyl-L-alanine)(8|MOD:00064|N6-acetyl-L-lysine)(8|MOD:00134|N6-glycyl-L-lysine)(9|MOD:00048|O4'-p...
123	158	nxp:NX_P23142-4	237,45	30	30	2,00E+06	15	2	41	74434	Fibulin-1isoformC	FBLN1	9606	HomoSapiens	683	SV=4	EV=235	PE=1	ModResPsi=(36|MOD:00798|halfcystine)(61|MOD:00798|halfcystine)(37|MOD:00798|halfcystine)(68|MOD:00798|halfcystine)(50|MOD:0...
193	431	nxp:NX_O00602-1	168,34	20	20	2,69E+06	6	2	15	35078	Ficolin-1isoformIso1	FCN1	9606	HomoSapiens	326	SV=2	EV=177	PE=1	ModResPsi=(111|MOD:00798|halfcystine)(139|MOD:00798|halfcystine)(118|MOD:00798|halfcystine)(146|MOD:00798|halfcystine)(2...
167	997	nxp:NX_P08779-1	160,79	21	21	3,45E+06	9	4	22	51268	KeratintypeIcytoskeletal16isoformIso1	KRT16	9606	HomoSapiens	473	SV=4	EV=203	PE=1	ModResPsi=(44|MOD:00046|O-phospho-L-serine)(46|MOD:00048|O4'-phospho-L-tyrosine)(373|MOD:00046|O-phos...
210	131	nxp:NX_Q96PD5-1	146,17	17	17	1,11E+07	5	5	11	62217	N-acetylmuramoyl-L-alanineamidaseisoformIso1	PGLYRP2	9606	HomoSapiens	576	SV=1	EV=164	PE=1	ModResPsi=(202|MOD:00046|O-phospho-L-serine)(239|MOD:00046|O-phospho-L-serine)(274|MOD:00684|dea...
153	279	nxp:NX_A0A0J9YXX1-1	139,84	56	56	1,06E+08	7	2	27	12773	Immunoglobulinheavyvariable5-10-1isoformIso1	IGHV5-10-1	9606	HomoSapiens	117	SV=1	EV=29	PE=1	ModResPsi=(41|MOD:00798|halfcystine)(115|MOD:00798|halfcystine)	VariantSimple=(5|T)(5...
217	417	nxp:NX_P01742-1	133,9	65	65	3,77E+06	6	3	10	12659	Immunoglobulinheavyvariable1-69isoformIso1	IGHV1-69	9606	HomoSapiens	117	SV=2	EV=118	PE=1	ModResPsi=(20|MOD:00040|2-pyrrolidone-5-carboxylicacid(Gln))(41|MOD:00798|halfcystine)(115|M...
179	372	nxp:NX_P01594-1	132,62	29	29	3,23E+07	3	2	19	12848	Immunoglobulinkappavariable1-33isoformIso1	IGKV1-33	9606	HomoSapiens	117	SV=2	EV=138	PE=1	ModResPsi=(45|MOD:00798|halfcystine)(110|MOD:00798|halfcystine)	VariantSimple=(2|E)(3|I)(3|K...
179	373	nxp:NX_P01593-1	132,62	29	29	3,23E+07	3	2	19	12848	Immunoglobulinkappavariable1D-33isoformIso1	IGKV1D-33	9606	HomoSapiens	117	SV=2	EV=124	PE=1	ModResPsi=(45|MOD:00798|halfcystine)(110|MOD:00798|halfcystine)	VariantSimple=(3|I)(4|K)(5...
204	140318	nxp:NX_P07737-1	130,29	47	47	6,04E+06	5	5	12	15054	Profilin-1isoformIso1	PFN1	9606	HomoSapiens	140	SV=2	EV=221	PE=1	ModResPsi=(2|MOD:00050|N-acetyl-L-alanine)(28|MOD:00046|O-phospho-L-serine)(30|MOD:00046|O-phospho-L-serine)(38|MOD:00134|N...
196	510	nxp:NX_A2NJV5-1	127,7	33	33	2,26E+07	5	2	14	13085	Immunoglobulinkappavariable2-29isoformIso1	IGKV2-29	9606	HomoSapiens	120	SV=2	EV=77	PE=1	ModResPsi=(43|MOD:00798|halfcystine)(113|MOD:00798|halfcystine)	Processed=(1|20|PEFF:0001021|...
208	764	nxp:NX_P01715-1	127,34	48	48	2,09E+07	4	2	11	12296	Immunoglobulinlambdavariable3-1isoformIso1	IGLV3-1	9606	HomoSapiens	115	SV=2	EV=123	PE=1	ModResPsi=(41|MOD:00798|halfcystine)(106|MOD:00798|halfcystine)	VariantSimple=(2|P)(2|T)(3|*)...
216	374	nxp:NX_A0A087WSY6-1	125,3	34	34	8,17E+07	4	3	10	12534	Immunoglobulinkappavariable3D-15isoformIso1	IGKV3D-15	9606	HomoSapiens	115	SV=6	EV=45	PE=1	ModResPsi=(43|MOD:00798|halfcystine)(108|MOD:00798|halfcystine)	VariantSimple=(2|G)(3|T...
216	360	nxp:NX_P01624-1	125,3	34	34	8,17E+07	4	3	10	12496	Immunoglobulinkappavariable3-15isoformIso1	IGKV3-15	9606	HomoSapiens	115	SV=2	EV=115	PE=1	ModResPsi=(43|MOD:00798|halfcystine)(108|MOD:00798|halfcystine)	VariantSimple=(2|G)(4|A)(5|P...
222	581	nxp:NX_Q15848-1	120,32	22	22	3,31E+07	3	3	9	26414	AdiponectinisoformIso1	ADIPOQ	9606	HomoSapiens	244	SV=1	EV=204	PE=1	ModResPsi=(33|MOD:00037|5-hydroxy-L-lysine)(36|MOD:01889|S-(2-succinyl)-L-cysteine)(36|MOD:00798|halfcystine)(36|MOD:00...
226	830	nxp:NX_P11021-1	115,66	7	7	2,59E+06	4	4	8	72333	EndoplasmicreticulumchaperoneBiPisoformIso1	HSPA5	9606	HomoSapiens	654	SV=2	EV=232	PE=1	ModResPsi=(64|MOD:00046|O-phospho-L-serine)(85|MOD:00047|O-phospho-L-threonine)(86|MOD:00046|O-ph...
242	140306	nxp:NX_P63104-1	111,21	21	21	1,05E+07	4	4	6	27745	14-3-3proteinzeta/deltaisoformIso1	YWHAZ	9606	HomoSapiens	245	SV=1	EV=193	PE=1	ModResPsi=(1|MOD:00058|N-acetyl-L-methionine)(3|MOD:00064|N6-acetyl-L-lysine)(3|MOD:00134|N6-glycyl-L-lysin...
207	5619	nxp:NX_P12814-4	107,32	7	7	1,12E+07	6	6	11	107141	Alpha-actinin-1isoformIso4	ACTN1	9606	HomoSapiens	930	SV=2	EV=238	PE=1	ModResPsi=(1|MOD:00058|N-acetyl-L-methionine)(4|MOD:00048|O4'-phospho-L-tyrosine)(6|MOD:00046|O-phospho-L-serine)(12|...
207	5616	nxp:NX_P12814-2	107,32	8	8	1,12E+07	6	6	11	102709	Alpha-actinin-1isoformIso2	ACTN1	9606	HomoSapiens	887	SV=2	EV=238	PE=1	ModResPsi=(1|MOD:00058|N-acetyl-L-methionine)(4|MOD:00048|O4'-phospho-L-tyrosine)(6|MOD:00046|O-phospho-L-serine)(12|...
207	5618	nxp:NX_P12814-3	107,32	7	7	1,12E+07	6	6	11	105568	Alpha-actinin-1isoformIso3	ACTN1	9606	HomoSapiens	914	SV=2	EV=238	PE=1	ModResPsi=(1|MOD:00058|N-acetyl-L-methionine)(4|MOD:00048|O4'-phospho-L-tyrosine)(6|MOD:00046|O-phospho-L-serine)(12|...
207	5617	nxp:NX_P12814-1	107,32	8	8	1,12E+07	6	6	11	103058	Alpha-actinin-1isoformIso1	ACTN1	9606	HomoSapiens	892	SV=2	EV=238	PE=1	ModResPsi=(1|MOD:00058|N-acetyl-L-methionine)(4|MOD:00048|O4'-phospho-L-tyrosine)(6|MOD:00046|O-phospho-L-serine)(12|...
227	149	nxp:NX_P06276-1	101,19	9	9	7,42E+06	5	5	8	68418	CholinesteraseisoformIso1	BCHE	9606	HomoSapiens	602	SV=1	EV=215	PE=1	ModResPsi=(93|MOD:00798|halfcystine)(120|MOD:00798|halfcystine)(226|MOD:00046|O-phospho-L-serine)(280|MOD:00798|half...
233	140321	nxp:NX_P06753-2	100,07	15	15	3,17E+05	3	2	7	29033	Tropomyosinalpha-3chainisoformIso2	TPM3	9606	HomoSapiens	248	SV=2	EV=226	PE=1	ModResPsi=(11|MOD:00134|N6-glycyl-L-lysine)(13|MOD:00134|N6-glycyl-L-lysine)(51|MOD:00046|O-phospho-L-serine...
233	140324	nxp:NX_P06753-5	100,07	15	15	3,17E+05	3	2	7	28870	Tropomyosinalpha-3chainisoformIso5	TPM3	9606	HomoSapiens	248	SV=2	EV=226	PE=1	ModResPsi=(11|MOD:00134|N6-glycyl-L-lysine)(13|MOD:00134|N6-glycyl-L-lysine)(51|MOD:00046|O-phospho-L-serine...
233	140323	nxp:NX_P06753-3	100,07	15	15	3,17E+05	3	2	7	28955	Tropomyosinalpha-3chainisoformIso3	TPM3	9606	HomoSapiens	247	SV=2	EV=226	PE=1	ModResPsi=(11|MOD:00134|N6-glycyl-L-lysine)(13|MOD:00134|N6-glycyl-L-lysine)(51|MOD:00046|O-phospho-L-serine...
233	140322	nxp:NX_P06753-6	100,07	15	15	3,17E+05	3	2	7	28922	Tropomyosinalpha-3chainisoformIso6	TPM3	9606	HomoSapiens	248	SV=2	EV=226	PE=1	ModResPsi=(11|MOD:00134|N6-glycyl-L-lysine)(13|MOD:00134|N6-glycyl-L-lysine)(51|MOD:00046|O-phospho-L-serine...
233	52741	nxp:NX_P06753-4	100,07	15	15	3,17E+05	3	2	7	28793	Tropomyosinalpha-3chainisoformIso4	TPM3	9606	HomoSapiens	247	SV=2	EV=226	PE=1	ModResPsi=(11|MOD:00134|N6-glycyl-L-lysine)(13|MOD:00134|N6-glycyl-L-lysine)(51|MOD:00046|O-phospho-L-serine...
220	532	nxp:NX_P01701-1	95,9	26	26	8,49E+07	3	2	9	12249	Immunoglobulinlambdavariable1-51isoformIso1	IGLV1-51	9606	HomoSapiens	117	SV=2	EV=117	PE=1	ModResPsi=(20|MOD:00040|2-pyrrolidone-5-carboxylicacid(Gln))(41|MOD:00798|halfcystine)(108|...
252	13396	nxp:NX_P18206-2	88,36	4	4	3,98E+06	3	3	5	116722	VinculinisoformIso1	VCL	9606	HomoSapiens	1066	SV=4	EV=225	PE=1	ModResPsi=(8|MOD:00047|O-phospho-L-threonine)(97|MOD:00046|O-phospho-L-serine)(107|MOD:00048|O4'-phospho-L-tyrosine)(173|MOD:...
252	50432	nxp:NX_P18206-1	88,36	4	4	3,98E+06	3	3	5	123799	VinculinisoformIso2	VCL	9606	HomoSapiens	1134	SV=4	EV=225	PE=1	ModResPsi=(8|MOD:00047|O-phospho-L-threonine)(97|MOD:00046|O-phospho-L-serine)(107|MOD:00048|O4'-phospho-L-tyrosine)(173|MOD:...
266	327	nxp:NX_Q12805-4	84,96	11	11	0	3	3	4	54554	EGF-containingfibulin-likeextracellularmatrixprotein1isoformIso4	EFEMP1	9606	HomoSapiens	492	SV=2	EV=204	PE=1	ModResPsi=(20|MOD:00047|O-phospho-L-threonine)(23|MOD:00047|O-phospho-L-t...
266	326	nxp:NX_Q12805-2	84,96	11	11	0	3	3	4	53722	EGF-containingfibulin-likeextracellularmatrixprotein1isoformIso2	EFEMP1	9606	HomoSapiens	485	SV=2	EV=204	PE=1	ModResPsi=(12|MOD:00047|O-phospho-L-threonine)(15|MOD:00047|O-phospho-L-t...
266	329	nxp:NX_Q12805-3	84,96	11	11	0	3	3	4	54584	EGF-containingfibulin-likeextracellularmatrixprotein1isoformIso3	EFEMP1	9606	HomoSapiens	492	SV=2	EV=204	PE=1	ModResPsi=(20|MOD:00047|O-phospho-L-threonine)(23|MOD:00047|O-phospho-L-t...
266	328	nxp:NX_Q12805-1	84,96	11	11	0	3	3	4	54641	EGF-containingfibulin-likeextracellularmatrixprotein1isoformIso1	EFEMP1	9606	HomoSapiens	493	SV=2	EV=204	PE=1	ModResPsi=(20|MOD:00047|O-phospho-L-threonine)(23|MOD:00047|O-phospho-L-t...
232	21507	nxp:NX_P01814-1	82,18	20	20	1,58E+07	4	3	8	13260	Immunoglobulinheavyvariable2-70isoformIso1	IGHV2-70	9606	HomoSapiens	119	SV=2	EV=110	PE=1	ModResPsi=(20|MOD:00040|2-pyrrolidone-5-carboxylicacid(Gln))(41|MOD:00798|halfcystine)(116|M...
268	194	nxp:NX_P04180-1	81,29	11	11	6,12E+05	3	3	4	49578	Phosphatidylcholine-sterolacyltransferaseisoformIso1	LCAT	9606	HomoSapiens	440	SV=1	EV=206	PE=1	ModResPsi=(74|MOD:00798|halfcystine)(98|MOD:00798|halfcystine)(337|MOD:00798|halfcystine...
281	55277	nxp:NX_P22891-1	75,3	6	6	2,49E+06	2	2	3	44744	VitaminK-dependentproteinZisoformIso1	PROZ	9606	HomoSapiens	400	SV=2	EV=210	PE=1	ModResPsi=(47|MOD:00041|L-gamma-carboxyglutamicacid)(48|MOD:00041|L-gamma-carboxyglutamicacid)(51|MOD:...
281	18236	nxp:NX_P22891-2	75,3	5	5	2,49E+06	2	2	3	47053	VitaminK-dependentproteinZisoformIso2	PROZ	9606	HomoSapiens	422	SV=2	EV=210	PE=1	ModResPsi=(69|MOD:00041|L-gamma-carboxyglutamicacid)(70|MOD:00041|L-gamma-carboxyglutamicacid)(73|MOD:...
250	791	nxp:NX_A0A075B6I0-1	71,12	15	15	7,31E+07	2	2	6	12814	Immunoglobulinlambdavariable8-61isoformIso1	IGLV8-61	9606	HomoSapiens	122	SV=7	EV=45	PE=1	ModResPsi=(46|MOD:00798|halfcystine)(114|MOD:00798|halfcystine)	VariantSimple=(3|A)(4|L)...
267	212031	nxp:NX_P59665-1	68,41	19	19	1,09E+08	2	2	4	10201	Neutrophildefensin1isoformIso1	DEFA1	9606	HomoSapiens	94	SV=1	EV=168	PE=1	ModResPsi=(66|MOD:00798|halfcystine)(94|MOD:00798|halfcystine)(68|MOD:00798|halfcystine)(83|MOD:00798|halfcy...
267	212030	nxp:NX_P59666-1	68,41	19	19	1,09E+08	2	2	4	10245	Neutrophildefensin3isoformIso1	DEFA3	9606	HomoSapiens	94	SV=1	EV=143	PE=1	ModResPsi=(66|MOD:00798|halfcystine)(94|MOD:00798|halfcystine)(68|MOD:00798|halfcystine)(83|MOD:00798|halfcy...
257	93653	nxp:NX_P13727-2	66,02	11	11	2,68E+07	2	2	5	23901	BonemarrowproteoglycanisoformIso2	PRG2	9606	HomoSapiens	211	SV=2	EV=200	PE=1	ModResPsi=(51|MOD:00798|halfcystine)(51|MOD:00798|halfcystine)(114|MOD:00798|halfcystine)(209|MOD:00798|ha...
257	93652	nxp:NX_P13727-1	66,02	11	11	2,68E+07	2	2	5	25206	BonemarrowproteoglycanisoformIso1	PRG2	9606	HomoSapiens	222	SV=2	EV=200	PE=1	ModResPsi=(51|MOD:00798|halfcystine)(51|MOD:00798|halfcystine)(125|MOD:00798|halfcystine)(220|MOD:00798|ha...
307	8694	nxp:NX_P08514-3	59,94	3	3	1,64E+05	2	2	2	103218	Integrinalpha-IIbisoformIso3	ITGA2B	9606	HomoSapiens	953	SV=3	EV=245	PE=1	ModResPsi=(87|MOD:00798|halfcystine)(96|MOD:00798|halfcystine)(138|MOD:00798|halfcystine)(161|MOD:00798|halfc...
307	8695	nxp:NX_P08514-2	59,94	3	3	1,64E+05	2	2	2	109573	Integrinalpha-IIbisoformIso2	ITGA2B	9606	HomoSapiens	1005	SV=3	EV=245	PE=1	ModResPsi=(87|MOD:00798|halfcystine)(96|MOD:00798|halfcystine)(138|MOD:00798|halfcystine)(161|MOD:00798|half...
307	8696	nxp:NX_P08514-1	59,94	3	3	1,64E+05	2	2	2	113377	Integrinalpha-IIbisoformIso1	ITGA2B	9606	HomoSapiens	1039	SV=3	EV=245	PE=1	ModResPsi=(87|MOD:00798|halfcystine)(96|MOD:00798|halfcystine)(138|MOD:00798|halfcystine)(161|MOD:00798|half...
243	458	nxp:NX_P35030-1	58,28	9	9	3,29E+07	3	2	6	32529	Trypsin-3isoformIso1	PRSS3	9606	HomoSapiens	304	SV=2	EV=199	PE=1	ModResPsi=(87|MOD:00798|halfcystine)(217|MOD:00798|halfcystine)(105|MOD:00798|halfcystine)(121|MOD:00798|halfcystine)(1...
243	459	nxp:NX_P35030-5	58,28	11	11	3,29E+07	3	2	6	25924	Trypsin-3isoformIso5	PRSS3	9606	HomoSapiens	240	SV=2	EV=199	PE=1	ModResPsi=(23|MOD:00798|halfcystine)(153|MOD:00798|halfcystine)(41|MOD:00798|halfcystine)(57|MOD:00798|halfcystine)(92|...
243	460	nxp:NX_P35030-3	58,28	11	11	3,29E+07	3	2	6	26727	Trypsin-3isoformIso3	PRSS3	9606	HomoSapiens	247	SV=2	EV=199	PE=1	ModResPsi=(30|MOD:00798|halfcystine)(160|MOD:00798|halfcystine)(48|MOD:00798|halfcystine)(64|MOD:00798|halfcystine)(99|...
243	461	nxp:NX_P35030-2	58,28	10	10	3,29E+07	3	2	6	28161	Trypsin-3isoformIso2	PRSS3	9606	HomoSapiens	260	SV=2	EV=199	PE=1	ModResPsi=(43|MOD:00798|halfcystine)(173|MOD:00798|halfcystine)(61|MOD:00798|halfcystine)(77|MOD:00798|halfcystine)(112...
243	462	nxp:NX_P35030-4	58,28	10	10	3,29E+07	3	2	6	28402	Trypsin-3isoformIso4	PRSS3	9606	HomoSapiens	261	SV=2	EV=199	PE=1	ModResPsi=(44|MOD:00798|halfcystine)(174|MOD:00798|halfcystine)(62|MOD:00798|halfcystine)(78|MOD:00798|halfcystine)(113...
213	447	nxp:NX_P20929-3	49,04	0	0	1,54E+06	2	2	9	986702	NebulinisoformIso3	NEB	9606	HomoSapiens	8525	SV=5	EV=193	PE=1	ModResPsi=(32|MOD:00048|O4'-phospho-L-tyrosine)(35|MOD:00047|O-phospho-L-threonine)(40|MOD:00046|O-phospho-L-serine)(45|MOD:00...
213	448	nxp:NX_P20929-2	49,04	0	0	1,54E+06	2	2	9	986687	NebulinisoformIso2	NEB	9606	HomoSapiens	8525	SV=5	EV=193	PE=1	ModResPsi=(32|MOD:00048|O4'-phospho-L-tyrosine)(35|MOD:00047|O-phospho-L-threonine)(40|MOD:00046|O-phospho-L-serine)(45|MOD:00...
299	282814	nxp:NX_P60660-2	42,2	17	17	5,47E+06	2	2	2	16961	Myosinlightpolypeptide6isoformSmoothmuscle	MYL6	9606	HomoSapiens	151	SV=2	EV=169	PE=1	ModResPsi=(2|MOD:00052|N-acetyl-L-cysteine)(26|MOD:00064|N6-acetyl-L-lysine)(26|MOD:00134|N6-glycyl...
299	282815	nxp:NX_P60660-1	42,2	17	17	5,47E+06	2	2	2	16930	Myosinlightpolypeptide6isoformNon-muscle	MYL6	9606	HomoSapiens	151	SV=2	EV=169	PE=1	ModResPsi=(2|MOD:00052|N-acetyl-L-cysteine)(26|MOD:00064|N6-acetyl-L-lysine)(26|MOD:00134|N6-glycyl-L-...
18	28	nxp:NX_P02751-14	471,24	65	65	7,54E+06	180	2	965	249400	FibronectinisoformIso14	FN1	9606	HomoSapiens	2265	SV=5	EV=261	PE=1	ModResPsi=(32|MOD:00040|2-pyrrolidone-5-carboxylicacid(Gln))(34|MOD:00133|N6-(L-isoglutamyl)-L-lysine(Gln))(35|MOD:00...
94	370	nxp:NX_P04432-1	202,02	47	47	5,15E+07	12	2	58	12737	Immunoglobulinkappavariable1D-39isoformIso1	IGKV1D-39	9606	HomoSapiens	117	SV=2	EV=113	PE=1	ModResPsi=(45|MOD:00798|halfcystine)(110|MOD:00798|halfcystine)	VariantSimple=(3|V)(6|L)(6...
94	371	nxp:NX_P01597-1	202,02	47	47	5,15E+07	12	2	58	12737	Immunoglobulinkappavariable1-39isoformIso1	IGKV1-39	9606	HomoSapiens	117	SV=2	EV=117	PE=1	ModResPsi=(45|MOD:00798|halfcystine)(110|MOD:00798|halfcystine)	VariantSimple=(2|Y)(4|K)(4|S...
70	228	nxp:NX_A0A0B4J1X5-1	184,35	60	60	8,42E+07	13	2	96	12840	Immunoglobulinheavyvariable3-74isoformIso1	IGHV3-74	9606	HomoSapiens	117	SV=1	EV=34	PE=1	ModResPsi=(41|MOD:00798|halfcystine)(115|MOD:00798|halfcystine)	VariantSimple=(2|D)(3|C)(...
168	320	nxp:NX_A0A0C4DH31-1	181,3	68	68	2,58E+07	8	5	21	12820	Immunoglobulinheavyvariable1-18isoformIso1	IGHV1-18	9606	HomoSapiens	117	SV=1	EV=36	PE=1	ModResPsi=(41|MOD:00798|halfcystine)(115|MOD:00798|halfcystine)	VariantSimple=(2|G)(3|*)(...
69	216	nxp:NX_P01780-1	181,14	55	55	2,57E+08	14	3	96	12943	Immunoglobulinheavyvariable3-7isoformIso1	IGHV3-7	9606	HomoSapiens	117	SV=2	EV=109	PE=1	ModResPsi=(41|MOD:00798|halfcystine)(115|MOD:00798|halfcystine)	VariantSimple=(2|A)(2|D)(2|K)(...
146	147	nxp:NX_P00748-1	180,89	22	22	6,13E+07	10	10	27	67792	CoagulationfactorXIIisoformIso1	F12	9606	HomoSapiens	615	SV=3	EV=233	PE=1	ModResPsi=(47|MOD:00798|halfcystine)(73|MOD:00798|halfcystine)(61|MOD:00798|halfcystine)(88|MOD:00798|halfcy...
79	297	nxp:NX_P01782-1	176,94	64	64	2,66E+07	16	2	78	12945	Immunoglobulinheavyvariable3-9isoformIso1	IGHV3-9	9606	HomoSapiens	118	SV=2	EV=103	PE=1	ModResPsi=(41|MOD:00798|halfcystine)(115|MOD:00798|halfcystine)	Processed=(1|19|PEFF:0001021|s...
181	826	nxp:NX_P0DP01-1	159,03	62	62	3,17E+06	6	2	17	12992	Immunoglobulinheavyvariable1-8isoformIso1	IGHV1-8	9606	HomoSapiens	117	SV=1	EV=15	PE=1	ModResPsi=(41|MOD:00798|halfcystine)(115|MOD:00798|halfcystine)	ModRes=(92||N-linked(GlcNAc......
152	355	nxp:NX_A0A0C4DH67-1	157,31	43	43	1,82E+07	8	2	25	12537	Immunoglobulinkappavariable1-8isoformIso1	IGKV1-8	9606	HomoSapiens	115	SV=1	EV=37	PE=1	ModResPsi=(43|MOD:00798|halfcystine)(108|MOD:00798|halfcystine)	VariantSimple=(2|T)(4|S)(5|...
141	485	nxp:NX_P01699-1	147,94	31	31	9,13E+06	9	2	30	12201	Immunoglobulinlambdavariable1-44isoformIso1	IGLV1-44	9606	HomoSapiens	117	SV=2	EV=119	PE=1	ModResPsi=(20|MOD:00040|2-pyrrolidone-5-carboxylicacid(Gln))(41|MOD:00798|halfcystine)(108|...
207	212045	nxp:NX_O95497-1	142,23	17	17	1,87E+07	5	5	11	57012	PantetheinaseisoformIso1	VNN1	9606	HomoSapiens	513	SV=2	EV=172	PE=1	ModResPsi=(491|MOD:00170|N-glycyl-glycosylphosphatidylinositolethanolamine)	ModRes=(38||N-linked(GlcNAc...)asparagine...
201	183	nxp:NX_P02753-1	137,35	28	28	3,15E+07	4	4	12	23010	Retinol-bindingprotein4isoformIso1	RBP4	9606	HomoSapiens	201	SV=3	EV=225	PE=1	ModResPsi=(22|MOD:00798|halfcystine)(178|MOD:00798|halfcystine)(88|MOD:00798|halfcystine)(192|MOD:00798|h...
96	469	nxp:NX_A0A0C4DH35-1	135,11	26	26	8,13E+05	5	2	57	12810	Probablenon-functionalimmunoglobulinheavyvariable3-35isoformIso1	IGHV3-35	9606	HomoSapiens	117	SV=1	EV=39	PE=5	VariantSimple=(2|*)(2|K)(3|L)(4|R)(4|W)(7|C)(8|L)(13|V)(14|I)(15|*)(...
179	1020	nxp:NX_P01704-1	122,08	22	22	4,02E+08	6	5	17	12597	Immunoglobulinlambdavariable2-14isoformIso1	IGLV2-14	9606	HomoSapiens	120	SV=2	EV=115	PE=1	ModResPsi=(20|MOD:00040|2-pyrrolidone-5-carboxylicacid(Gln))(41|MOD:00798|halfcystine)(109|...
193	46871	nxp:NX_P01880-1	116,05	17	17	2,85E+07	5	5	14	42353	ImmunoglobulinheavyconstantdeltaisoformIso1	IGHD	9606	HomoSapiens	384	SV=3	EV=155	PE=1	ModResPsi=(15|MOD:00798|halfcystine)(15|MOD:00798|halfcystine)(28|MOD:00798|halfcystine)(84|MOD...
194	364	nxp:NX_P01706-1	113,46	48	48	3,50E+07	5	2	14	12644	Immunoglobulinlambdavariable2-11isoformIso1	IGLV2-11	9606	HomoSapiens	119	SV=2	EV=113	PE=1	ModResPsi=(20|MOD:00040|2-pyrrolidone-5-carboxylicacid(Gln))(41|MOD:00798|halfcystine)(109|...
235	182	nxp:NX_P05543-1	111,02	13	13	1,81E+06	4	4	5	46325	Thyroxine-bindingglobulinisoformIso1	SERPINA7	9606	HomoSapiens	415	SV=2	EV=205	PE=1	ModRes=(36||N-linked(GlcNAc...)(complex)asparagine)(36||N-linked(GlcNAc...)asparagine)(99||N-linke...
245	269	nxp:NX_Q96IY4-1	106,94	13	13	5,81E+06	4	4	4	48424	CarboxypeptidaseB2isoformIso1	CPB2	9606	HomoSapiens	423	SV=2	EV=162	PE=1	ModResPsi=(178|MOD:00798|halfcystine)(191|MOD:00798|halfcystine)(250|MOD:00798|halfcystine)(274|MOD:00798|half...
206	296	nxp:NX_O00187-2	99,66	12	12	3,01E+07	3	3	11	20629	Mannan-bindinglectinserineprotease2isoformIso2	MASP2	9606	HomoSapiens	185	SV=4	EV=212	PE=1	ModResPsi=(72|MOD:00798|halfcystine)(90|MOD:00798|halfcystine)(142|MOD:00798|halfcystine)(...
227	219	nxp:NX_Q14520-1	93,91	12	12	1,69E+08	5	5	7	62672	Hyaluronan-bindingprotein2isoformIso1	HABP2	9606	HomoSapiens	560	SV=1	EV=177	PE=1	ModResPsi=(77|MOD:00798|halfcystine)(88|MOD:00798|halfcystine)(82|MOD:00798|halfcystine)(97|MOD:00798...
227	218	nxp:NX_Q14520-2	93,91	13	13	1,69E+08	5	5	7	59864	Hyaluronan-bindingprotein2isoformIso2	HABP2	9606	HomoSapiens	534	SV=1	EV=177	PE=1	ModResPsi=(51|MOD:00798|halfcystine)(62|MOD:00798|halfcystine)(56|MOD:00798|halfcystine)(71|MOD:00798...
205	2089	nxp:NX_A0A0C4DH34-1	93,42	21	21	1,56E+08	4	3	11	13124	Immunoglobulinheavyvariable4-28isoformIso1	IGHV4-28	9606	HomoSapiens	117	SV=1	EV=36	PE=1	ModResPsi=(41|MOD:00798|halfcystine)(115|MOD:00798|halfcystine)	VariantSimple=(3|D)(3|Q)(...
197	549	nxp:NX_P01703-1	92,41	25	25	9,56E+07	5	2	13	12302	Immunoglobulinlambdavariable1-40isoformIso1	IGLV1-40	9606	HomoSapiens	118	SV=2	EV=127	PE=1	ModResPsi=(20|MOD:00040|2-pyrrolidone-5-carboxylicacid(Gln))(41|MOD:00798|halfcystine)(109|...
217	475	nxp:NX_A0A075B6H7-1	88,9	42	42	3,75E+06	4	2	9	12783	Probablenon-functionalimmunoglobulinkappavariable3-7isoformIso1	IGKV3-7	9606	HomoSapiens	116	SV=1	EV=38	PE=5	VariantSimple=(4|L)(5|T)(5|V)(6|H)(6|P)(7|F)(11|M)(11|P)(13|I)(14|*)(1...
256	4930	nxp:NX_P08571-1	82,18	6	6	1,22E+06	2	2	3	40076	MonocytedifferentiationantigenCD14isoformIso1	CD14	9606	HomoSapiens	375	SV=2	EV=204	PE=1	ModResPsi=(25|MOD:00798|halfcystine)(36|MOD:00798|halfcystine)(34|MOD:00798|halfcystine)(51|M...
248	531	nxp:NX_Q12805-5	73,8	12	12	1,55E+06	2	2	4	39195	EGF-containingfibulin-likeextracellularmatrixprotein1isoformIso5	EFEMP1	9606	HomoSapiens	355	SV=2	EV=204	PE=1	ModResPsi=(119|MOD:00798|halfcystine)(132|MOD:00798|halfcystine)(126|MO...
216	574	nxp:NX_A0A0C4DH36-1	70,61	24	24	1,07E+07	4	2	9	12759	Probablenon-functionalimmunoglobulinheavyvariable3-38isoformIso1	IGHV3-38	9606	HomoSapiens	116	SV=1	EV=36	PE=5	VariantSimple=(2|H)(2|R)(4|M)(6|R)(7|R)(8|L)(10|P)(11|A)(12|A)(12|D)...
262	281	nxp:NX_P55058-1	69,54	6	6	0	2	2	3	54739	PhospholipidtransferproteinisoformIso1	PLTP	9606	HomoSapiens	493	SV=1	EV=187	PE=1	ModResPsi=(146|MOD:00798|halfcystine)(185|MOD:00798|halfcystine)	ModRes=(64||N-linked(GlcNAc...)(co...
277	176	nxp:NX_Q16610-1	66,52	4	4	4,59E+06	2	2	2	60674	Extracellularmatrixprotein1isoformIso1	ECM1	9606	HomoSapiens	540	SV=2	EV=174	PE=1	ModRes=(43||O-linked(GalNAc...)tyrosine)(48||O-linked(GalNAc...)serine)(119||O-linked(GalNAc...)s...
277	177	nxp:NX_Q16610-4	66,52	4	4	4,59E+06	2	2	2	63563	Extracellularmatrixprotein1isoformIso4	ECM1	9606	HomoSapiens	567	SV=2	EV=174	PE=1	ModRes=(43||O-linked(GalNAc...)tyrosine)(48||O-linked(GalNAc...)serine)(146||O-linked(GalNAc...)s...
277	196	nxp:NX_Q16610-2	66,52	5	5	4,59E+06	2	2	2	46100	Extracellularmatrixprotein1isoformIso2	ECM1	9606	HomoSapiens	415	SV=2	EV=174	PE=1	ModRes=(43||O-linked(GalNAc...)tyrosine)(48||O-linked(GalNAc...)serine)(119||O-linked(GalNAc...)s...
5	663614	#CONTAM#ALBU_HUMAN|	452,48	78	78	2,33E+11	177	161	5423	69367	sp|#CONTAM#ALBU_HUMAN|
34	663615	#CONTAM#TRFE_HUMAN|	339,62	69	69	6,81E+09	74	74	336	77050	sp|#CONTAM#TRFE_HUMAN|
37	663623	#CONTAM#TRYP_PIG|	258,52	65	65	1,51E+10	30	29	309	24409	sp|#CONTAM#TRYP_PIG|
75	663619	#CONTAM#ANT3_HUMAN|	228,06	44	44	7,32E+08	21	21	76	52602	sp|#CONTAM#ANT3_HUMAN|
29	663624	#CONTAM#ALBU_BOVIN|	203,86	15	15	7,11E+07	19	3	565	69294	sp|#CONTAM#ALBU_BOVIN|
117	663622	#CONTAM#HBB_HUMAN|	201,27	88	88	1,02E+08	13	7	38	15867	sp|#CONTAM#HBB_HUMAN|
114	663616	#CONTAM#K1C10_HUMAN|	195,19	43	43	4,33E+08	21	21	39	59519	sp|#CONTAM#K1C10_HUMAN|
124	663621	#CONTAM#K1C9_HUMAN|	192,03	39	39	7,33E+07	13	13	34	62129	sp|#CONTAM#K1C9_HUMAN|
132	663625	#CONTAM#GELS_HUMAN|	182,62	26	26	2,34E+07	13	13	27	85697	sp|#CONTAM#GELS_HUMAN|
129	663620	#CONTAM#K22E_HUMAN|	174,14	24	24	3,90E+07	14	9	29	65865	sp|#CONTAM#K22E_HUMAN|
142	663627	#CONTAM#CRP_HUMAN|	145,79	27	27	2,97E+08	8	8	23	25039	sp|#CONTAM#CRP_HUMAN|
147	663626	#CONTAM#HBA_HUMAN|	122,94	49	49	1,73E+08	5	5	22	15126	sp|#CONTAM#HBA_HUMAN|
189	167	nxp:NX_P51884-1	117,66	19	19	3,97E+07	4	4	10	38429	LumicanisoformIso1	LUM	9606	HomoSapiens	338	SV=2	EV=190	PE=1	ModResPsi=(19|MOD:00040|2-pyrrolidone-5-carboxylicacid(Gln))(20|MOD:00181|O4'-sulfo-L-tyrosine)(21|MOD:00181|O4'-sulfo-L-tyro...
197	419	nxp:NX_P01743-1	103,79	22	22	1,32E+07	3	2	10	12933	Immunoglobulinheavyvariable1-46isoformIso1	IGHV1-46	9606	HomoSapiens	117	SV=2	EV=134	PE=1	ModResPsi=(41|MOD:00798|halfcystine)(115|MOD:00798|halfcystine)	VariantSimple=(3|*)(3|C)(4|S...
249	46942	nxp:NX_Q9UEW3-2	79,96	6	6	6,71E+06	2	2	4	43866	MacrophagereceptorMARCOisoformIso2	MARCO	9606	HomoSapiens	442	SV=1	EV=173	PE=1	ModResPsi=(369|MOD:00798|halfcystine)(430|MOD:00798|halfcystine)(382|MOD:00798|halfcystine)(440|MOD:0079...
249	1025	nxp:NX_Q9UEW3-1	79,96	5	5	6,71E+06	2	2	4	52658	MacrophagereceptorMARCOisoformIso1	MARCO	9606	HomoSapiens	520	SV=1	EV=173	PE=1	ModResPsi=(447|MOD:00798|halfcystine)(508|MOD:00798|halfcystine)(460|MOD:00798|halfcystine)(518|MOD:0079...
267	46872	nxp:NX_P01880-2	73,3	14	14	1,39E+05	3	3	3	47500	ImmunoglobulinheavyconstantdeltaisoformIso2	IGHD	9606	HomoSapiens	430	SV=3	EV=155	PE=1	ModResPsi=(15|MOD:00798|halfcystine)(15|MOD:00798|halfcystine)(28|MOD:00798|halfcystine)(84|MOD...
250	217	nxp:NX_P25311-1	69,76	10	10	1,44E+06	2	2	4	34259	Zinc-alpha-2-glycoproteinisoformIso1	AZGP1	9606	HomoSapiens	298	SV=2	EV=208	PE=1	ModResPsi=(21|MOD:00040|2-pyrrolidone-5-carboxylicacid(Gln))(123|MOD:00798|halfcystine)(186|MOD:00798|ha...
284	284574	nxp:NX_Q6Q788-1	66,35	9	9	1,44E+06	2	2	2	41213	ApolipoproteinA-VisoformIso1	APOA5	9606	HomoSapiens	366	SV=1	EV=150	PE=1	ModResPsi=(55|MOD:00047|O-phospho-L-threonine)(59|MOD:00046|O-phospho-L-serine)	ModRes=(80||O-linked(GalNAc...)...
265	210	nxp:NX_P04278-1	64,81	13	13	9,40E+05	3	3	3	43779	Sexhormone-bindingglobulinisoformIso1	SHBG	9606	HomoSapiens	402	SV=2	EV=197	PE=1	ModResPsi=(193|MOD:00798|halfcystine)(217|MOD:00798|halfcystine)(362|MOD:00798|halfcystine)(390|MOD:00...
256	1436	nxp:NX_Q13201-1	63,25	3	3	3,12E+05	2	2	3	138110	Multimerin-1isoformIso1	MMRN1	9606	HomoSapiens	1228	SV=3	EV=179	PE=1	ModResPsi=(211|MOD:00798|halfcystine)(272|MOD:00798|halfcystine)(238|MOD:00798|halfcystine)(245|MOD:00798|halfcysti...
298	46964	nxp:NX_P01889-1	58,82	9	9	1,36E+06	2	2	2	40460	HLAclassIhistocompatibilityantigenBalphachainisoformIso1	HLA-B	9606	HomoSapiens	362	SV=3	EV=205	PE=1	ModResPsi=(92|MOD:00134|N6-glycyl-L-lysine)(125|MOD:00798|halfcystine)(188|MOD...
298	49219	nxp:NX_P10321-1	58,82	9	9	1,36E+06	2	2	2	40649	HLAclassIhistocompatibilityantigenCalphachainisoformIso1	HLA-C	9606	HomoSapiens	366	SV=3	EV=193	PE=1	ModResPsi=(125|MOD:00798|halfcystine)(188|MOD:00798|halfcystine)(145|MOD:0013...
298	140335	nxp:NX_P10321-2	58,82	10	10	1,36E+06	2	2	2	36608	HLAclassIhistocompatibilityantigenCalphachainisoformIso2	HLA-C	9606	HomoSapiens	326	SV=3	EV=193	PE=1	ModResPsi=(125|MOD:00798|halfcystine)(188|MOD:00798|halfcystine)(145|MOD:0013...
53	58	nxp:NX_P20742-2	243,13	12	12	1,63E+06	22	2	124	140367	PregnancyzoneproteinisoformIso2	PZP	9606	HomoSapiens	1268	SV=4	EV=179	PE=1	ModResPsi=(764|MOD:00117|S-(L-isoglutamyl)-L-cysteine)	ModRes=(115||N-linked(GlcNAc...)asparagine)(261||N-li...
82	93	nxp:NX_P05155-2	219,49	46	46	6,15E+08	19	19	58	49757	PlasmaproteaseC1inhibitorisoformIso2	SERPING1	9606	HomoSapiens	448	SV=2	EV=236	PE=1	ModResPsi=(71|MOD:00798|halfcystine)(376|MOD:00798|halfcystine)(78|MOD:00798|halfcystine)(153|MOD:...
111	187862	nxp:NX_P68366-2	207,17	48	48	2,52E+07	14	4	37	48329	Tubulinalpha-4AchainisoformIso2	TUBA4A	9606	HomoSapiens	433	SV=1	EV=170	PE=1	ModResPsi=(25|MOD:00064|N6-acetyl-L-lysine)(26|MOD:00047|O-phospho-L-threonine)(33|MOD:00046|O-phospho-L-seri...
111	187863	nxp:NX_P68366-1	207,17	47	47	2,52E+07	14	4	37	49924	Tubulinalpha-4AchainisoformIso1	TUBA4A	9606	HomoSapiens	448	SV=1	EV=170	PE=1	ModResPsi=(40|MOD:00064|N6-acetyl-L-lysine)(41|MOD:00047|O-phospho-L-threonine)(48|MOD:00046|O-phospho-L-seri...
134	354375	nxp:NX_Q9H4B7-1	187,37	42	42	2,57E+07	13	10	26	50327	Tubulinbeta-1chainisoformIso1	TUBB1	9606	HomoSapiens	451	SV=1	EV=162	PE=1	ModResPsi=(172|MOD:00046|O-phospho-L-serine)(440|MOD:00207|L-isoglutamyl-polyglutamicacid)	VariantSimple=(2|C)...
154	22772	nxp:NX_P30101-1	183,28	28	28	4,65E+07	9	9	21	56782	Proteindisulfide-isomeraseA3isoformIso1	PDIA3	9606	HomoSapiens	505	SV=4	EV=232	PE=1	ModResPsi=(57|MOD:00798|halfcystine)(57|MOD:00798|halfcystine)(57|MOD:00798|halfcystine)(60|MOD:007...
140	140314	nxp:NX_P67936-1	172,55	23	23	7,84E+07	9	3	25	28522	Tropomyosinalpha-4chainisoformIso1	TPM4	9606	HomoSapiens	248	SV=3	EV=163	PE=1	ModResPsi=(2|MOD:00050|N-acetyl-L-alanine)(6|MOD:00046|O-phospho-L-serine)(11|MOD:00134|N6-glycyl-L-lysine)(...
96	236	nxp:NX_P02042-1	169,17	57	57	1,08E+06	11	2	47	16055	HemoglobinsubunitdeltaisoformIso1	HBD	9606	HomoSapiens	147	SV=2	EV=195	PE=1	ModResPsi=(45|MOD:00046|O-phospho-L-serine)(50|MOD:00046|O-phospho-L-serine)(51|MOD:00046|O-phospho-L-serine)(...
145	48555	nxp:NX_P14618-1	161,6	35	35	5,56E+07	12	12	23	57937	PyruvatekinasePKMisoformM2	PKM	9606	HomoSapiens	531	SV=4	EV=254	PE=1	ModResPsi=(2|MOD:00060|N-acetyl-L-serine)(3|MOD:00083|N6N6N6-trimethyl-L-lysine)(3|MOD:00085|N6-methyl-L-lysine)(3|M...
172	18029	nxp:NX_P27797-1	160,73	37	37	3,85E+07	10	10	18	48142	CalreticulinisoformIso1	CALR	9606	HomoSapiens	417	SV=1	EV=239	PE=1	ModResPsi=(24|MOD:00134|N6-glycyl-L-lysine)(48|MOD:00134|N6-glycyl-L-lysine)(48|MOD:00064|N6-acetyl-L-lysine)(55|MOD:0013...
166	94913	nxp:NX_Q86UX7-2	160,62	26	26	1,67E+07	11	11	19	75430	Fermitinfamilyhomolog3isoformIso2	FERMT3	9606	HomoSapiens	663	SV=1	EV=159	PE=1	ModResPsi=(8|MOD:00046|O-phospho-L-serine)(11|MOD:00048|O4'-phospho-L-tyrosine)(316|MOD:00047|O-phospho-L-...
166	94914	nxp:NX_Q86UX7-1	160,62	26	26	1,67E+07	11	11	19	75953	Fermitinfamilyhomolog3isoformIso1	FERMT3	9606	HomoSapiens	667	SV=1	EV=159	PE=1	ModResPsi=(8|MOD:00046|O-phospho-L-serine)(11|MOD:00048|O4'-phospho-L-tyrosine)(316|MOD:00047|O-phospho-L-...
144	20750	nxp:NX_P11142-1	160,34	22	22	2,30E+07	10	8	23	70898	Heatshockcognate71kDaproteinisoformIso1	HSPA8	9606	HomoSapiens	646	SV=1	EV=242	PE=1	ModResPsi=(2|MOD:00060|N-acetyl-L-serine)(3|MOD:00134|N6-glycyl-L-lysine)(14|MOD:00047|O-phospho-L-...
173	47965	nxp:NX_Q01518-1	156,86	26	26	3,94E+07	8	8	18	51902	Adenylylcyclase-associatedprotein1isoformIso1	CAP1	9606	HomoSapiens	475	SV=5	EV=197	PE=1	ModResPsi=(2|MOD:00050|N-acetyl-L-alanine)(22|MOD:00046|O-phospho-L-serine)(24|MOD:00047|O-phosp...
192	48284	nxp:NX_P06733-1	154,88	25	25	2,73E+07	8	8	16	47169	Alpha-enolaseisoformalpha-enolase	ENO1	9606	HomoSapiens	434	SV=2	EV=243	PE=1	ModResPsi=(2|MOD:00060|N-acetyl-L-serine)(5|MOD:00064|N6-acetyl-L-lysine)(5|MOD:00134|N6-glycyl-L-lysine)(26|MOD...
126	213864	nxp:NX_P07437-1	153,81	34	34	3,10E+07	13	10	28	49671	TubulinbetachainisoformIso1	TUBB	9606	HomoSapiens	444	SV=2	EV=232	PE=1	ModResPsi=(40|MOD:00046|O-phospho-L-serine)(48|MOD:00046|O-phospho-L-serine)(50|MOD:00048|O4'-phospho-L-tyrosine)(5...
206	140362	nxp:NX_P37802-1	153,4	46	46	2,76E+07	6	6	14	22391	Transgelin-2isoformIso1	TAGLN2	9606	HomoSapiens	199	SV=3	EV=204	PE=1	ModResPsi=(2|MOD:00050|N-acetyl-L-alanine)(8|MOD:00048|O4'-phospho-L-tyrosine)(11|MOD:00046|O-phospho-L-serine)(17|MOD:...
206	140363	nxp:NX_P37802-2	153,4	41	41	2,76E+07	6	6	14	24454	Transgelin-2isoformIso2	TAGLN2	9606	HomoSapiens	220	SV=3	EV=204	PE=1	ModResPsi=(29|MOD:00048|O4'-phospho-L-tyrosine)(32|MOD:00046|O-phospho-L-serine)(38|MOD:00064|N6-acetyl-L-lysine)(41|MO...
151	140337	nxp:NX_P23528-1	152,74	49	49	7,88E+07	6	6	22	18502	Cofilin-1isoformIso1	CFL1	9606	HomoSapiens	166	SV=3	EV=228	PE=1	ModResPsi=(2|MOD:00050|N-acetyl-L-alanine)(3|MOD:00046|O-phospho-L-serine)(8|MOD:00046|O-phospho-L-serine)(13|MOD:00064|N6-a...
243	283680	nxp:NX_Q15084-5	142,54	15	15	3,94E+06	5	5	9	53261	Proteindisulfide-isomeraseA6isoformIso5	PDIA6	9606	HomoSapiens	488	SV=1	EV=219	PE=1	ModResPsi=(103|MOD:00798|halfcystine)(106|MOD:00798|halfcystine)(136|MOD:00046|O-phospho-L-serine)(1...
243	284079	nxp:NX_Q15084-2	142,54	15	15	3,94E+06	5	5	9	53901	Proteindisulfide-isomeraseA6isoformIso2	PDIA6	9606	HomoSapiens	492	SV=1	EV=219	PE=1	ModResPsi=(107|MOD:00798|halfcystine)(110|MOD:00798|halfcystine)(140|MOD:00046|O-phospho-L-serine)(1...
243	214056	nxp:NX_Q15084-3	142,54	16	16	3,94E+06	5	5	9	47838	Proteindisulfide-isomeraseA6isoformIso3	PDIA6	9606	HomoSapiens	437	SV=1	EV=219	PE=1	ModResPsi=(52|MOD:00798|halfcystine)(55|MOD:00798|halfcystine)(85|MOD:00046|O-phospho-L-serine)(105|...
243	18883	nxp:NX_Q15084-1	142,54	16	16	3,94E+06	5	5	9	48121	Proteindisulfide-isomeraseA6isoformIso1	PDIA6	9606	HomoSapiens	440	SV=1	EV=219	PE=1	ModResPsi=(55|MOD:00798|halfcystine)(58|MOD:00798|halfcystine)(88|MOD:00046|O-phospho-L-serine)(108|...
243	284075	nxp:NX_Q15084-4	142,54	16	16	3,94E+06	5	5	9	48646	Proteindisulfide-isomeraseA6isoformIso4	PDIA6	9606	HomoSapiens	445	SV=1	EV=219	PE=1	ModResPsi=(60|MOD:00798|halfcystine)(63|MOD:00798|halfcystine)(93|MOD:00046|O-phospho-L-serine)(113|...
260	93669	nxp:NX_P04406-2	140,83	19	19	1,36E+07	4	4	7	31548	Glyceraldehyde-3-phosphatedehydrogenaseisoformIso2	GAPDH	9606	HomoSapiens	293	SV=3	EV=252	PE=1	ModResPsi=(4|MOD:00719|L-methioninesulfoxide)(7|MOD:00048|O4'-phospho-L-tyrosine)(19|MOD:00...
260	93670	nxp:NX_P04406-1	140,83	17	17	1,36E+07	4	4	7	36053	Glyceraldehyde-3-phosphatedehydrogenaseisoformIso1	GAPDH	9606	HomoSapiens	335	SV=3	EV=252	PE=1	ModResPsi=(5|MOD:00084|N6N6-dimethyl-L-lysine)(5|MOD:00134|N6-glycyl-L-lysine)(9|MOD:00684|...
240	277	nxp:NX_P55058-3	137,82	17	17	5,74E+06	5	5	10	44135	PhospholipidtransferproteinisoformIso3	PLTP	9606	HomoSapiens	398	SV=1	EV=187	PE=1	ModRes=(64||N-linked(GlcNAc...)(complex)asparagine)(64||N-linked(GlcNAc...)asparagine)(150||N-linke...
240	280	nxp:NX_P55058-2	137,82	15	15	5,74E+06	5	5	10	49272	PhospholipidtransferproteinisoformIso2	PLTP	9606	HomoSapiens	441	SV=1	EV=187	PE=1	ModRes=(64||N-linked(GlcNAc...)(complex)asparagine)(64||N-linked(GlcNAc...)asparagine)(94||N-linked...
156	140310	nxp:NX_P31946-2	130,06	32	32	2,74E+06	8	3	21	27850	14-3-3proteinbeta/alphaisoformShort	YWHAB	9606	HomoSapiens	244	SV=3	EV=228	PE=1	ModResPsi=(1|MOD:00058|N-acetyl-L-methionine)(3|MOD:00064|N6-acetyl-L-lysine)(4|MOD:00046|O-phospho-L-serin...
156	17913	nxp:NX_P31946-1	130,06	32	32	2,74E+06	8	3	21	28082	14-3-3proteinbeta/alphaisoformLong	YWHAB	9606	HomoSapiens	246	SV=3	EV=228	PE=1	ModResPsi=(1|MOD:00058|N-acetyl-L-methionine)(2|MOD:00047|O-phospho-L-threonine)(2|MOD:00061|N-acetyl-L-thre...
241	8813	nxp:NX_P14625-1	127,69	11	11	6,02E+06	7	6	9	92469	EndoplasminisoformIso1	HSP90B1	9606	HomoSapiens	803	SV=1	EV=235	PE=1	ModResPsi=(30|MOD:00047|O-phospho-L-threonine)(42|MOD:00046|O-phospho-L-serine)(64|MOD:00046|O-phospho-L-serine)(75|MOD...
245	354380	nxp:NX_P24844-1	125,17	45	45	0	6	2	9	19827	Myosinregulatorylightpolypeptide9isoformIso1	MYL9	9606	HomoSapiens	172	SV=4	EV=182	PE=1	ModResPsi=(2|MOD:00060|N-acetyl-L-serine)(19|MOD:00047|O-phospho-L-threonine)(20|MOD:00046|O-pho...
182	140334	nxp:NX_P62258-1	125,15	25	25	9,30E+06	6	4	17	29174	14-3-3proteinepsilonisoformIso1	YWHAE	9606	HomoSapiens	255	SV=1	EV=187	PE=1	ModResPsi=(1|MOD:00058|N-acetyl-L-methionine)(12|MOD:00064|N6-acetyl-L-lysine)(12|MOD:00134|N6-glycyl-L-lysine...
182	140338	nxp:NX_P62258-2	125,15	28	28	9,30E+06	6	4	17	26504	14-3-3proteinepsilonisoformSV	YWHAE	9606	HomoSapiens	233	SV=1	EV=187	PE=1	ModResPsi=(16|MOD:00047|O-phospho-L-threonine)(28|MOD:00134|N6-glycyl-L-lysine)(28|MOD:00064|N6-acetyl-L-lysine)(...
213	354378	nxp:NX_O14950-1	122,56	56	56	8,50E+06	7	3	13	19779	Myosinregulatorylightchain12BisoformIso1	MYL12B	9606	HomoSapiens	172	SV=2	EV=163	PE=1	ModResPsi=(10|MOD:00047|O-phospho-L-threonine)(19|MOD:00047|O-phospho-L-threonine)(20|MOD:00046|O-...
213	354379	nxp:NX_P19105-1	122,56	57	57	8,50E+06	7	3	13	19794	Myosinregulatorylightchain12AisoformIso1	MYL12A	9606	HomoSapiens	171	SV=2	EV=190	PE=1	ModResPsi=(18|MOD:00047|O-phospho-L-threonine)(19|MOD:00046|O-phospho-L-serine)	VariantSimple=(1|...
229	93668	nxp:NX_P04075-1	122,35	22	22	1,50E+07	7	7	10	39420	Fructose-bisphosphatealdolaseAisoformIso1	ALDOA	9606	HomoSapiens	364	SV=2	EV=238	PE=1	ModResPsi=(3|MOD:00048|O4'-phospho-L-tyrosine)(5|MOD:00048|O4'-phospho-L-tyrosine)(9|MOD:00047|O-pho...
229	141991	nxp:NX_P04075-2	122,35	19	19	1,50E+07	7	7	10	45261	Fructose-bisphosphatealdolaseAisoformIso2	ALDOA	9606	HomoSapiens	418	SV=2	EV=238	PE=1	ModResPsi=(57|MOD:00048|O4'-phospho-L-tyrosine)(59|MOD:00048|O4'-phospho-L-tyrosine)(63|MOD:00047|O-...
168	140329	nxp:NX_Q04917-1	122,23	24	24	1,80E+07	6	4	19	28219	14-3-3proteinetaisoformIso1	YWHAH	9606	HomoSapiens	246	SV=4	EV=218	PE=1	ModResPsi=(2|MOD:00055|N-acetylglycine)(25|MOD:00046|O-phospho-L-serine)(59|MOD:00046|O-phospho-L-serine)(69|MOD:0...
187	354381	nxp:NX_P62937-1	117,41	50	50	4,08E+07	6	6	17	18012	Peptidyl-prolylcis-transisomeraseAisoformIso1	PPIA	9606	HomoSapiens	165	SV=2	EV=184	PE=1	ModResPsi=(1|MOD:00058|N-acetyl-L-methionine)(2|MOD:00063|N-acetyl-L-valine)(5|MOD:00047|O-phosp...
175	140330	nxp:NX_P61981-1	117,11	28	28	4,33E+06	6	3	18	28303	14-3-3proteingammaisoformIso1	YWHAG	9606	HomoSapiens	247	SV=2	EV=177	PE=1	ModResPsi=(1|MOD:00058|N-acetyl-L-methionine)(2|MOD:00063|N-acetyl-L-valine)(2|MOD:00063|N-acetyl-L-valine)(10|M...
268	95585	nxp:NX_O95810-1	115,07	11	11	1,11E+07	3	3	6	47173	Caveolae-associatedprotein2isoformIso1	CAVIN2	9606	HomoSapiens	425	SV=3	EV=147	PE=1	ModResPsi=(2|MOD:00055|N-acetylglycine)(16|MOD:00046|O-phospho-L-serine)(24|MOD:00046|O-phospho-L-seri...
219	801	nxp:NX_Q96RW7-2	114,59	2	2	2,34E+06	7	7	11	600103	Hemicentin-1isoformIso2	HMCN1	9606	HomoSapiens	5518	SV=2	EV=163	PE=1	ModResPsi=(451|MOD:00798|halfcystine)(499|MOD:00798|halfcystine)(541|MOD:00798|halfcystine)(591|MOD:00798|halfcysti...
219	803	nxp:NX_Q96RW7-1	114,59	2	2	2,34E+06	7	7	11	613396	Hemicentin-1isoformIso1	HMCN1	9606	HomoSapiens	5635	SV=2	EV=163	PE=1	ModResPsi=(451|MOD:00798|halfcystine)(499|MOD:00798|halfcystine)(541|MOD:00798|halfcystine)(591|MOD:00798|halfcysti...
215	51516	nxp:NX_P01130-3	113,74	16	16	7,08E+06	8	8	12	76856	Low-densitylipoproteinreceptorisoformIso3	LDLR	9606	HomoSapiens	692	SV=1	EV=246	PE=1	ModResPsi=(27|MOD:00798|halfcystine)(39|MOD:00798|halfcystine)(34|MOD:00798|halfcystine)(52|MOD:00...
215	51517	nxp:NX_P01130-6	113,74	15	15	7,08E+06	8	8	12	82255	Low-densitylipoproteinreceptorisoformIso6	LDLR	9606	HomoSapiens	739	SV=1	EV=246	PE=1	ModResPsi=(34|MOD:00798|halfcystine)(52|MOD:00798|halfcystine)(46|MOD:00798|halfcystine)(63|MOD:00...
215	190568	nxp:NX_P01130-4	113,74	14	14	7,08E+06	8	8	12	90940	Low-densitylipoproteinreceptorisoformIso4	LDLR	9606	HomoSapiens	819	SV=1	EV=246	PE=1	ModResPsi=(27|MOD:00798|halfcystine)(39|MOD:00798|halfcystine)(34|MOD:00798|halfcystine)(52|MOD:00...
215	140342	nxp:NX_P01130-5	113,74	13	13	7,08E+06	8	8	12	95092	Low-densitylipoproteinreceptorisoformIso5	LDLR	9606	HomoSapiens	858	SV=1	EV=246	PE=1	ModResPsi=(27|MOD:00798|halfcystine)(39|MOD:00798|halfcystine)(34|MOD:00798|halfcystine)(52|MOD:00...
215	140343	nxp:NX_P01130-1	113,74	13	13	7,08E+06	8	8	12	95376	Low-densitylipoproteinreceptorisoformIso1	LDLR	9606	HomoSapiens	860	SV=1	EV=246	PE=1	ModResPsi=(27|MOD:00798|halfcystine)(39|MOD:00798|halfcystine)(34|MOD:00798|halfcystine)(52|MOD:00...
230	10319	nxp:NX_P80723-1	113,42	46	46	4,84E+07	6	6	10	22693	Brainacidsolubleprotein1isoformIso1	BASP1	9606	HomoSapiens	227	SV=2	EV=174	PE=1	ModResPsi=(2|MOD:00068|N-myristoylglycine)(25|MOD:00134|N6-glycyl-L-lysine)(31|MOD:00047|O-phospho-L-thr...
258	468	nxp:NX_P07359-1	109,25	10	10	1,03E+07	5	5	7	71540	PlateletglycoproteinIbalphachainisoformIso1	GP1BA	9606	HomoSapiens	652	SV=2	EV=242	PE=1	ModResPsi=(20|MOD:00798|halfcystine)(33|MOD:00798|halfcystine)(225|MOD:00798|halfcystine)(264...
162	964	nxp:NX_P55072-1	106,78	7	7	4,74E+05	4	3	20	89322	TransitionalendoplasmicreticulumATPaseisoformIso1	VCP	9606	HomoSapiens	806	SV=4	EV=221	PE=1	ModResPsi=(2|MOD:00050|N-acetyl-L-alanine)(3|MOD:00046|O-phospho-L-serine)(7|MOD:00046|O-phos...
266	189178	nxp:NX_P23284-1	105,95	19	19	1,19E+07	4	4	7	23743	Peptidyl-prolylcis-transisomeraseBisoformIso1	PPIB	9606	HomoSapiens	216	SV=2	EV=209	PE=1	ModResPsi=(67|MOD:00134|N6-glycyl-L-lysine)(84|MOD:01819|N6-succinyl-L-lysine)(98|MOD:00134|N6-g...
224	354382	nxp:NX_Q15942-1	105,4	9	9	2,95E+07	4	4	11	61277	ZyxinisoformIso1	ZYX	9606	HomoSapiens	572	SV=1	EV=196	PE=1	ModResPsi=(2|MOD:00050|N-acetyl-L-alanine)(7|MOD:00046|O-phospho-L-serine)(13|MOD:00046|O-phospho-L-serine)(15|MOD:00046|O-phosph...
263	331578	nxp:NX_P04083-1	105,23	16	16	5,69E+05	4	4	7	38714	AnnexinA1isoformIso1	ANXA1	9606	HomoSapiens	346	SV=2	EV=250	PE=1	ModResPsi=(2|MOD:00050|N-acetyl-L-alanine)(5|MOD:00046|O-phospho-L-serine)(19|MOD:00133|N6-(L-isoglutamyl)-L-lysine(Gln))...
221	597	nxp:NX_P12110-1	105,11	8	8	7,12E+06	6	6	11	108579	Collagenalpha-2(VI)chainisoform2C2	COL6A2	9606	HomoSapiens	1019	SV=4	EV=223	PE=1	ModResPsi=(206|MOD:00046|O-phospho-L-serine)(207|MOD:00047|O-phospho-L-threonine)(223|MOD:00046|O-phospho-...
257	140332	nxp:NX_P61224-3	102,71	30	30	2,81E+07	4	4	7	18778	Ras-relatedproteinRap-1bisoformIso3	RAP1B	9606	HomoSapiens	165	SV=1	EV=187	PE=1	ModResPsi=(39|MOD:00242|O-(ADP-ribosyl)-L-serine)(160|MOD:00046|O-phospho-L-serine)(162|MOD:00114|L-cystei...
257	15912	nxp:NX_P61224-1	102,71	27	27	2,81E+07	4	4	7	20825	Ras-relatedproteinRap-1bisoformIso1	RAP1B	9606	HomoSapiens	184	SV=1	EV=187	PE=1	ModResPsi=(39|MOD:00242|O-(ADP-ribosyl)-L-serine)(179|MOD:00046|O-phospho-L-serine)(181|MOD:00114|L-cystei...
257	140333	nxp:NX_P61224-4	102,71	35	35	2,81E+07	4	4	7	16033	Ras-relatedproteinRap-1bisoformIso4	RAP1B	9606	HomoSapiens	142	SV=1	EV=187	PE=1	ModResPsi=(137|MOD:00046|O-phospho-L-serine)(139|MOD:00114|L-cysteinemethylester)(139|MOD:00113|S-gerany...
247	47318	nxp:NX_P0DMV8-1	102,36	7	7	0	4	2	9	70052	Heatshock70kDaprotein1AisoformIso1	HSPA1A	9606	HomoSapiens	641	SV=1	EV=53	PE=1	ModResPsi=(2|MOD:00050|N-acetyl-L-alanine)(77|MOD:00064|N6-acetyl-L-lysine)(108|MOD:00064|N6-acetyl-L-ly...
247	47320	nxp:NX_P0DMV9-1	102,36	7	7	0	4	2	9	70052	Heatshock70kDaprotein1BisoformIso1	HSPA1B	9606	HomoSapiens	641	SV=1	EV=45	PE=1	ModResPsi=(2|MOD:00050|N-acetyl-L-alanine)(77|MOD:00064|N6-acetyl-L-lysine)(108|MOD:00064|N6-acetyl-L-ly...
247	47317	nxp:NX_P0DMV8-2	102,36	7	7	0	4	2	9	63937	Heatshock70kDaprotein1AisoformIso2	HSPA1A	9606	HomoSapiens	586	SV=1	EV=53	PE=1	ModResPsi=(2|MOD:00050|N-acetyl-L-alanine)(77|MOD:00064|N6-acetyl-L-lysine)(191|MOD:00064|N6-acetyl-L-ly...
244	13073	nxp:NX_P06576-1	101,41	16	16	3,41E+06	5	5	9	56560	ATPsynthasesubunitbetamitochondrialisoformIso1	ATP5F1B	9606	HomoSapiens	529	SV=3	EV=236	PE=1	ModResPsi=(51|MOD:00046|O-phospho-L-serine)(107|MOD:00047|O-phospho-L-threonine)(124|MOD:0...
242	46954	nxp:NX_P08238-1	99,02	8	8	7,36E+06	5	4	9	83264	HeatshockproteinHSP90-betaisoformIso1	HSP90AB1	9606	HomoSapiens	724	SV=4	EV=251	PE=1	ModResPsi=(219|MOD:01819|N6-succinyl-L-lysine)(226|MOD:00046|O-phospho-L-serine)(255|MOD:00046|O-ph...
254	140326	nxp:NX_P0DP24-1	96,67	39	39	4,03E+07	5	5	8	16838	Calmodulin-2isoformIso1	CALM2	9606	HomoSapiens	149	SV=1	EV=26	PE=1	ModResPsi=(2|MOD:00050|N-acetyl-L-alanine)(22|MOD:00064|N6-acetyl-L-lysine)(22|MOD:00134|N6-glycyl-L-lysine)(22|MOD:00134...
254	49292	nxp:NX_P0DP25-1	96,67	39	39	4,03E+07	5	5	8	16838	Calmodulin-3isoformIso1	CALM3	9606	HomoSapiens	149	SV=1	EV=32	PE=1	ModResPsi=(2|MOD:00050|N-acetyl-L-alanine)(22|MOD:00134|N6-glycyl-L-lysine)(22|MOD:00064|N6-acetyl-L-lysine)(22|MOD:00134...
254	140327	nxp:NX_P0DP23-1	96,67	39	39	4,03E+07	5	5	8	16838	Calmodulin-1isoformIso1	CALM1	9606	HomoSapiens	149	SV=1	EV=33	PE=1	ModResPsi=(2|MOD:00050|N-acetyl-L-alanine)(22|MOD:00134|N6-glycyl-L-lysine)(22|MOD:00064|N6-acetyl-L-lysine)(22|MOD:00134...
285	354386	nxp:NX_O00299-1	89,91	16	16	3,05E+06	3	3	5	26923	Chlorideintracellularchannelprotein1isoformIso1	CLIC1	9606	HomoSapiens	241	SV=4	EV=216	PE=1	ModResPsi=(2|MOD:00050|N-acetyl-L-alanine)(13|MOD:00064|N6-acetyl-L-lysine)(24|MOD:00234|L-c...
299	95618	nxp:NX_P14151-1	80,36	10	10	4,26E+06	3	3	4	42187	L-selectinisoformIso1	SELL	9606	HomoSapiens	372	SV=2	EV=221	PE=1	ModResPsi=(57|MOD:00798|halfcystine)(155|MOD:00798|halfcystine)(78|MOD:00134|N6-glycyl-L-lysine)(93|MOD:00134|N6-glycyl-L...
299	1338	nxp:NX_P14151-2	80,36	10	10	4,26E+06	3	3	4	43618	L-selectinisoformIso2	SELL	9606	HomoSapiens	385	SV=2	EV=221	PE=1	ModResPsi=(70|MOD:00798|halfcystine)(168|MOD:00798|halfcystine)(91|MOD:00134|N6-glycyl-L-lysine)(106|MOD:00134|N6-glycyl-...
297	354384	nxp:NX_P04179-4	78,55	16	16	6,70E+06	2	2	4	19730	Superoxidedismutase[Mn]mitochondrialisoformIso4	SOD2	9606	HomoSapiens	176	SV=3	EV=239	PE=1	ModResPsi=(12|MOD:01352|nitratedL-tyrosine)(22|MOD:01819|N6-succinyl-L-lysine)(22|MOD:00064|...
297	354385	nxp:NX_P04179-1	78,55	13	13	6,70E+06	2	2	4	24750	Superoxidedismutase[Mn]mitochondrialisoformIso1	SOD2	9606	HomoSapiens	222	SV=3	EV=239	PE=1	ModResPsi=(58|MOD:01352|nitratedL-tyrosine)(68|MOD:01819|N6-succinyl-L-lysine)(68|MOD:00064|...
297	354395	nxp:NX_P04179-3	78,55	18	18	6,70E+06	2	2	4	18262	Superoxidedismutase[Mn]mitochondrialisoformIso3	SOD2	9606	HomoSapiens	162	SV=3	EV=239	PE=1	ModResPsi=(58|MOD:01352|nitratedL-tyrosine)(68|MOD:01819|N6-succinyl-L-lysine)(68|MOD:00064|...
337	21133	nxp:NX_P27105-1	77,88	11	11	3,27E+05	2	2	2	31731	Erythrocyteband7integralmembraneproteinisoformIso1	STOM	9606	HomoSapiens	288	SV=3	EV=198	PE=1	ModResPsi=(10|MOD:00046|O-phospho-L-serine)(18|MOD:00046|O-phospho-L-serine)(22|MOD:00046...
337	140320	nxp:NX_P27105-2	77,88	26	26	3,27E+05	2	2	2	13475	Erythrocyteband7integralmembraneproteinisoformIso2	STOM	9606	HomoSapiens	123	SV=3	EV=198	PE=1	ModResPsi=(10|MOD:00046|O-phospho-L-serine)(18|MOD:00046|O-phospho-L-serine)(22|MOD:00046...
251	93720	nxp:NX_P61769-1	77,33	27	27	1,17E+08	2	2	8	13715	Beta-2-microglobulinisoformIso1	B2M	9606	HomoSapiens	119	SV=1	EV=192	PE=1	ModResPsi=(22|MOD:00040|2-pyrrolidone-5-carboxylicacid(Gln))(45|MOD:00798|halfcystine)(100|MOD:00798|halfcysti...
280	53946	nxp:NX_P13224-2	73,94	5	5	1,20E+07	2	2	6	43158	PlateletglycoproteinIbbetachainisoformIso2	GP1BB	9606	HomoSapiens	411	SV=1	EV=181	PE=1	ModResPsi=(231|MOD:00798|halfcystine)(237|MOD:00798|halfcystine)(235|MOD:00798|halfcystine)(24...
280	354394	nxp:NX_P13224-1	73,94	10	10	1,20E+07	2	2	6	21718	PlateletglycoproteinIbbetachainisoformIso1	GP1BB	9606	HomoSapiens	206	SV=1	EV=181	PE=1	ModResPsi=(26|MOD:00798|halfcystine)(32|MOD:00798|halfcystine)(30|MOD:00798|halfcystine)(39|MO...
317	49420	nxp:NX_Q15404-1	72,37	13	13	3,90E+06	2	2	3	31540	Rassuppressorprotein1isoformIso1	RSU1	9606	HomoSapiens	277	SV=3	EV=172	PE=1	ModResPsi=(2|MOD:00060|N-acetyl-L-serine)(107|MOD:00046|O-phospho-L-serine)(158|MOD:00134|N6-glycyl-L-lysine)...
317	49419	nxp:NX_Q15404-2	72,37	16	16	3,90E+06	2	2	3	25545	Rassuppressorprotein1isoformIso2	RSU1	9606	HomoSapiens	224	SV=3	EV=172	PE=1	ModResPsi=(54|MOD:00046|O-phospho-L-serine)(105|MOD:00134|N6-glycyl-L-lysine)(167|MOD:00047|O-phospho-L-threo...
338	188242	nxp:NX_P07195-1	69,44	9	9	5,87E+05	2	2	2	36639	L-lactatedehydrogenaseBchainisoformIso1	LDHB	9606	HomoSapiens	334	SV=2	EV=235	PE=1	ModResPsi=(2|MOD:00050|N-acetyl-L-alanine)(7|MOD:00064|N6-acetyl-L-lysine)(7|MOD:00134|N6-glycyl-L-lys...
366	354422	nxp:NX_P60033-1	69,03	17	17	5,60E+05	2	2	2	25809	CD81antigenisoformIso1	CD81	9606	HomoSapiens	236	SV=1	EV=166	PE=1	ModResPsi=(124|MOD:00134|N6-glycyl-L-lysine)(144|MOD:00134|N6-glycyl-L-lysine)(148|MOD:00134|N6-glycyl-L-lysine)(156|MOD:...
262	354392	nxp:NX_Q9H0U4-1	68,64	19	19	4,94E+06	3	2	7	22171	Ras-relatedproteinRab-1BisoformIso1	RAB1B	9606	HomoSapiens	201	SV=1	EV=190	PE=1	ModResPsi=(1|MOD:00058|N-acetyl-L-methionine)(76|MOD:01588|O-cholinephosphoryl-L-serine)(77|MOD:00208|O4'-...
262	354393	nxp:NX_P62820-1	68,64	19	19	4,94E+06	3	2	7	22678	Ras-relatedproteinRab-1AisoformIso1	RAB1A	9606	HomoSapiens	205	SV=3	EV=177	PE=1	ModResPsi=(2|MOD:00060|N-acetyl-L-serine)(8|MOD:00048|O4'-phospho-L-tyrosine)(79|MOD:01588|O-cholinephosph...
262	140393	nxp:NX_Q92928-1	68,64	19	19	4,94E+06	3	2	7	22017	PutativeRas-relatedproteinRab-1CisoformIso1	RAB1C	9606	HomoSapiens	201	SV=2	EV=118	PE=5	ModResPsi=(76|MOD:01588|O-cholinephosphoryl-L-serine)(200|MOD:00113|S-geranylgeranyl-L-cysteine)(...
361	20383	nxp:NX_P13667-1	67,21	4	4	0	2	2	2	72933	Proteindisulfide-isomeraseA4isoformIso1	PDIA4	9606	HomoSapiens	645	SV=2	EV=218	PE=1	ModResPsi=(32|MOD:00046|O-phospho-L-serine)(91|MOD:00798|halfcystine)(94|MOD:00798|halfcystine)(103|...
322	55710	nxp:NX_Q99879-1	66,24	19	19	4,18E+06	2	2	3	13989	HistoneH2Btype1-MisoformIso1	H2BC14	9606	HomoSapiens	126	SV=3	EV=187	PE=1	ModResPsi=(2|MOD:00059|N-acetyl-L-proline)(6|MOD:01892|N6-crotonyl-L-lysine)(6|MOD:01781|N6-butanoyl-L-lysine)(...
322	212012	nxp:NX_P57053-1	66,24	19	19	4,18E+06	2	2	3	13944	HistoneH2BtypeF-SisoformIso1	H2BS1	9606	HomoSapiens	126	SV=2	EV=177	PE=1	ModResPsi=(2|MOD:00059|N-acetyl-L-proline)(6|MOD:00064|N6-acetyl-L-lysine)(6|MOD:01781|N6-butanoyl-L-lysine)(6|M...
322	212013	nxp:NX_Q99877-1	66,24	19	19	4,18E+06	2	2	3	13922	HistoneH2Btype1-NisoformIso1	H2BC15	9606	HomoSapiens	126	SV=3	EV=187	PE=1	ModResPsi=(2|MOD:00059|N-acetyl-L-proline)(6|MOD:00134|N6-glycyl-L-lysine)(6|MOD:00064|N6-acetyl-L-lysine)(6|MO...
322	212007	nxp:NX_Q99880-1	66,24	19	19	4,18E+06	2	2	3	13952	HistoneH2Btype1-LisoformIso1	H2BC13	9606	HomoSapiens	126	SV=3	EV=192	PE=1	ModResPsi=(2|MOD:00059|N-acetyl-L-proline)(6|MOD:01892|N6-crotonyl-L-lysine)(6|MOD:00134|N6-glycyl-L-lysine)(6|...
322	212014	nxp:NX_P62807-1	66,24	19	19	4,18E+06	2	2	3	13906	HistoneH2Btype1-C/E/F/G/IisoformIso1	H2BC10	9606	HomoSapiens	126	SV=4	EV=179	PE=1	ModResPsi=(2|MOD:00059|N-acetyl-L-proline)(6|MOD:00064|N6-acetyl-L-lysine)(6|MOD:01781|N6-butanoyl-L-ly...
322	212015	nxp:NX_O60814-1	66,24	19	19	4,18E+06	2	2	3	13890	HistoneH2Btype1-KisoformIso1	H2BC12	9606	HomoSapiens	126	SV=3	EV=184	PE=1	ModResPsi=(2|MOD:00059|N-acetyl-L-proline)(6|MOD:01892|N6-crotonyl-L-lysine)(6|MOD:00064|N6-acetyl-L-lysine)(6|...
322	212016	nxp:NX_Q5QNW6-1	66,24	19	19	4,18E+06	2	2	3	13920	HistoneH2Btype2-FisoformIso1	H2BC18	9606	HomoSapiens	126	SV=3	EV=142	PE=1	ModResPsi=(2|MOD:00059|N-acetyl-L-proline)(6|MOD:01781|N6-butanoyl-L-lysine)(6|MOD:00064|N6-acetyl-L-lysine)(6|...
322	212017	nxp:NX_Q93079-1	66,24	19	19	4,18E+06	2	2	3	13892	HistoneH2Btype1-HisoformIso1	H2BC9	9606	HomoSapiens	126	SV=3	EV=187	PE=1	ModResPsi=(2|MOD:00059|N-acetyl-L-proline)(6|MOD:01781|N6-butanoyl-L-lysine)(6|MOD:01892|N6-crotonyl-L-lysine)(6...
322	212018	nxp:NX_P58876-1	66,24	19	19	4,18E+06	2	2	3	13936	HistoneH2Btype1-DisoformIso1	H2BC5	9606	HomoSapiens	126	SV=2	EV=173	PE=1	ModResPsi=(2|MOD:00059|N-acetyl-L-proline)(5|MOD:00047|O-phospho-L-threonine)(6|MOD:01781|N6-butanoyl-L-lysine)(...
322	212019	nxp:NX_Q5QNW6-2	66,24	18	18	4,18E+06	2	2	3	14841	HistoneH2Btype2-FisoformIso2	H2BC18	9606	HomoSapiens	134	SV=3	EV=142	PE=1	ModResPsi=(2|MOD:00059|N-acetyl-L-proline)(6|MOD:01781|N6-butanoyl-L-lysine)(6|MOD:00064|N6-acetyl-L-lysine)(6|...
322	212008	nxp:NX_P06899-1	66,24	19	19	4,18E+06	2	2	3	13904	HistoneH2Btype1-JisoformIso1	H2BC11	9606	HomoSapiens	126	SV=3	EV=199	PE=1	ModResPsi=(2|MOD:00059|N-acetyl-L-proline)(6|MOD:00064|N6-acetyl-L-lysine)(6|MOD:00134|N6-glycyl-L-lysine)(6|MO...
322	212006	nxp:NX_Q8N257-1	66,24	19	19	4,18E+06	2	2	3	13908	HistoneH2Btype3-BisoformIso1	H2BU1	9606	HomoSapiens	126	SV=3	EV=160	PE=1	ModResPsi=(2|MOD:00059|N-acetyl-L-proline)(6|MOD:01892|N6-crotonyl-L-lysine)(6|MOD:01781|N6-butanoyl-L-lysine)(6...
322	212009	nxp:NX_P23527-1	66,24	19	19	4,18E+06	2	2	3	13906	HistoneH2Btype1-OisoformIso1	H2BC17	9606	HomoSapiens	126	SV=3	EV=190	PE=1	ModResPsi=(2|MOD:00059|N-acetyl-L-proline)(6|MOD:01781|N6-butanoyl-L-lysine)(6|MOD:00064|N6-acetyl-L-lysine)(6|...
322	212010	nxp:NX_P33778-1	66,24	19	19	4,18E+06	2	2	3	13950	HistoneH2Btype1-BisoformIso1	H2BC3	9606	HomoSapiens	126	SV=2	EV=191	PE=1	ModResPsi=(2|MOD:00059|N-acetyl-L-proline)(6|MOD:01892|N6-crotonyl-L-lysine)(6|MOD:01781|N6-butanoyl-L-lysine)(6...
322	212011	nxp:NX_Q16778-1	66,24	19	19	4,18E+06	2	2	3	13920	HistoneH2Btype2-EisoformIso1	H2BC21	9606	HomoSapiens	126	SV=3	EV=197	PE=1	ModResPsi=(2|MOD:00059|N-acetyl-L-proline)(6|MOD:00134|N6-glycyl-L-lysine)(6|MOD:01892|N6-crotonyl-L-lysine)(6|...
296	51699	nxp:NX_O15143-1	65,93	8	8	1,76E+06	2	2	4	40950	Actin-relatedprotein2/3complexsubunit1BisoformIso1	ARPC1B	9606	HomoSapiens	372	SV=3	EV=189	PE=1	ModResPsi=(2|MOD:00050|N-acetyl-L-alanine)(18|MOD:00134|N6-glycyl-L-lysine)(21|MOD:0004...
307	2077	nxp:NX_A0A0C4DH24-1	64,92	25	25	6,47E+05	2	2	4	12430	Immunoglobulinkappavariable6-21isoformIso1	IGKV6-21	9606	HomoSapiens	114	SV=1	EV=32	PE=3	ModResPsi=(42|MOD:00798|halfcystine)(107|MOD:00798|halfcystine)	VariantSimple=(2|S)(3|S)(...
281	140316	nxp:NX_P13987-1	63,09	20	20	7,30E+06	2	2	6	14177	CD59glycoproteinisoformIso1	CD59	9606	HomoSapiens	128	SV=1	EV=220	PE=1	ModResPsi=(28|MOD:00798|halfcystine)(51|MOD:00798|halfcystine)(31|MOD:00798|halfcystine)(38|MOD:00798|halfcystin...
281	140317	nxp:NX_P13987-2	63,09	20	20	7,30E+06	2	2	6	14529	CD59glycoproteinisoformIso2	CD59	9606	HomoSapiens	130	SV=1	EV=220	PE=1	ModResPsi=(28|MOD:00798|halfcystine)(51|MOD:00798|halfcystine)(31|MOD:00798|halfcystine)(38|MOD:00798|halfcystin...
328	354418	nxp:NX_P52565-1	62,43	15	15	1,38E+06	2	2	3	23207	RhoGDP-dissociationinhibitor1isoformIso1	ARHGDIA	9606	HomoSapiens	204	SV=3	EV=195	PE=1	ModResPsi=(2|MOD:00050|N-acetyl-L-alanine)(7|MOD:00047|O-phospho-L-threonine)(24|MOD:00046|O-phosp...
289	140381	nxp:NX_P21926-1	61,8	4	4	3,23E+06	2	2	5	25416	CD9antigenisoformIso1	CD9	9606	HomoSapiens	228	SV=4	EV=200	PE=1	ModResPsi=(9|MOD:00115|S-palmitoyl-L-cysteine)(78|MOD:00115|S-palmitoyl-L-cysteine)(79|MOD:00115|S-palmitoyl-L-cysteine)(87...
306	140351	nxp:NX_P81605-1	61,68	20	20	8,67E+06	2	2	4	11284	DermcidinisoformIso1	DCD	9606	HomoSapiens	110	SV=2	EV=180	PE=1	ModResPsi=(68|MOD:00064|N6-acetyl-L-lysine)	VariantSimple=(2|K)(2|S)(2|W)(4|K)(4|T)(4|V)(5|S)(6|F)(6|P)(6|V)(7|F)(7|P)(9|Q)(...
306	1897	nxp:NX_P81605-2	61,68	18	18	8,67E+06	2	2	4	12414	DermcidinisoformIso2	DCD	9606	HomoSapiens	121	SV=2	EV=180	PE=1	ModResPsi=(68|MOD:00064|N6-acetyl-L-lysine)	VariantSimple=(2|K)(2|S)(2|W)(4|K)(4|T)(4|V)(5|S)(6|F)(6|P)(6|V)(7|F)(7|P)(9|Q)(...
320	354390	nxp:NX_P15153-1	58,42	17	17	3,52E+06	3	3	3	21429	Ras-relatedC3botulinumtoxinsubstrate2isoformIso1	RAC2	9606	HomoSapiens	192	SV=1	EV=217	PE=1	ModResPsi=(39|MOD:00236|N4-(ADP-ribosyl)-L-asparagine)(133|MOD:00134|N6-glycyl-L-lysine)(14...
321	354408	nxp:NX_P61158-1	58,39	5	5	3,56E+05	2	2	3	47371	Actin-relatedprotein3isoformIso1	ACTR3	9606	HomoSapiens	418	SV=3	EV=168	PE=1	ModResPsi=(2|MOD:00050|N-acetyl-L-alanine)(16|MOD:00048|O4'-phospho-L-tyrosine)(38|MOD:00134|N6-glycyl-L-lysi...
321	354409	nxp:NX_Q9P1U1-1	58,39	5	5	3,56E+05	2	2	3	47608	Actin-relatedprotein3BisoformIso1	ACTR3B	9606	HomoSapiens	418	SV=1	EV=154	PE=1	VariantSimple=(2|V)(3|A)(4|C)(4|P)(22|T)(23|A)(24|K)(26|D)(28|P)(34|G)(34|Y)(36|P)(37|M)(37|V)(42|N)(42|Q)(...
321	354411	nxp:NX_Q9P1U1-2	58,39	6	6	3,56E+05	2	2	3	37900	Actin-relatedprotein3BisoformIso2	ACTR3B	9606	HomoSapiens	330	SV=1	EV=154	PE=1	VariantSimple=(5|I)(5|L)(9|F)(14|Q)(27|L)(31|I)(33|K)(37|H)(38|F)(39|V)(40|Q)(41|V)(48|I)(48|L)(52|C)(55|L)...
326	144008	nxp:NX_P60174-1	58,28	11	11	2,46E+06	2	2	3	26669	TriosephosphateisomeraseisoformIso2	TPI1	9606	HomoSapiens	249	SV=3	EV=183	PE=1	ModResPsi=(6|MOD:00134|N6-glycyl-L-lysine)(14|MOD:00064|N6-acetyl-L-lysine)(14|MOD:00134|N6-glycyl-L-lysine)...
326	354405	nxp:NX_P60174-3	58,28	9	9	2,46E+06	2	2	3	30791	TriosephosphateisomeraseisoformIso1	TPI1	9606	HomoSapiens	286	SV=3	EV=183	PE=1	ModResPsi=(43|MOD:00134|N6-glycyl-L-lysine)(51|MOD:00064|N6-acetyl-L-lysine)(51|MOD:00134|N6-glycyl-L-lysine...
326	354406	nxp:NX_P60174-4	58,28	16	16	2,46E+06	2	2	3	17958	TriosephosphateisomeraseisoformIso4	TPI1	9606	HomoSapiens	167	SV=3	EV=183	PE=1	ModResPsi=(5|MOD:00235|S-nitrosyl-L-cysteine)(8|MOD:00047|O-phospho-L-threonine)(24|MOD:00046|O-phospho-L-se...
305	330895	nxp:NX_Q9Y251-3	57,24	6	6	1,97E+06	2	2	4	53161	HeparanaseisoformIso3	HPSE	9606	HomoSapiens	469	SV=2	EV=173	PE=1	ModResPsi=(127|MOD:00798|halfcystine)(179|MOD:00798|halfcystine)(363|MOD:00798|halfcystine)(468|MOD:00798|halfcystine)...
305	213704	nxp:NX_Q9Y251-2	57,24	6	6	1,97E+06	2	2	4	54734	HeparanaseisoformIso2	HPSE	9606	HomoSapiens	485	SV=2	EV=173	PE=1	ModResPsi=(379|MOD:00798|halfcystine)(484|MOD:00798|halfcystine)	ModRes=(162||N-linked(GlcNAc...)asparagine)(180||N-li...
305	188646	nxp:NX_Q9Y251-1	57,24	6	6	1,97E+06	2	2	4	61149	HeparanaseisoformIso1	HPSE	9606	HomoSapiens	543	SV=2	EV=173	PE=1	ModResPsi=(127|MOD:00798|halfcystine)(179|MOD:00798|halfcystine)(437|MOD:00798|halfcystine)(542|MOD:00798|halfcystine)...
5	29	nxp:NX_P04114-1	624,23	69	69	1,54E+11	597	597	6675	515611	ApolipoproteinB-100isoformIso1	APOB	9606	HomoSapiens	4563	SV=2	EV=235	PE=1	ModResPsi=(39|MOD:00798|halfcystine)(88|MOD:00798|halfcystine)(78|MOD:00798|halfcystine)(97|MOD:00798|halfcy...
6	14	nxp:NX_P01023-1	571,81	79	79	1,78E+11	353	318	6550	163290	Alpha-2-macroglobulinisoformIso1	A2M	9606	HomoSapiens	1474	SV=3	EV=224	PE=1	ModResPsi=(48|MOD:00798|halfcystine)(86|MOD:00798|halfcystine)(251|MOD:00798|halfcystine)(299|MOD:00798|half...
7	69	nxp:NX_P04275-1	554,04	57	57	6,58E+10	302	296	2673	309262	vonWillebrandfactorisoformIso1	VWF	9606	HomoSapiens	2813	SV=4	EV=253	PE=1	ModResPsi=(767|MOD:00798|halfcystine)(808|MOD:00798|halfcystine)(776|MOD:00798|halfcystine)(804|MOD:00798|hal...
1	23	nxp:NX_P02671-1	540,07	70	70	4,27E+11	209	209	11596	94973	FibrinogenalphachainisoformIso1	FGA	9606	HomoSapiens	866	SV=2	EV=246	PE=1	ModResPsi=(22|MOD:00046|O-phospho-L-serine)(45|MOD:00046|O-phospho-L-serine)(47|MOD:00798|halfcystine)(47|MOD:0...
2	8	nxp:NX_P02675-1	529,19	85	85	3,96E+11	207	207	11439	55928	FibrinogenbetachainisoformIso1	FGB	9606	HomoSapiens	491	SV=2	EV=234	PE=1	ModResPsi=(31|MOD:00040|2-pyrrolidone-5-carboxylicacid(Gln))(58|MOD:00046|O-phospho-L-serine)(95|MOD:00798|half...
3	13	nxp:NX_P02679-1	525,02	86	86	3,49E+11	206	206	9937	51512	FibrinogengammachainisoformGamma-B	FGG	9606	HomoSapiens	453	SV=3	EV=247	PE=1	ModResPsi=(34|MOD:00798|halfcystine)(34|MOD:00798|halfcystine)(35|MOD:00798|halfcystine)(35|MOD:00798|half...
4	2	nxp:NX_P02768-1	521,66	81	81	3,03E+11	207	207	7508	69367	AlbuminisoformIso1	ALB	9606	HomoSapiens	609	SV=2	EV=269	PE=1	ModResPsi=(29|MOD:00046|O-phospho-L-serine)(71|MOD:00047|O-phospho-L-threonine)(76|MOD:00047|O-phospho-L-threonine)(77|MOD:0079...
11	4	nxp:NX_P01024-1	516,29	80	80	3,42E+10	202	201	1762	187147	ComplementC3isoformIso1	C3	9606	HomoSapiens	1663	SV=2	EV=245	PE=1	ModResPsi=(38|MOD:00046|O-phospho-L-serine)(70|MOD:00046|O-phospho-L-serine)(297|MOD:00046|O-phospho-L-serine)(303|MOD:00...
8	18	nxp:NX_P04003-1	502,21	74	74	6,48E+10	132	132	2376	67033	C4b-bindingproteinalphachainisoformIso1	C4BPA	9606	HomoSapiens	597	SV=2	EV=194	PE=1	ModResPsi=(50|MOD:00798|halfcystine)(96|MOD:00798|halfcystine)(81|MOD:00798|halfcystine)(108|MOD:0...
15	26	nxp:NX_P0C0L5-1	481,67	67	67	8,41E+08	159	7	926	192750	ComplementC4-BisoformIso1	C4B	9606	HomoSapiens	1744	SV=2	EV=148	PE=1	ModResPsi=(702|MOD:00798|halfcystine)(728|MOD:00798|halfcystine)(703|MOD:00798|halfcystine)(735|MOD:00798|halfcyst...
18	21	nxp:NX_P0C0L4-1	476,66	67	67	3,14E+08	157	5	910	192784	ComplementC4-AisoformIso1	C4A	9606	HomoSapiens	1744	SV=2	EV=156	PE=1	ModResPsi=(702|MOD:00798|halfcystine)(728|MOD:00798|halfcystine)(703|MOD:00798|halfcystine)(735|MOD:00798|halfcyst...
27	22	nxp:NX_P08603-1	468,96	67	67	1,10E+10	119	105	671	139096	ComplementfactorHisoformIso1	CFH	9606	HomoSapiens	1231	SV=4	EV=232	PE=1	ModResPsi=(21|MOD:00798|halfcystine)(66|MOD:00798|halfcystine)(52|MOD:00798|halfcystine)(80|MOD:00798|halfcyst...
30	25	nxp:NX_P00450-1	437,83	68	68	7,15E+09	96	96	534	122205	CeruloplasminisoformIso1	CP	9606	HomoSapiens	1065	SV=1	EV=222	PE=1	ModResPsi=(174|MOD:00798|halfcystine)(200|MOD:00798|halfcystine)(276|MOD:00798|halfcystine)(357|MOD:00798|halfcystine...
17	106	nxp:NX_P01876-1	414,58	79	79	1,67E+10	56	33	912	37655	Immunoglobulinheavyconstantalpha1isoformIso1	IGHA1	9606	HomoSapiens	353	SV=2	EV=196	PE=1	ModResPsi=(14|MOD:00798|halfcystine)(14|MOD:00798|halfcystine)(26|MOD:00798|halfcystine)(85|...
9	120	nxp:NX_P01857-1	412,42	74	74	2,34E+10	55	18	2191	36106	Immunoglobulinheavyconstantgamma1isoformIso1	IGHG1	9606	HomoSapiens	330	SV=1	EV=216	PE=1	ModResPsi=(7|MOD:00046|O-phospho-L-serine)(27|MOD:00798|halfcystine)(83|MOD:00798|halfcystine...
10	12	nxp:NX_P00738-1	405,78	66	66	3,71E+10	77	36	1787	45205	HaptoglobinisoformIso1	HP	9606	HomoSapiens	406	SV=1	EV=215	PE=1	ModResPsi=(21|MOD:00046|O-phospho-L-serine)(33|MOD:00798|halfcystine)(33|MOD:00798|halfcystine)(52|MOD:00798|halfcystine)...
31	32	nxp:NX_P00736-1	400,69	63	63	7,96E+09	68	63	454	80119	ComplementC1rsubcomponentisoformIso1	C1R	9606	HomoSapiens	705	SV=2	EV=233	PE=1	ModResPsi=(71|MOD:00798|halfcystine)(89|MOD:00798|halfcystine)(146|MOD:00798|halfcystine)(165|MOD:00798|...
34	52	nxp:NX_P09871-1	393,86	66	66	6,73E+09	55	54	378	76685	ComplementC1ssubcomponentisoformIso1	C1S	9606	HomoSapiens	688	SV=1	EV=240	PE=1	ModResPsi=(65|MOD:00798|halfcystine)(83|MOD:00798|halfcystine)(135|MOD:00798|halfcystine)(147|MOD:00798|...
44	70	nxp:NX_Q9Y6R7-1	389,9	22	22	1,47E+09	88	88	256	572021	IgGFc-bindingproteinisoformIso1	FCGBP	9606	HomoSapiens	5405	SV=3	EV=142	PE=1	ModResPsi=(494|MOD:00798|halfcystine)(502|MOD:00798|halfcystine)(886|MOD:00798|halfcystine)(894|MOD:00798|h...
47	332	nxp:NX_P24821-1	387	40	40	1,11E+06	74	2	221	240851	TenascinisoformIso1	TNC	9606	HomoSapiens	2201	SV=3	EV=225	PE=1	ModResPsi=(62|MOD:00046|O-phospho-L-serine)(65|MOD:00046|O-phospho-L-serine)(70|MOD:00046|O-phospho-L-serine)(72|MOD:00046|O-...
32	17	nxp:NX_P02787-1	373,71	71	71	7,96E+09	78	78	425	77064	SerotransferrinisoformIso1	TF	9606	HomoSapiens	698	SV=3	EV=242	PE=1	ModResPsi=(28|MOD:00798|halfcystine)(67|MOD:00798|halfcystine)(38|MOD:00798|halfcystine)(58|MOD:00798|halfcystine)(4...
42	56	nxp:NX_P01031-1	373,29	55	55	2,06E+09	86	85	267	188304	ComplementC5isoformIso1	C5	9606	HomoSapiens	1676	SV=4	EV=225	PE=1	ModResPsi=(567|MOD:00798|halfcystine)(810|MOD:00798|halfcystine)(634|MOD:00798|halfcystine)(669|MOD:00798|halfcystine...
41	49	nxp:NX_Q14624-1	370,98	62	62	3,30E+09	70	70	275	103357	Inter-alpha-trypsininhibitorheavychainH4isoformIso1	ITIH4	9606	HomoSapiens	930	SV=4	EV=179	PE=1	ModResPsi=(225|MOD:00046|O-phospho-L-serine)(622|MOD:00046|O-phospho-L-serine)(709|MOD:0...
13	119	nxp:NX_P01860-1	369,37	61	61	3,17E+09	48	11	1153	41287	Immunoglobulinheavyconstantgamma3isoformIso1	IGHG3	9606	HomoSapiens	377	SV=2	EV=180	PE=1	ModResPsi=(15|MOD:00046|O-phospho-L-serine)(22|MOD:00047|O-phospho-L-threonine)(27|MOD:00798|ha...
16	73	nxp:NX_P00739-1	363,95	80	80	1,66E+09	58	18	915	39030	Haptoglobin-relatedproteinisoformIso1	HPR	9606	HomoSapiens	348	SV=2	EV=178	PE=1	ModResPsi=(251|MOD:00798|halfcystine)(282|MOD:00798|halfcystine)(293|MOD:00798|halfcystine)(323|MOD:0079...
16	76	nxp:NX_P00739-2	363,95	72	72	1,66E+09	58	18	915	43078	Haptoglobin-relatedproteinisoformIso2	HPR	9606	HomoSapiens	385	SV=2	EV=178	PE=1	ModResPsi=(288|MOD:00798|halfcystine)(319|MOD:00798|halfcystine)(330|MOD:00798|halfcystine)(360|MOD:0079...
50	60	nxp:NX_P19827-1	362,38	45	45	1,68E+09	52	52	194	101389	Inter-alpha-trypsininhibitorheavychainH1isoformIso1	ITIH1	9606	HomoSapiens	911	SV=3	EV=193	PE=1	ModResPsi=(129|MOD:00046|O-phospho-L-serine)(244|MOD:00798|halfcystine)(247|MOD:00798|h...
26	20	nxp:NX_P01871-1	360,58	62	62	1,94E+10	52	52	729	49440	ImmunoglobulinheavyconstantmuisoformIso1	IGHM	9606	HomoSapiens	453	SV=4	EV=197	PE=1	ModResPsi=(14|MOD:00798|halfcystine)(14|MOD:00798|halfcystine)(28|MOD:00798|halfcystine)(88|MOD:00...
52	10	nxp:NX_P00747-1	356,46	63	63	1,88E+09	51	48	185	90569	PlasminogenisoformIso1	PLG	9606	HomoSapiens	810	SV=2	EV=250	PE=1	ModResPsi=(45|MOD:00046|O-phospho-L-serine)(49|MOD:00798|halfcystine)(73|MOD:00798|halfcystine)(53|MOD:00798|halfcystine...
55	9	nxp:NX_P02774-1	356,29	71	71	1,98E+09	33	33	159	52918	VitaminD-bindingproteinisoformIso1	GC	9606	HomoSapiens	474	SV=2	EV=219	PE=1	ModResPsi=(29|MOD:00798|halfcystine)(75|MOD:00798|halfcystine)(74|MOD:00798|halfcystine)(83|MOD:00798|half...
55	15	nxp:NX_P02774-3	356,29	68	68	1,98E+09	33	33	159	55077	VitaminD-bindingproteinisoformIso3	GC	9606	HomoSapiens	493	SV=2	EV=219	PE=1	ModResPsi=(48|MOD:00798|halfcystine)(94|MOD:00798|halfcystine)(93|MOD:00798|halfcystine)(102|MOD:00798|half...
20	121	nxp:NX_P01859-1	353,47	85	85	3,11E+09	36	10	869	35901	Immunoglobulinheavyconstantgamma2isoformIso1	IGHG2	9606	HomoSapiens	326	SV=2	EV=177	PE=1	ModResPsi=(14|MOD:00798|halfcystine)(14|MOD:00798|halfcystine)(27|MOD:00798|halfcystine)(83|...
54	77	nxp:NX_P02790-1	352,63	60	60	2,16E+09	40	40	170	51676	HemopexinisoformIso1	HPX	9606	HomoSapiens	462	SV=2	EV=195	PE=1	ModResPsi=(50|MOD:00798|halfcystine)(231|MOD:00798|halfcystine)(149|MOD:00798|halfcystine)(154|MOD:00798|halfcystine)(188...
43	108	nxp:NX_Q08380-1	346,81	49	49	4,60E+09	43	43	264	65331	Galectin-3-bindingproteinisoformIso1	LGALS3BP	9606	HomoSapiens	585	SV=1	EV=185	PE=1	ModResPsi=(49|MOD:00798|halfcystine)(113|MOD:00798|halfcystine)(62|MOD:00798|halfcystine)(123|MOD:00...
14	132	nxp:NX_P01861-1	343,82	78	78	1,10E+09	39	8	1083	35941	Immunoglobulinheavyconstantgamma4isoformIso1	IGHG4	9606	HomoSapiens	327	SV=1	EV=168	PE=1	ModResPsi=(14|MOD:00798|halfcystine)(14|MOD:00798|halfcystine)(27|MOD:00798|halfcystine)(83|...
51	66	nxp:NX_P19823-1	342,13	41	41	2,96E+09	49	49	191	106463	Inter-alpha-trypsininhibitorheavychainH2isoformIso1	ITIH2	9606	HomoSapiens	946	SV=2	EV=193	PE=1	ModResPsi=(55|MOD:00046|O-phospho-L-serine)(60|MOD:00046|O-phospho-L-serine)(71|MOD:0004...
45	68	nxp:NX_P07225-1	335,35	43	43	5,40E+09	47	47	234	75123	VitaminK-dependentproteinSisoformIso1	PROS1	9606	HomoSapiens	676	SV=1	EV=238	PE=1	ModResPsi=(47|MOD:00041|L-gamma-carboxyglutamicacid)(48|MOD:00041|L-gamma-carboxyglutamicacid)(55|MOD...
33	156	nxp:NX_P01877-1	335,02	64	64	1,18E+09	33	10	382	36591	Immunoglobulinheavyconstantalpha2isoformIso1	IGHA2	9606	HomoSapiens	340	SV=4	EV=172	PE=1	ModResPsi=(26|MOD:00798|halfcystine)(85|MOD:00798|halfcystine)(101|MOD:00798|halfcystine)(10...
36	16	nxp:NX_P01009-1	334,94	69	69	9,71E+09	60	59	315	46737	Alpha-1-antitrypsinisoformIso1	SERPINA1	9606	HomoSapiens	418	SV=3	EV=264	PE=1	ModResPsi=(37|MOD:00047|O-phospho-L-threonine)(38|MOD:00046|O-phospho-L-serine)(46|MOD:00047|O-phospho-L-threo...
25	86	nxp:NX_P02649-1	331,96	75	75	2,39E+10	48	48	743	36154	ApolipoproteinEisoformIso1	APOE	9606	HomoSapiens	317	SV=1	EV=251	PE=1	ModResPsi=(143|MOD:00719|L-methioninesulfoxide)(147|MOD:00046|O-phospho-L-serine)(148|MOD:00047|O-phospho-L-threonin...
57	367	nxp:NX_P12111-2	325,63	27	27	5,97E+05	59	3	144	321353	Collagenalpha-3(VI)chainisoformIso2	COL6A3	9606	HomoSapiens	2971	SV=5	EV=229	PE=1	ModResPsi=(227|MOD:00047|O-phospho-L-threonine)(1019|MOD:00046|O-phospho-L-serine)(1406|MOD:00046|O-phos...
57	368	nxp:NX_P12111-1	325,63	25	25	5,97E+05	59	3	144	343668	Collagenalpha-3(VI)chainisoformIso1	COL6A3	9606	HomoSapiens	3177	SV=5	EV=229	PE=1	ModResPsi=(162|MOD:00046|O-phospho-L-serine)(433|MOD:00047|O-phospho-L-threonine)(1225|MOD:00046|O-phosp...
19	3	nxp:NX_P02647-1	325,56	76	76	2,16E+10	47	47	893	30778	ApolipoproteinA-IisoformIso1	APOA1	9606	HomoSapiens	267	SV=1	EV=251	PE=1	ModResPsi=(49|MOD:00046|O-phospho-L-serine)(55|MOD:00046|O-phospho-L-serine)(82|MOD:00046|O-phospho-L-serine)(110|...
65	55	nxp:NX_P00734-1	324,19	60	60	9,03E+08	34	34	126	70037	ProthrombinisoformIso1	F2	9606	HomoSapiens	622	SV=2	EV=261	PE=1	ModResPsi=(49|MOD:00041|L-gamma-carboxyglutamicacid)(50|MOD:00041|L-gamma-carboxyglutamicacid)(57|MOD:00041|L-gamma-carbox...
38	87	nxp:NX_P05155-1	318,5	55	55	5,80E+09	46	46	287	55154	PlasmaproteaseC1inhibitorisoformIso1	SERPING1	9606	HomoSapiens	500	SV=2	EV=236	PE=1	ModResPsi=(123|MOD:00798|halfcystine)(428|MOD:00798|halfcystine)(130|MOD:00798|halfcystine)(205|MO...
38	88	nxp:NX_P05155-3	318,5	55	55	5,80E+09	46	46	287	55769	PlasmaproteaseC1inhibitorisoformIso3	SERPING1	9606	HomoSapiens	505	SV=2	EV=236	PE=1	ModResPsi=(128|MOD:00798|halfcystine)(433|MOD:00798|halfcystine)(135|MOD:00798|halfcystine)(210|MO...
39	134	nxp:NX_P01019-1	313,03	53	53	2,22E+09	39	39	278	53154	AngiotensinogenisoformIso1	AGT	9606	HomoSapiens	485	SV=1	EV=233	PE=1	ModResPsi=(34|MOD:00869|L-alanineresidue(Asp))(51|MOD:00798|halfcystine)(171|MOD:00798|halfcystine)	ModRes=(47||N-...
63	128	nxp:NX_P02749-1	307,38	61	61	1,61E+09	23	23	132	38298	Beta-2-glycoprotein1isoformIso1	APOH	9606	HomoSapiens	345	SV=3	EV=222	PE=1	ModResPsi=(23|MOD:00798|halfcystine)(66|MOD:00798|halfcystine)(51|MOD:00798|halfcystine)(79|MOD:00798|halfcy...
29	59	nxp:NX_P20742-1	305,75	21	21	1,00E+08	49	14	585	163862	PregnancyzoneproteinisoformIso1	PZP	9606	HomoSapiens	1482	SV=4	EV=179	PE=1	ModResPsi=(978|MOD:00117|S-(L-isoglutamyl)-L-cysteine)	ModRes=(54||N-linked(GlcNAc...)asparagine)(69||N-link...
58	115	nxp:NX_P01011-1	304	48	48	2,81E+09	26	25	143	47651	Alpha-1-antichymotrypsinisoformIso1	SERPINA3	9606	HomoSapiens	423	SV=2	EV=235	PE=1	ModResPsi=(27|MOD:00046|O-phospho-L-serine)(35|MOD:00047|O-phospho-L-threonine)(108|MOD:00047|O-phospho-L...
61	62	nxp:NX_P00751-1	303,07	40	40	1,74E+09	32	32	135	85533	ComplementfactorBisoformIso1	CFB	9606	HomoSapiens	764	SV=2	EV=245	PE=1	ModResPsi=(37|MOD:00798|halfcystine)(76|MOD:00798|halfcystine)(62|MOD:00798|halfcystine)(98|MOD:00798|halfcysti...
73	71	nxp:NX_P08519-1	298,1	8	8	1,09E+09	34	31	101	501323	Apolipoprotein(a)isoformIso1	LPA	9606	HomoSapiens	4548	SV=1	EV=183	PE=1	ModResPsi=(28|MOD:00798|halfcystine)(105|MOD:00798|halfcystine)(49|MOD:00798|halfcystine)(88|MOD:00798|halfcysti...
80	81	nxp:NX_P13671-1	294,22	39	39	3,32E+08	29	29	88	104786	ComplementcomponentC6isoformIso1	C6	9606	HomoSapiens	934	SV=3	EV=203	PE=1	ModResPsi=(22|MOD:00798|halfcystine)(61|MOD:00798|halfcystine)(24|MOD:00798|halfcystine)(65|MOD:00798|halfcy...
72	82	nxp:NX_P12259-1	293,58	24	24	2,54E+08	44	44	101	251701	CoagulationfactorVisoformIso1	F5	9606	HomoSapiens	2224	SV=4	EV=233	PE=1	ModResPsi=(167|MOD:00798|halfcystine)(193|MOD:00798|halfcystine)(248|MOD:00798|halfcystine)(329|MOD:00798|half...
81	57	nxp:NX_P10643-1	291,24	48	48	3,39E+08	34	34	87	93518	ComplementcomponentC7isoformIso1	C7	9606	HomoSapiens	843	SV=2	EV=204	PE=1	ModResPsi=(85|MOD:00798|halfcystine)(96|MOD:00798|halfcystine)(91|MOD:00798|halfcystine)(109|MOD:00798|halfc...
53	162	nxp:NX_P68871-1	288,42	94	94	1,56E+09	28	13	172	15998	HemoglobinsubunitbetaisoformIso1	HBB	9606	HomoSapiens	147	SV=2	EV=190	PE=1	ModResPsi=(2|MOD:00063|N-acetyl-L-valine)(2|MOD:00280|N-pyruvicacid2-iminyl-L-valine)(10|MOD:00046|O-phospho-...
67	151	nxp:NX_Q06033-2	284,87	49	49	8,25E+08	41	41	117	99328	Inter-alpha-trypsininhibitorheavychainH3isoformIso2	ITIH3	9606	HomoSapiens	886	SV=2	EV=156	PE=1	ModResPsi=(647|MOD:00224|1-chondroitinsulfate-L-asparticacidester)	ModRes=(87||N-lin...
67	152	nxp:NX_Q06033-1	284,87	49	49	8,25E+08	41	41	117	99849	Inter-alpha-trypsininhibitorheavychainH3isoformIso1	ITIH3	9606	HomoSapiens	890	SV=2	EV=156	PE=1	ModResPsi=(651|MOD:00224|1-chondroitinsulfate-L-asparticacidester)	ModRes=(91||N-lin...
89	100	nxp:NX_P02748-1	283,56	46	46	5,08E+08	21	21	74	63173	ComplementcomponentC9isoformIso1	C9	9606	HomoSapiens	559	SV=2	EV=205	PE=1	ModResPsi=(32|MOD:00047|O-phospho-L-threonine)(35|MOD:00046|O-phospho-L-serine)(43|MOD:00798|halfcystine)(78|MO...
28	225	nxp:NX_P01834-1	283,38	79	79	1,01E+10	19	19	669	11765	ImmunoglobulinkappaconstantisoformIso1	IGKC	9606	HomoSapiens	107	SV=2	EV=194	PE=1	ModResPsi=(7|MOD:00046|O-phospho-L-serine)(27|MOD:00798|halfcystine)(87|MOD:00798|halfcystine)(52|MOD:...
99	141	nxp:NX_P23142-1	280,94	39	39	5,25E+07	20	6	59	77214	Fibulin-1isoformD	FBLN1	9606	HomoSapiens	703	SV=4	EV=235	PE=1	ModResPsi=(36|MOD:00798|halfcystine)(61|MOD:00798|halfcystine)(37|MOD:00798|halfcystine)(68|MOD:00798|halfcystine)(50|MOD:0...
86	97	nxp:NX_P04217-1	280,84	56	56	7,85E+08	22	22	76	54254	Alpha-1B-glycoproteinisoformIso1	A1BG	9606	HomoSapiens	495	SV=4	EV=186	PE=1	ModResPsi=(49|MOD:00798|halfcystine)(93|MOD:00798|halfcystine)(139|MOD:00798|halfcystine)(182|MOD:00798|half...
96	129	nxp:NX_P08697-1	279,49	46	46	5,61E+08	21	21	62	54566	Alpha-2-antiplasminisoformIso1	SERPINF2	9606	HomoSapiens	491	SV=3	EV=209	PE=1	ModResPsi=(41|MOD:00133|N6-(L-isoglutamyl)-L-lysine(Gln))(70|MOD:00798|halfcystine)(143|MOD:00798|halfcysti...
70	96	nxp:NX_P48740-1	277,1	41	41	8,92E+07	25	9	103	79247	Mannan-bindinglectinserineprotease1isoformIso1	MASP1	9606	HomoSapiens	699	SV=3	EV=196	PE=1	ModResPsi=(73|MOD:00798|halfcystine)(91|MOD:00798|halfcystine)(143|MOD:00798|halfcystine)(...
40	198	nxp:NX_P02763-1	275,84	41	41	4,52E+09	17	13	272	23512	Alpha-1-acidglycoprotein1isoformIso1	ORM1	9606	HomoSapiens	201	SV=1	EV=209	PE=1	ModResPsi=(19|MOD:00040|2-pyrrolidone-5-carboxylicacid(Gln))(23|MOD:00798|halfcystine)(165|MOD:00798|ha...
75	114	nxp:NX_P04264-1	274,33	43	43	9,37E+08	32	22	101	66039	KeratintypeIIcytoskeletal1isoformIso1	KRT1	9606	HomoSapiens	644	SV=6	EV=235	PE=1	ModResPsi=(11|MOD:00048|O4'-phospho-L-tyrosine)(12|MOD:00078|omega-N-methyl-L-arginine)(13|MOD:00046|O...
74	54	nxp:NX_P01008-1	273,71	53	53	9,95E+08	26	26	102	52602	Antithrombin-IIIisoformIso1	SERPINC1	9606	HomoSapiens	464	SV=1	EV=247	PE=1	ModResPsi=(40|MOD:00798|halfcystine)(160|MOD:00798|halfcystine)(53|MOD:00798|halfcystine)(127|MOD:00798|halfc...
71	99	nxp:NX_P48740-2	272,34	43	43	1,03E+08	26	10	102	81860	Mannan-bindinglectinserineprotease1isoformIso2	MASP1	9606	HomoSapiens	728	SV=3	EV=196	PE=1	ModResPsi=(73|MOD:00798|halfcystine)(91|MOD:00798|halfcystine)(143|MOD:00798|halfcystine)(...
35	211	nxp:NX_P02655-1	271,47	79	79	1,15E+10	22	22	339	11284	ApolipoproteinC-IIisoformIso1	APOC2	9606	HomoSapiens	101	SV=1	EV=215	PE=1	ModResPsi=(23|MOD:00047|O-phospho-L-threonine)	VariantSimple=(1|V)(3|I)(4|*)(4|G)(4|Q)(7|A)(8|P)(8|V)(12|I)(12|L...
37	208	nxp:NX_P0DOY3-1	270,45	82	82	5,07E+09	23	4	308	11266	Immunoglobulinlambdaconstant3isoformIso1	IGLC3	9606	HomoSapiens	106	SV=1	EV=20	PE=1	ModResPsi=(28|MOD:00798|halfcystine)(87|MOD:00798|halfcystine)(105|MOD:00798|halfcystine)(105|MOD:...
37	207	nxp:NX_P0DOY2-1	270,45	82	82	5,07E+09	23	4	308	11294	Immunoglobulinlambdaconstant2isoformIso1	IGLC2	9606	HomoSapiens	106	SV=1	EV=22	PE=1	ModResPsi=(28|MOD:00798|halfcystine)(87|MOD:00798|halfcystine)(105|MOD:00798|halfcystine)(105|MOD:...
120	144	nxp:NX_P35527-1	270,34	51	51	1,85E+08	22	21	44	62064	KeratintypeIcytoskeletal9isoformIso1	KRT9	9606	HomoSapiens	623	SV=3	EV=201	PE=1	ModResPsi=(14|MOD:00046|O-phospho-L-serine)(57|MOD:00046|O-phospho-L-serine)(68|MOD:00046|O-phospho-L-s...
92	113	nxp:NX_O43866-1	267,97	64	64	7,19E+08	18	18	67	38088	CD5antigen-likeisoformIso1	CD5L	9606	HomoSapiens	347	SV=1	EV=155	PE=1	ModResPsi=(33|MOD:00798|halfcystine)(67|MOD:00798|halfcystine)(49|MOD:00798|halfcystine)(114|MOD:00798|halfcystin...
46	191	nxp:NX_B9A064-1	266,08	40	40	9,52E+08	21	2	226	23063	Immunoglobulinlambda-likepolypeptide5isoformIso1	IGLL5	9606	HomoSapiens	214	SV=2	EV=81	PE=1	ModResPsi=(136|MOD:00798|halfcystine)(195|MOD:00798|halfcystine)	VariantSimple=(1|T)(1|V)(...
83	130	nxp:NX_P04004-1	264,74	43	43	6,49E+08	22	22	83	54306	VitronectinisoformIso1	VTN	9606	HomoSapiens	478	SV=1	EV=236	PE=1	ModResPsi=(24|MOD:00798|halfcystine)(28|MOD:00798|halfcystine)(24|MOD:00798|halfcystine)(40|MOD:00798|halfcystine)(28|M...
112	158	nxp:NX_P23142-4	264,56	32	32	2,87E+06	16	2	48	74434	Fibulin-1isoformC	FBLN1	9606	HomoSapiens	683	SV=4	EV=235	PE=1	ModResPsi=(36|MOD:00798|halfcystine)(61|MOD:00798|halfcystine)(37|MOD:00798|halfcystine)(68|MOD:00798|halfcystine)(50|MOD:0...
82	139	nxp:NX_P02760-1	260,85	46	46	9,97E+08	20	20	85	39000	ProteinAMBPisoformIso1	AMBP	9606	HomoSapiens	352	SV=1	EV=230	PE=1	ModResPsi=(91|MOD:00798|halfcystine)(188|MOD:00798|halfcystine)(231|MOD:00798|halfcystine)(281|MOD:00798|halfcystine)...
101	80	nxp:NX_P05156-1	260,56	39	39	1,69E+08	19	19	57	65750	ComplementfactorIisoformIso1	CFI	9606	HomoSapiens	583	SV=2	EV=211	PE=1	ModResPsi=(21|MOD:00047|O-phospho-L-threonine)(23|MOD:00047|O-phospho-L-threonine)(24|MOD:00046|O-phospho-L-serine)...
84	511	nxp:NX_P00451-1	259,36	21	21	1,35E+08	39	39	82	267007	CoagulationfactorVIIIisoformIso1	F8	9606	HomoSapiens	2351	SV=1	EV=255	PE=1	ModResPsi=(172|MOD:00798|halfcystine)(198|MOD:00798|halfcystine)(267|MOD:00798|halfcystine)(348|MOD:00798|ha...
49	124	nxp:NX_P10909-6	258,53	41	41	4,35E+09	25	25	196	50251	ClusterinisoformIso6	CLU	9606	HomoSapiens	429	SV=1	EV=229	PE=1	ModResPsi=(7|MOD:00046|O-phospho-L-serine)(71|MOD:00046|O-phospho-L-serine)(73|MOD:00047|O-phospho-L-threonine)(82|MOD:00798|...
49	125	nxp:NX_P10909-1	258,53	40	40	4,35E+09	25	25	196	52495	ClusterinisoformIso1	CLU	9606	HomoSapiens	449	SV=1	EV=229	PE=1	ModResPsi=(27|MOD:00046|O-phospho-L-serine)(91|MOD:00046|O-phospho-L-serine)(93|MOD:00047|O-phospho-L-threonine)(102|MOD:0079...
49	126	nxp:NX_P10909-5	258,53	39	39	4,35E+09	25	25	196	53643	ClusterinisoformIso5	CLU	9606	HomoSapiens	460	SV=1	EV=229	PE=1	ModResPsi=(38|MOD:00046|O-phospho-L-serine)(102|MOD:00046|O-phospho-L-serine)(104|MOD:00047|O-phospho-L-threonine)(113|MOD:00...
49	127	nxp:NX_P10909-2	258,53	36	36	4,35E+09	25	25	196	57833	ClusterinisoformIso2	CLU	9606	HomoSapiens	501	SV=1	EV=229	PE=1	ModResPsi=(79|MOD:00046|O-phospho-L-serine)(143|MOD:00046|O-phospho-L-serine)(145|MOD:00047|O-phospho-L-threonine)(154|MOD:00...
12	290	nxp:NX_P02656-1	257,2	76	76	2,65E+10	22	22	1200	10852	ApolipoproteinC-IIIisoformIso1	APOC3	9606	HomoSapiens	99	SV=1	EV=197	PE=1	ModResPsi=(44|MOD:00064|N6-acetyl-L-lysine)	ModRes=(94||O-linked(GalNAc...)threonine)	VariantSimple=(1|I)(1|L...
115	79	nxp:NX_P05160-1	256,41	36	36	9,94E+07	19	19	44	75511	CoagulationfactorXIIIBchainisoformIso1	F13B	9606	HomoSapiens	661	SV=3	EV=189	PE=1	ModResPsi=(25|MOD:00798|halfcystine)(76|MOD:00798|halfcystine)(59|MOD:00798|halfcystine)(87|MOD:007...
97	146	nxp:NX_P13645-1	254,9	46	46	5,13E+08	23	20	61	58827	KeratintypeIcytoskeletal10isoformIso1	KRT10	9606	HomoSapiens	584	SV=6	EV=210	PE=1	ModResPsi=(14|MOD:00046|O-phospho-L-serine)(16|MOD:00046|O-phospho-L-serine)(37|MOD:00046|O-phospho-L...
90	104	nxp:NX_P22792-1	253,63	37	37	4,53E+08	22	22	73	60557	CarboxypeptidaseNsubunit2isoformIso1	CPN2	9606	HomoSapiens	545	SV=3	EV=181	PE=1	ModRes=(74||N-linked(GlcNAc...)asparagine)(111||N-linked(GlcNAc...)asparagine)(119||N-linked(GlcNAc....
91	145	nxp:NX_O75636-1	253,45	64	64	7,00E+08	19	19	71	32903	Ficolin-3isoformIso1	FCN3	9606	HomoSapiens	299	SV=2	EV=198	PE=1	ModResPsi=(50|MOD:00678|hydroxylatedproline)(53|MOD:00678|hydroxylatedproline)(59|MOD:00678|hydroxylatedproline)(65|MOD:0...
117	21859	nxp:NX_Q08830-1	252,66	53	53	2,56E+08	14	14	44	36379	Fibrinogen-likeprotein1isoformIso1	FGL1	9606	HomoSapiens	312	SV=3	EV=163	PE=1	ModResPsi=(26|MOD:00798|halfcystine)(26|MOD:00798|halfcystine)(83|MOD:00798|halfcystine)(112|MOD:00798|ha...
119	138	nxp:NX_P07357-1	251,91	33	33	1,89E+08	15	15	43	65163	ComplementcomponentC8alphachainisoformIso1	C8A	9606	HomoSapiens	584	SV=2	EV=208	PE=1	ModResPsi=(39|MOD:00798|halfcystine)(74|MOD:00798|halfcystine)(50|MOD:00798|halfcystine)(53|MOD:...
95	123	nxp:NX_P07358-1	249,87	46	46	2,07E+08	21	21	63	67047	ComplementcomponentC8betachainisoformIso1	C8B	9606	HomoSapiens	591	SV=3	EV=194	PE=1	ModResPsi=(65|MOD:00798|halfcystine)(100|MOD:00798|halfcystine)(76|MOD:00798|halfcystine)(110|MOD...
134	2295	nxp:NX_P24043-1	248,81	10	10	2,96E+07	23	23	36	343906	Lamininsubunitalpha-2isoformIso1	LAMA2	9606	HomoSapiens	3122	SV=4	EV=213	PE=1	ModResPsi=(287|MOD:00798|halfcystine)(296|MOD:00798|halfcystine)(289|MOD:00798|halfcystine)(307|MOD:00798...
109	302	nxp:NX_P63261-1	247,89	53	53	3,53E+08	15	15	50	41793	Actincytoplasmic2isoformIso1	ACTG1	9606	HomoSapiens	375	SV=1	EV=187	PE=1	ModResPsi=(1|MOD:00058|N-acetyl-L-methionine)(2|MOD:00053|N-acetyl-L-glutamicacid)(14|MOD:00046|O-phospho-L-ser...
109	303	nxp:NX_P60709-1	247,89	53	53	3,53E+08	15	15	50	41737	Actincytoplasmic1isoformIso1	ACTB	9606	HomoSapiens	375	SV=1	EV=190	PE=1	ModResPsi=(1|MOD:00058|N-acetyl-L-methionine)(2|MOD:00051|N-acetyl-L-asparticacid)(14|MOD:00046|O-phospho-L-seri...
107	117	nxp:NX_Q03591-1	245,64	61	61	2,29E+07	16	2	54	37651	ComplementfactorH-relatedprotein1isoformIso1	CFHR1	9606	HomoSapiens	330	SV=2	EV=169	PE=1	ModResPsi=(23|MOD:00798|halfcystine)(72|MOD:00798|halfcystine)(55|MOD:00798|halfcystine)(83|...
93	50	nxp:NX_P04196-1	243,03	37	37	2,84E+08	18	18	66	59578	Histidine-richglycoproteinisoformIso1	HRG	9606	HomoSapiens	525	SV=1	EV=201	PE=1	ModResPsi=(24|MOD:00798|halfcystine)(504|MOD:00798|halfcystine)(78|MOD:00798|halfcystine)(89|MOD:00798|h...
103	75	nxp:NX_P06727-1	242,83	57	57	1,75E+08	25	25	56	45372	ApolipoproteinA-IVisoformIso1	APOA4	9606	HomoSapiens	396	SV=4	EV=216	PE=1	ModResPsi=(202|MOD:00047|O-phospho-L-threonine)	VariantSimple=(3|P)(5|D)(5|T)(6|A)(6|M)(7|A)(7|F)(7|I)(9|I)(9|P)...
94	153	nxp:NX_P27169-1	242,75	55	55	4,64E+08	17	17	64	39731	Serumparaoxonase/arylesterase1isoformIso1	PON1	9606	HomoSapiens	355	SV=3	EV=210	PE=1	ModResPsi=(42|MOD:00798|halfcystine)(353|MOD:00798|halfcystine)	ModRes=(253||N-linked(GlcNAc...)...
68	187	nxp:NX_P02746-1	241,24	41	41	2,88E+09	16	16	108	26722	ComplementC1qsubcomponentsubunitBisoformIso1	C1QB	9606	HomoSapiens	253	SV=3	EV=211	PE=1	ModResPsi=(28|MOD:00040|2-pyrrolidone-5-carboxylicacid(Gln))(31|MOD:00798|halfcystine)(31|MOD...
56	215	nxp:NX_P19652-1	238,87	40	40	1,55E+09	13	9	149	23603	Alpha-1-acidglycoprotein2isoformIso1	ORM2	9606	HomoSapiens	201	SV=2	EV=193	PE=1	ModResPsi=(19|MOD:00040|2-pyrrolidone-5-carboxylicacid(Gln))(23|MOD:00798|halfcystine)(165|MOD:00798|ha...
100	83	nxp:NX_Q92954-3	235,89	17	17	2,39E+08	17	16	57	141090	Proteoglycan4isoformC	PRG4	9606	HomoSapiens	1311	SV=3	EV=176	PE=1	ModResPsi=(30|MOD:00798|halfcystine)(34|MOD:00798|halfcystine)(30|MOD:00798|halfcystine)(46|MOD:00798|halfcystine)(34|...
66	235	nxp:NX_P69905-1	235,54	75	75	2,79E+09	16	16	118	15258	HemoglobinsubunitalphaisoformIso1	HBA1	9606	HomoSapiens	142	SV=2	EV=190	PE=1	ModResPsi=(4|MOD:00046|O-phospho-L-serine)(8|MOD:01819|N6-succinyl-L-lysine)(9|MOD:00047|O-phospho-L-threonin...
88	229	nxp:NX_P0DJI8-1	235,4	61	61	4,44E+08	12	3	75	13532	SerumamyloidA-1proteinisoformIso1	SAA1	9606	HomoSapiens	122	SV=1	EV=69	PE=1	ModResPsi=(101|MOD:00316|N4N4-dimethyl-L-asparagine)	VariantSimple=(15|S)(70|A)(75|V)(78|N)(86|L)(90|D)	Pr...
114	136	nxp:NX_P35908-1	235,12	41	41	8,00E+07	22	14	47	65433	KeratintypeIIcytoskeletal2epidermalisoformIso1	KRT2	9606	HomoSapiens	639	SV=2	EV=187	PE=1	ModResPsi=(12|MOD:00078|omega-N-methyl-L-arginine)(20|MOD:00077|asymmetricdimethyl-L-argini...
98	23262	nxp:NX_Q16851-1	229,83	49	49	2,95E+08	20	20	60	56940	UTP--glucose-1-phosphateuridylyltransferaseisoformIso1	UGP2	9606	HomoSapiens	508	SV=5	EV=174	PE=1	ModResPsi=(13|MOD:00046|O-phospho-L-serine)(18|MOD:00046|O-phospho-L-serine)(69|MOD:00064...
105	284851	nxp:NX_P05062-1	228,1	68	68	3,36E+08	21	19	54	39473	Fructose-bisphosphatealdolaseBisoformIso1	ALDOB	9606	HomoSapiens	364	SV=2	EV=216	PE=1	ModResPsi=(2|MOD:00050|N-acetyl-L-alanine)(13|MOD:01819|N6-succinyl-L-lysine)(36|MOD:00046|O-phospho...
85	222	nxp:NX_P35542-1	227,79	57	57	2,19E+09	11	11	78	14747	SerumamyloidA-4proteinisoformIso1	SAA4	9606	HomoSapiens	130	SV=2	EV=151	PE=1	ModRes=(94||N-linked(GlcNAc...)asparagine)	VariantSimple=(1|T)(1|V)(2|K)(3|F)(3|V)(5|K)(6|C)(6|D)(6|V)(7|...
104	142	nxp:NX_P02765-1	227,68	45	45	5,25E+08	11	11	55	39341	Alpha-2-HS-glycoproteinisoformIso1	AHSG	9606	HomoSapiens	367	SV=2	EV=214	PE=1	ModResPsi=(32|MOD:00798|halfcystine)(358|MOD:00798|halfcystine)(89|MOD:00798|halfcystine)(100|MOD:00798|hal...
140	597	nxp:NX_P12110-1	225,95	19	19	7,30E+07	14	14	34	108579	Collagenalpha-2(VI)chainisoform2C2	COL6A2	9606	HomoSapiens	1019	SV=4	EV=223	PE=1	ModResPsi=(206|MOD:00046|O-phospho-L-serine)(207|MOD:00047|O-phospho-L-threonine)(223|MOD:00046|O-phospho-...
150	116	nxp:NX_P06681-1	225,69	22	22	6,14E+07	15	15	30	83268	ComplementC2isoformIso1	C2	9606	HomoSapiens	752	SV=2	EV=219	PE=1	ModResPsi=(24|MOD:00798|halfcystine)(64|MOD:00798|halfcystine)(51|MOD:00798|halfcystine)(84|MOD:00798|halfcystine)(89|...
69	220	nxp:NX_P02747-1	223,21	25	25	3,07E+09	12	12	103	25774	ComplementC1qsubcomponentsubunitCisoformIso1	C1QC	9606	HomoSapiens	245	SV=3	EV=205	PE=1	ModResPsi=(32|MOD:00798|halfcystine)(32|MOD:00798|halfcystine)(36|MOD:00039|4-hydroxy-L-prolin...
87	311	nxp:NX_P0DJI9-1	223,17	53	53	5,01E+08	12	3	76	13527	SerumamyloidA-2proteincurisoformIso1	SAA2	9606	HomoSapiens	122	SV=1	EV=54	PE=1	VariantSimple=(3|F)(4|F)(5|M)(8|I)(9|L)(10|S)(10|W)(13|I)(14|V)(15|G)(18|N)(18|R)(19|*)(19|Q)(22|V)(23|L)(...
110	173	nxp:NX_Q15485-1	222,88	49	49	4,33E+08	16	12	49	34001	Ficolin-2isoformIso1	FCN2	9606	HomoSapiens	313	SV=2	EV=177	PE=1	ModResPsi=(77|MOD:00678|hydroxylatedproline)(80|MOD:00678|hydroxylatedproline)(86|MOD:00678|hydroxylatedproline)(98|MOD:0...
116	218	nxp:NX_Q14520-2	221,9	38	38	4,01E+08	16	16	44	59864	Hyaluronan-bindingprotein2isoformIso2	HABP2	9606	HomoSapiens	534	SV=1	EV=177	PE=1	ModResPsi=(51|MOD:00798|halfcystine)(62|MOD:00798|halfcystine)(56|MOD:00798|halfcystine)(71|MOD:00798...
116	219	nxp:NX_Q14520-1	221,9	36	36	4,01E+08	16	16	44	62672	Hyaluronan-bindingprotein2isoformIso1	HABP2	9606	HomoSapiens	560	SV=1	EV=177	PE=1	ModResPsi=(77|MOD:00798|halfcystine)(88|MOD:00798|halfcystine)(82|MOD:00798|halfcystine)(97|MOD:00798...
60	276	nxp:NX_P02652-1	220,93	69	69	4,11E+09	13	13	141	11175	ApolipoproteinA-IIisoformIso1	APOA2	9606	HomoSapiens	100	SV=1	EV=226	PE=1	ModResPsi=(24|MOD:00040|2-pyrrolidone-5-carboxylicacid(Gln))(29|MOD:00798|halfcystine)(29|MOD:00798|halfcysti...
146	93668	nxp:NX_P04075-1	218,66	58	58	4,97E+07	16	14	31	39420	Fructose-bisphosphatealdolaseAisoformIso1	ALDOA	9606	HomoSapiens	364	SV=2	EV=238	PE=1	ModResPsi=(3|MOD:00048|O4'-phospho-L-tyrosine)(5|MOD:00048|O4'-phospho-L-tyrosine)(9|MOD:00047|O-pho...
146	141991	nxp:NX_P04075-2	218,66	50	50	4,97E+07	16	14	31	45261	Fructose-bisphosphatealdolaseAisoformIso2	ALDOA	9606	HomoSapiens	418	SV=2	EV=238	PE=1	ModResPsi=(57|MOD:00048|O4'-phospho-L-tyrosine)(59|MOD:00048|O4'-phospho-L-tyrosine)(63|MOD:00047|O-...
125	3801	nxp:NX_Q4LDE5-1	218,59	9	9	3,01E+07	25	25	40	390171	SushivonWillebrandfactortypeAEGFandpentraxindomain-containingprotein1isoformIso1	SVEP1	9606	HomoSapiens	3571	SV=3	EV=144	PE=1	ModResPsi=(378|MOD:00798|halfcystine)(420|MOD:00...
135	61	nxp:NX_P06396-4	217,96	36	36	8,12E+07	16	16	36	81485	GelsolinisoformIso4	GSN	9606	HomoSapiens	739	SV=1	EV=239	PE=1	ModResPsi=(8|MOD:00046|O-phospho-L-serine)(43|MOD:00048|O4'-phospho-L-tyrosine)(335|MOD:00046|O-phospho-L-serine)(343|MOD:0004...
135	63	nxp:NX_P06396-3	217,96	36	36	8,12E+07	16	16	36	81941	GelsolinisoformIso3	GSN	9606	HomoSapiens	742	SV=1	EV=239	PE=1	ModResPsi=(11|MOD:00046|O-phospho-L-serine)(46|MOD:00048|O4'-phospho-L-tyrosine)(338|MOD:00046|O-phospho-L-serine)(346|MOD:000...
135	64	nxp:NX_P06396-2	217,96	37	37	8,12E+07	16	16	36	80641	GelsolinisoformIso2	GSN	9606	HomoSapiens	731	SV=1	EV=239	PE=1	ModResPsi=(35|MOD:00048|O4'-phospho-L-tyrosine)(327|MOD:00046|O-phospho-L-serine)(335|MOD:00047|O-phospho-L-threonine)(357|MOD...
135	67	nxp:NX_P06396-1	217,96	34	34	8,12E+07	16	16	36	85697	GelsolinisoformIso1	GSN	9606	HomoSapiens	782	SV=1	EV=239	PE=1	ModResPsi=(35|MOD:00046|O-phospho-L-serine)(51|MOD:00046|O-phospho-L-serine)(86|MOD:00048|O4'-phospho-L-tyrosine)(215|MOD:0079...
133	37	nxp:NX_P43652-1	217,56	35	35	6,90E+07	17	17	37	69069	AfaminisoformIso1	AFM	9606	HomoSapiens	599	SV=1	EV=167	PE=1	ModResPsi=(77|MOD:00798|halfcystine)(86|MOD:00798|halfcystine)(99|MOD:00798|halfcystine)(114|MOD:00798|halfcystine)(113|MOD:...
147	107	nxp:NX_P00488-1	216,63	23	23	5,99E+07	15	15	31	83267	CoagulationfactorXIIIAchainisoformIso1	F13A1	9606	HomoSapiens	732	SV=4	EV=233	PE=1	ModResPsi=(2|MOD:00060|N-acetyl-L-serine)(688|MOD:00046|O-phospho-L-serine)(711|MOD:00046|O-phospho-L...
160	140376	nxp:NX_P04040-1	215,4	25	25	3,44E+07	11	11	26	59756	CatalaseisoformIso1	CAT	9606	HomoSapiens	527	SV=3	EV=226	PE=1	ModResPsi=(2|MOD:00050|N-acetyl-L-alanine)(9|MOD:00046|O-phospho-L-serine)(16|MOD:00064|N6-acetyl-L-lysine)(221|MOD:01819|N6-s...
144	12610	nxp:NX_P07942-1	213,77	13	13	4,40E+07	19	19	32	198037	Lamininsubunitbeta-1isoformIso1	LAMB1	9606	HomoSapiens	1786	SV=2	EV=208	PE=1	ModResPsi=(250|MOD:00046|O-phospho-L-serine)(271|MOD:00798|halfcystine)(280|MOD:00798|halfcystine)(273|MOD:...
139	237	nxp:NX_P07996-2	213,28	22	22	6,12E+07	15	14	34	120148	Thrombospondin-1isoformIso2	THBS1	9606	HomoSapiens	1085	SV=2	EV=241	PE=1	ModResPsi=(86|MOD:00798|halfcystine)(147|MOD:00798|halfcystine)(185|MOD:00798|halfcystine)(185|MOD:00798|halfcy...
139	238	nxp:NX_P07996-1	213,28	20	20	6,12E+07	15	14	34	129383	Thrombospondin-1isoformIso1	THBS1	9606	HomoSapiens	1170	SV=2	EV=241	PE=1	ModResPsi=(24|MOD:00046|O-phospho-L-serine)(171|MOD:00798|halfcystine)(232|MOD:00798|halfcystine)(270|MOD:00798|h...
78	236	nxp:NX_P02042-1	213,21	79	79	8,96E+06	20	5	91	16055	HemoglobinsubunitdeltaisoformIso1	HBD	9606	HomoSapiens	147	SV=2	EV=195	PE=1	ModResPsi=(45|MOD:00046|O-phospho-L-serine)(50|MOD:00046|O-phospho-L-serine)(51|MOD:00046|O-phospho-L-serine)(...
127	102	nxp:NX_P05546-1	212,88	31	31	1,53E+08	15	14	40	57071	Heparincofactor2isoformIso1	SERPIND1	9606	HomoSapiens	499	SV=3	EV=213	PE=1	ModResPsi=(37|MOD:00046|O-phospho-L-serine)(64|MOD:00047|O-phospho-L-threonine)(66|MOD:00047|O-phospho-L-threon...
151	193	nxp:NX_Q9UHG3-1	210,28	37	37	7,88E+07	16	16	30	56640	Prenylcysteineoxidase1isoformIso1	PCYOX1	9606	HomoSapiens	505	SV=3	EV=178	PE=1	ModResPsi=(171|MOD:00046|O-phospho-L-serine)(205|MOD:00134|N6-glycyl-L-lysine)(398|MOD:00046|O-phospho-L-se...
111	174	nxp:NX_P02750-1	208,35	37	37	2,52E+08	10	10	49	38178	Leucine-richalpha-2-glycoproteinisoformIso1	LRG1	9606	HomoSapiens	347	SV=2	EV=185	PE=1	ModResPsi=(43|MOD:00798|halfcystine)(56|MOD:00798|halfcystine)(303|MOD:00798|halfcystine)(329|MOD...
106	185	nxp:NX_P02743-1	208,07	42	42	8,01E+08	17	17	54	25387	SerumamyloidP-componentisoformIso1	APCS	9606	HomoSapiens	223	SV=2	EV=219	PE=1	ModResPsi=(55|MOD:00798|halfcystine)(114|MOD:00798|halfcystine)	ModRes=(51||N-linked(GlcNAc...)asparagi...
130	10005	nxp:NX_P13611-2	207,55	7	7	1,20E+08	14	14	38	265048	VersicancoreproteinisoformV1	VCAN	9606	HomoSapiens	2409	SV=3	EV=232	PE=1	ModResPsi=(44|MOD:00798|halfcystine)(130|MOD:00798|halfcystine)(172|MOD:00798|halfcystine)(243|MOD:00798|halfc...
130	5804	nxp:NX_P13611-1	207,55	5	5	1,20E+08	14	14	38	372821	VersicancoreproteinisoformV0	VCAN	9606	HomoSapiens	3396	SV=3	EV=232	PE=1	ModResPsi=(44|MOD:00798|halfcystine)(130|MOD:00798|halfcystine)(172|MOD:00798|halfcystine)(243|MOD:00798|halfc...
132	2615	nxp:NX_P11047-1	205,53	13	13	5,69E+07	17	17	37	177602	Lamininsubunitgamma-1isoformIso1	LAMC1	9606	HomoSapiens	1609	SV=3	EV=224	PE=1	ModResPsi=(286|MOD:00798|halfcystine)(295|MOD:00798|halfcystine)(288|MOD:00798|halfcystine)(305|MOD:00798...
149	184	nxp:NX_A1L4H1-1	204,35	11	11	6,11E+07	12	12	30	165742	Solublescavengerreceptorcysteine-richdomain-containingproteinSSC5DisoformIso1	SSC5D	9606	HomoSapiens	1573	SV=3	EV=106	PE=1	ModResPsi=(45|MOD:00798|halfcystine)(109|MOD:00798|halfcy...
192	131	nxp:NX_Q96PD5-1	204,18	27	27	1,05E+07	8	8	16	62217	N-acetylmuramoyl-L-alanineamidaseisoformIso1	PGLYRP2	9606	HomoSapiens	576	SV=1	EV=164	PE=1	ModResPsi=(202|MOD:00046|O-phospho-L-serine)(239|MOD:00046|O-phospho-L-serine)(274|MOD:00684|dea...
192	140	nxp:NX_Q96PD5-2	204,18	24	24	1,05E+07	8	8	16	68000	N-acetylmuramoyl-L-alanineamidaseisoformIso2	PGLYRP2	9606	HomoSapiens	634	SV=1	EV=164	PE=1	ModResPsi=(202|MOD:00046|O-phospho-L-serine)(239|MOD:00046|O-phospho-L-serine)(274|MOD:00684|dea...
156	183	nxp:NX_P02753-1	203,46	40	40	3,16E+08	10	10	28	23010	Retinol-bindingprotein4isoformIso1	RBP4	9606	HomoSapiens	201	SV=3	EV=225	PE=1	ModResPsi=(22|MOD:00798|halfcystine)(178|MOD:00798|halfcystine)(88|MOD:00798|halfcystine)(192|MOD:00798|h...
79	213	nxp:NX_P05090-1	202,73	35	35	2,78E+09	9	9	87	21276	ApolipoproteinDisoformIso1	APOD	9606	HomoSapiens	189	SV=1	EV=216	PE=1	ModResPsi=(21|MOD:00040|2-pyrrolidone-5-carboxylicacid(Gln))(28|MOD:00798|halfcystine)(134|MOD:00798|halfcystine)...
141	56076	nxp:NX_P00367-1	201,47	37	37	5,02E+07	15	15	34	61398	Glutamatedehydrogenase1mitochondrialisoformIso1	GLUD1	9606	HomoSapiens	558	SV=2	EV=223	PE=1	ModResPsi=(68|MOD:01819|N6-succinyl-L-lysine)(79|MOD:00046|O-phospho-L-serine)(84|MOD:00134|...
126	830	nxp:NX_P11021-1	200,42	31	31	9,33E+07	17	16	40	72333	EndoplasmicreticulumchaperoneBiPisoformIso1	HSPA5	9606	HomoSapiens	654	SV=2	EV=232	PE=1	ModResPsi=(64|MOD:00046|O-phospho-L-serine)(85|MOD:00047|O-phospho-L-threonine)(86|MOD:00046|O-ph...
122	8813	nxp:NX_P14625-1	200,28	27	27	5,78E+07	18	17	41	92469	EndoplasminisoformIso1	HSP90B1	9606	HomoSapiens	803	SV=1	EV=235	PE=1	ModResPsi=(30|MOD:00047|O-phospho-L-threonine)(42|MOD:00046|O-phospho-L-serine)(64|MOD:00046|O-phospho-L-serine)(75|MOD...
108	247	nxp:NX_P01619-1	196,03	62	62	4,02E+08	8	4	52	12557	Immunoglobulinkappavariable3-20isoformIso1	IGKV3-20	9606	HomoSapiens	116	SV=2	EV=115	PE=1	ModResPsi=(43|MOD:00798|halfcystine)(109|MOD:00798|halfcystine)	VariantSimple=(2|A)(2|D)(2|G...
113	204	nxp:NX_P01591-1	194,72	64	64	9,21E+08	9	9	47	18099	ImmunoglobulinJchainisoformIso1	JCHAIN	9606	HomoSapiens	159	SV=4	EV=170	PE=1	ModResPsi=(23|MOD:00040|2-pyrrolidone-5-carboxylicacid(Gln))(35|MOD:00798|halfcystine)(123|MOD:00798|half...
123	209	nxp:NX_O95445-1	192,83	50	50	5,59E+08	12	12	41	21253	ApolipoproteinMisoformIso1	APOM	9606	HomoSapiens	188	SV=2	EV=174	PE=1	ModResPsi=(23|MOD:00798|halfcystine)(167|MOD:00798|halfcystine)(95|MOD:00798|halfcystine)(183|MOD:00798|halfcysti...
137	20779	nxp:NX_P12109-1	192,15	20	20	9,38E+07	15	15	35	108529	Collagenalpha-1(VI)chainisoformIso1	COL6A1	9606	HomoSapiens	1028	SV=3	EV=210	PE=1	ModResPsi=(188|MOD:00046|O-phospho-L-serine)(348|MOD:00046|O-phospho-L-serine)(387|MOD:00046|O-phospho-L...
159	103	nxp:NX_O75882-2	191,68	11	11	3,72E+07	12	12	26	141429	AttractinisoformIso2	ATRN	9606	HomoSapiens	1272	SV=2	EV=196	PE=1	ModResPsi=(101|MOD:00798|halfcystine)(111|MOD:00798|halfcystine)(105|MOD:00798|halfcystine)(118|MOD:00798|halfcystine)(...
159	105	nxp:NX_O75882-1	191,68	10	10	3,72E+07	12	12	26	158536	AttractinisoformIso1	ATRN	9606	HomoSapiens	1429	SV=2	EV=196	PE=1	ModResPsi=(101|MOD:00798|halfcystine)(111|MOD:00798|halfcystine)(105|MOD:00798|halfcystine)(118|MOD:00798|halfcystine)(...
183	425351	nxp:NX_P07099-1	190,13	35	35	1,75E+08	11	11	19	52949	Epoxidehydrolase1isoformIso1	EPHX1	9606	HomoSapiens	455	SV=1	EV=200	PE=1	ModResPsi=(52|MOD:00134|N6-glycyl-L-lysine)(295|MOD:00783|dimethylatedL-arginine)(295|MOD:00658|methylatedargin...
138	165	nxp:NX_O14791-1	190,05	31	31	4,36E+08	13	13	36	43974	ApolipoproteinL1isoformIso1	APOL1	9606	HomoSapiens	398	SV=5	EV=176	PE=1	ModResPsi=(311|MOD:00046|O-phospho-L-serine)(314|MOD:00046|O-phospho-L-serine)(330|MOD:00046|O-phospho-L-serine)	M...
138	166	nxp:NX_O14791-2	190,05	30	30	4,36E+08	13	13	36	45919	ApolipoproteinL1isoformIso2	APOL1	9606	HomoSapiens	414	SV=5	EV=176	PE=1	ModResPsi=(327|MOD:00046|O-phospho-L-serine)(330|MOD:00046|O-phospho-L-serine)(346|MOD:00046|O-phospho-L-serine)	M...
164	206	nxp:NX_P07360-1	189,94	54	54	8,80E+07	10	10	25	22277	ComplementcomponentC8gammachainisoformIso1	C8G	9606	HomoSapiens	202	SV=3	EV=200	PE=1	ModResPsi=(21|MOD:00040|2-pyrrolidone-5-carboxylicacid(Gln))(35|MOD:00047|O-phospho-L-threonine)(...
165	141666	nxp:NX_P00352-1	188,99	29	29	3,85E+07	12	12	24	54862	Retinaldehydrogenase1isoformIso1	ALDH1A1	9606	HomoSapiens	501	SV=2	EV=206	PE=1	ModResPsi=(2|MOD:00060|N-acetyl-L-serine)(91|MOD:00064|N6-acetyl-L-lysine)(128|MOD:00064|N6-acetyl-L-lysine...
102	195	nxp:NX_P02745-1	188,28	33	33	1,34E+09	11	11	56	26017	ComplementC1qsubcomponentsubunitAisoformIso1	C1QA	9606	HomoSapiens	245	SV=2	EV=213	PE=1	ModResPsi=(26|MOD:00798|halfcystine)(26|MOD:00798|halfcystine)(33|MOD:00037|5-hydroxy-L-lysine...
168	190	nxp:NX_P01833-1	188,22	19	19	9,33E+07	11	11	24	83284	PolymericimmunoglobulinreceptorisoformIso1	PIGR	9606	HomoSapiens	764	SV=4	EV=198	PE=1	ModResPsi=(40|MOD:00798|halfcystine)(110|MOD:00798|halfcystine)(56|MOD:00798|halfcystine)(64|MOD:...
172	214	nxp:NX_P02766-1	183,96	57	57	1,36E+08	7	7	22	15887	TransthyretinisoformIso1	TTR	9606	HomoSapiens	147	SV=1	EV=247	PE=1	ModResPsi=(62|MOD:00041|L-gamma-carboxyglutamicacid)(69|MOD:00047|O-phospho-L-threonine)(72|MOD:00046|O-phospho-L-serine...
128	212008	nxp:NX_P06899-1	183,04	36	36	1,33E+07	11	2	39	13904	HistoneH2Btype1-JisoformIso1	H2BC11	9606	HomoSapiens	126	SV=3	EV=199	PE=1	ModResPsi=(2|MOD:00059|N-acetyl-L-proline)(6|MOD:00064|N6-acetyl-L-lysine)(6|MOD:00134|N6-glycyl-L-lysine)(6|MO...
128	212009	nxp:NX_P23527-1	183,04	36	36	1,33E+07	11	2	39	13906	HistoneH2Btype1-OisoformIso1	H2BC17	9606	HomoSapiens	126	SV=3	EV=190	PE=1	ModResPsi=(2|MOD:00059|N-acetyl-L-proline)(6|MOD:01781|N6-butanoyl-L-lysine)(6|MOD:00064|N6-acetyl-L-lysine)(6|...
128	212010	nxp:NX_P33778-1	183,04	36	36	1,33E+07	11	2	39	13950	HistoneH2Btype1-BisoformIso1	H2BC3	9606	HomoSapiens	126	SV=2	EV=191	PE=1	ModResPsi=(2|MOD:00059|N-acetyl-L-proline)(6|MOD:01892|N6-crotonyl-L-lysine)(6|MOD:01781|N6-butanoyl-L-lysine)(6...
128	212011	nxp:NX_Q16778-1	183,04	36	36	1,33E+07	11	2	39	13920	HistoneH2Btype2-EisoformIso1	H2BC21	9606	HomoSapiens	126	SV=3	EV=197	PE=1	ModResPsi=(2|MOD:00059|N-acetyl-L-proline)(6|MOD:00134|N6-glycyl-L-lysine)(6|MOD:01892|N6-crotonyl-L-lysine)(6|...
128	212006	nxp:NX_Q8N257-1	183,04	36	36	1,33E+07	11	2	39	13908	HistoneH2Btype3-BisoformIso1	H2BU1	9606	HomoSapiens	126	SV=3	EV=160	PE=1	ModResPsi=(2|MOD:00059|N-acetyl-L-proline)(6|MOD:01892|N6-crotonyl-L-lysine)(6|MOD:01781|N6-butanoyl-L-lysine)(6...
131	93703	nxp:NX_P02741-1	182,88	33	33	7,62E+08	9	9	38	25039	C-reactiveproteinisoformIso1	CRP	9606	HomoSapiens	224	SV=1	EV=229	PE=1	ModResPsi=(19|MOD:00040|2-pyrrolidone-5-carboxylicacid(Gln))(54|MOD:00798|halfcystine)(115|MOD:00798|halfcystine...
162	154	nxp:NX_P36955-1	182,38	34	34	5,49E+07	12	12	26	46312	Pigmentepithelium-derivedfactorisoformIso1	SERPINF1	9606	HomoSapiens	418	SV=4	EV=204	PE=1	ModResPsi=(20|MOD:00040|2-pyrrolidone-5-carboxylicacid(Gln))(24|MOD:00046|O-phospho-L-serine)(...
124	212015	nxp:NX_O60814-1	182,09	36	36	5,00E+07	11	2	41	13890	HistoneH2Btype1-KisoformIso1	H2BC12	9606	HomoSapiens	126	SV=3	EV=184	PE=1	ModResPsi=(2|MOD:00059|N-acetyl-L-proline)(6|MOD:01892|N6-crotonyl-L-lysine)(6|MOD:00064|N6-acetyl-L-lysine)(6|...
124	212013	nxp:NX_Q99877-1	182,09	36	36	5,00E+07	11	2	41	13922	HistoneH2Btype1-NisoformIso1	H2BC15	9606	HomoSapiens	126	SV=3	EV=187	PE=1	ModResPsi=(2|MOD:00059|N-acetyl-L-proline)(6|MOD:00134|N6-glycyl-L-lysine)(6|MOD:00064|N6-acetyl-L-lysine)(6|MO...
124	212014	nxp:NX_P62807-1	182,09	36	36	5,00E+07	11	2	41	13906	HistoneH2Btype1-C/E/F/G/IisoformIso1	H2BC10	9606	HomoSapiens	126	SV=4	EV=179	PE=1	ModResPsi=(2|MOD:00059|N-acetyl-L-proline)(6|MOD:00064|N6-acetyl-L-lysine)(6|MOD:01781|N6-butanoyl-L-ly...
124	212016	nxp:NX_Q5QNW6-1	182,09	36	36	5,00E+07	11	2	41	13920	HistoneH2Btype2-FisoformIso1	H2BC18	9606	HomoSapiens	126	SV=3	EV=142	PE=1	ModResPsi=(2|MOD:00059|N-acetyl-L-proline)(6|MOD:01781|N6-butanoyl-L-lysine)(6|MOD:00064|N6-acetyl-L-lysine)(6|...
124	212017	nxp:NX_Q93079-1	182,09	36	36	5,00E+07	11	2	41	13892	HistoneH2Btype1-HisoformIso1	H2BC9	9606	HomoSapiens	126	SV=3	EV=187	PE=1	ModResPsi=(2|MOD:00059|N-acetyl-L-proline)(6|MOD:01781|N6-butanoyl-L-lysine)(6|MOD:01892|N6-crotonyl-L-lysine)(6...
124	55710	nxp:NX_Q99879-1	182,09	36	36	5,00E+07	11	2	41	13989	HistoneH2Btype1-MisoformIso1	H2BC14	9606	HomoSapiens	126	SV=3	EV=187	PE=1	ModResPsi=(2|MOD:00059|N-acetyl-L-proline)(6|MOD:01892|N6-crotonyl-L-lysine)(6|MOD:01781|N6-butanoyl-L-lysine)(...
124	212018	nxp:NX_P58876-1	182,09	36	36	5,00E+07	11	2	41	13936	HistoneH2Btype1-DisoformIso1	H2BC5	9606	HomoSapiens	126	SV=2	EV=173	PE=1	ModResPsi=(2|MOD:00059|N-acetyl-L-proline)(5|MOD:00047|O-phospho-L-threonine)(6|MOD:01781|N6-butanoyl-L-lysine)(...
124	212019	nxp:NX_Q5QNW6-2	182,09	34	34	5,00E+07	11	2	41	14841	HistoneH2Btype2-FisoformIso2	H2BC18	9606	HomoSapiens	134	SV=3	EV=142	PE=1	ModResPsi=(2|MOD:00059|N-acetyl-L-proline)(6|MOD:01781|N6-butanoyl-L-lysine)(6|MOD:00064|N6-acetyl-L-lysine)(6|...
124	212012	nxp:NX_P57053-1	182,09	36	36	5,00E+07	11	2	41	13944	HistoneH2BtypeF-SisoformIso1	H2BS1	9606	HomoSapiens	126	SV=2	EV=177	PE=1	ModResPsi=(2|MOD:00059|N-acetyl-L-proline)(6|MOD:00064|N6-acetyl-L-lysine)(6|MOD:01781|N6-butanoyl-L-lysine)(6|M...
124	212007	nxp:NX_Q99880-1	182,09	36	36	5,00E+07	11	2	41	13952	HistoneH2Btype1-LisoformIso1	H2BC13	9606	HomoSapiens	126	SV=3	EV=192	PE=1	ModResPsi=(2|MOD:00059|N-acetyl-L-proline)(6|MOD:01892|N6-crotonyl-L-lysine)(6|MOD:00134|N6-glycyl-L-lysine)(6|...
180	159	nxp:NX_P15169-1	179,72	26	26	8,48E+07	8	8	19	52286	CarboxypeptidaseNcatalyticchainisoformIso1	CPN1	9606	HomoSapiens	458	SV=1	EV=193	PE=1	ModResPsi=(42|MOD:00798|halfcystine)(104|MOD:00798|halfcystine)(271|MOD:00798|halfcystine)(311|M...
166	284574	nxp:NX_Q6Q788-1	179,24	53	53	5,04E+07	14	14	24	41213	ApolipoproteinA-VisoformIso1	APOA5	9606	HomoSapiens	366	SV=1	EV=150	PE=1	ModResPsi=(55|MOD:00047|O-phospho-L-threonine)(59|MOD:00046|O-phospho-L-serine)	ModRes=(80||O-linked(GalNAc...)...
155	140779	nxp:NX_P14543-1	177,64	17	17	3,93E+07	15	15	28	136377	Nidogen-1isoformIso1	NID1	9606	HomoSapiens	1247	SV=3	EV=217	PE=1	ModResPsi=(289|MOD:00181|O4'-sulfo-L-tyrosine)(296|MOD:00181|O4'-sulfo-L-tyrosine)(333|MOD:00046|O-phospho-L-serine)(390|MO...
181	331154	nxp:NX_P55259-3	177,16	14	14	8,77E+07	7	7	20	59128	PancreaticsecretorygranulemembranemajorglycoproteinGP2isoformAlpha	GP2	9606	HomoSapiens	534	SV=3	EV=161	PE=1	ModResPsi=(187|MOD:00798|halfcystine)(197|MOD:00798|halfcystine)(191|MOD...
181	425355	nxp:NX_P55259-1	177,16	14	14	8,77E+07	7	7	20	59481	PancreaticsecretorygranulemembranemajorglycoproteinGP2isoformIso1	GP2	9606	HomoSapiens	537	SV=3	EV=161	PE=1	ModResPsi=(190|MOD:00798|halfcystine)(200|MOD:00798|halfcystine)(194|MOD...
238	265	nxp:NX_Q15582-1	176,2	15	15	3,90E+06	5	5	10	74681	Transforminggrowthfactor-beta-inducedproteinig-h3isoformIso1	TGFBI	9606	HomoSapiens	683	SV=1	EV=204	PE=1	ModResPsi=(37|MOD:00046|O-phospho-L-serine)(49|MOD:00798|halfcystine)(85|MOD:0...
167	168	nxp:NX_P36980-2	174,19	61	61	2,95E+07	10	5	24	27897	ComplementfactorH-relatedprotein2isoformShort	CFHR2	9606	HomoSapiens	243	SV=1	EV=171	PE=1	ModResPsi=(23|MOD:00798|halfcystine)(72|MOD:00798|halfcystine)(55|MOD:00798|halfcystine)(83|...
167	171	nxp:NX_P36980-1	174,19	55	55	2,95E+07	10	5	24	30651	ComplementfactorH-relatedprotein2isoformLong	CFHR2	9606	HomoSapiens	270	SV=1	EV=171	PE=1	ModResPsi=(23|MOD:00798|halfcystine)(72|MOD:00798|halfcystine)(55|MOD:00798|halfcystine)(83|M...
189	21893	nxp:NX_P26038-1	172,28	25	25	2,22E+07	12	9	17	67820	MoesinisoformIso1	MSN	9606	HomoSapiens	577	SV=3	EV=226	PE=1	ModResPsi=(56|MOD:00046|O-phospho-L-serine)(66|MOD:00047|O-phospho-L-threonine)(74|MOD:00046|O-phospho-L-serine)(79|MOD:00064|N6...
118	309	nxp:NX_P55056-1	168,4	39	39	4,48E+08	9	9	44	14553	ApolipoproteinC-IVisoformIso1	APOC4	9606	HomoSapiens	127	SV=1	EV=158	PE=1	ModRes=(63||N-linked(GlcNAc...)asparagine)	VariantSimple=(3|F)(7|S)(7|T)(8|F)(8|H)(12|L)(17|*)(18|M)(19|P)(20|...
225	283423	nxp:NX_O14818-1	166,39	29	29	9,43E+06	6	6	12	27887	Proteasomesubunitalphatype-7isoformIso1	PSMA7	9606	HomoSapiens	248	SV=1	EV=216	PE=1	ModResPsi=(61|MOD:00134|N6-glycyl-L-lysine)(93|MOD:00046|O-phospho-L-serine)(115|MOD:00134|N6-glycyl-...
186	51516	nxp:NX_P01130-3	166,06	17	17	4,29E+07	10	10	19	76856	Low-densitylipoproteinreceptorisoformIso3	LDLR	9606	HomoSapiens	692	SV=1	EV=246	PE=1	ModResPsi=(27|MOD:00798|halfcystine)(39|MOD:00798|halfcystine)(34|MOD:00798|halfcystine)(52|MOD:00...
186	190568	nxp:NX_P01130-4	166,06	14	14	4,29E+07	10	10	19	90940	Low-densitylipoproteinreceptorisoformIso4	LDLR	9606	HomoSapiens	819	SV=1	EV=246	PE=1	ModResPsi=(27|MOD:00798|halfcystine)(39|MOD:00798|halfcystine)(34|MOD:00798|halfcystine)(52|MOD:00...
186	140342	nxp:NX_P01130-5	166,06	14	14	4,29E+07	10	10	19	95092	Low-densitylipoproteinreceptorisoformIso5	LDLR	9606	HomoSapiens	858	SV=1	EV=246	PE=1	ModResPsi=(27|MOD:00798|halfcystine)(39|MOD:00798|halfcystine)(34|MOD:00798|halfcystine)(52|MOD:00...
186	140343	nxp:NX_P01130-1	166,06	14	14	4,29E+07	10	10	19	95376	Low-densitylipoproteinreceptorisoformIso1	LDLR	9606	HomoSapiens	860	SV=1	EV=246	PE=1	ModResPsi=(27|MOD:00798|halfcystine)(39|MOD:00798|halfcystine)(34|MOD:00798|halfcystine)(52|MOD:00...
136	212004	nxp:NX_P26022-1	166,04	22	22	2,12E+08	10	10	36	41976	Pentraxin-relatedproteinPTX3isoformIso1	PTX3	9606	HomoSapiens	381	SV=3	EV=171	PE=1	ModResPsi=(47|MOD:00798|halfcystine)(47|MOD:00798|halfcystine)(49|MOD:00798|halfcystine)(49|MOD:0079...
201	8605	nxp:NX_P78509-2	165,81	3	3	8,91E+06	7	7	14	388203	ReelinisoformIso2	RELN	9606	HomoSapiens	3458	SV=3	EV=190	PE=1	ModResPsi=(40|MOD:00798|halfcystine)(126|MOD:00798|halfcystine)(154|MOD:00798|halfcystine)(178|MOD:00798|halfcystine)(539|...
201	8600	nxp:NX_P78509-3	165,81	3	3	8,91E+06	7	7	14	384094	ReelinisoformIso3	RELN	9606	HomoSapiens	3427	SV=3	EV=190	PE=1	ModResPsi=(40|MOD:00798|halfcystine)(126|MOD:00798|halfcystine)(154|MOD:00798|halfcystine)(178|MOD:00798|halfcystine)(539|...
201	8606	nxp:NX_P78509-1	165,81	3	3	8,91E+06	7	7	14	388389	ReelinisoformIso1	RELN	9606	HomoSapiens	3460	SV=3	EV=190	PE=1	ModResPsi=(40|MOD:00798|halfcystine)(126|MOD:00798|halfcystine)(154|MOD:00798|halfcystine)(178|MOD:00798|halfcystine)(539|...
219	3237	nxp:NX_P98160-1	165,7	2	2	1,45E+07	9	9	12	468835	Basementmembrane-specificheparansulfateproteoglycancoreproteinisoformIso1	HSPG2	9606	HomoSapiens	4391	SV=4	EV=228	PE=1	ModResPsi=(105|MOD:00046|O-phospho-L-serine)(199|MOD:00798|half...
182	243	nxp:NX_Q9BWP8-1	163,5	24	24	5,38E+07	6	6	19	28665	Collectin-11isoformIso1	COLEC11	9606	HomoSapiens	271	SV=1	EV=164	PE=1	ModResPsi=(170|MOD:00798|halfcystine)(264|MOD:00798|halfcystine)(242|MOD:00798|halfcystine)(256|MOD:00798|halfcyst...
182	244	nxp:NX_Q9BWP8-10	163,5	23	23	5,38E+07	6	6	19	30200	Collectin-11isoformIso10	COLEC11	9606	HomoSapiens	285	SV=1	EV=164	PE=1	ModResPsi=(184|MOD:00798|halfcystine)(278|MOD:00798|halfcystine)(256|MOD:00798|halfcystine)(270|MOD:00798|halfcy...
182	246	nxp:NX_Q9BWP8-4	163,5	27	27	5,38E+07	6	6	19	26213	Collectin-11isoformIso4	COLEC11	9606	HomoSapiens	245	SV=1	EV=164	PE=1	ModResPsi=(144|MOD:00798|halfcystine)(238|MOD:00798|halfcystine)(216|MOD:00798|halfcystine)(230|MOD:00798|halfcyst...
182	252	nxp:NX_Q9BWP8-6	163,5	29	29	5,38E+07	6	6	19	23938	Collectin-11isoformIso6	COLEC11	9606	HomoSapiens	221	SV=1	EV=164	PE=1	ModResPsi=(120|MOD:00798|halfcystine)(214|MOD:00798|halfcystine)(192|MOD:00798|halfcystine)(206|MOD:00798|halfcyst...
182	245	nxp:NX_Q9BWP8-2	163,5	26	26	5,38E+07	6	6	19	26390	Collectin-11isoformIso2	COLEC11	9606	HomoSapiens	247	SV=1	EV=164	PE=1	ModResPsi=(146|MOD:00798|halfcystine)(240|MOD:00798|halfcystine)(218|MOD:00798|halfcystine)(232|MOD:00798|halfcyst...
182	242	nxp:NX_Q9BWP8-9	163,5	24	24	5,38E+07	6	6	19	29006	Collectin-11isoformIso9	COLEC11	9606	HomoSapiens	268	SV=1	EV=164	PE=1	ModResPsi=(167|MOD:00798|halfcystine)(261|MOD:00798|halfcystine)(239|MOD:00798|halfcystine)(253|MOD:00798|halfcyst...
182	255	nxp:NX_Q9BWP8-3	163,5	26	26	5,38E+07	6	6	19	26317	Collectin-11isoformIso3	COLEC11	9606	HomoSapiens	247	SV=1	EV=164	PE=1	ModResPsi=(146|MOD:00798|halfcystine)(240|MOD:00798|halfcystine)(218|MOD:00798|halfcystine)(232|MOD:00798|halfcyst...
182	262	nxp:NX_Q9BWP8-7	163,5	29	29	5,38E+07	6	6	19	23865	Collectin-11isoformIso7	COLEC11	9606	HomoSapiens	221	SV=1	EV=164	PE=1	ModResPsi=(120|MOD:00798|halfcystine)(214|MOD:00798|halfcystine)(192|MOD:00798|halfcystine)(206|MOD:00798|halfcyst...
182	256	nxp:NX_Q9BWP8-8	163,5	33	33	5,38E+07	6	6	19	21589	Collectin-11isoformIso8	COLEC11	9606	HomoSapiens	197	SV=1	EV=164	PE=1	ModResPsi=(96|MOD:00798|halfcystine)(190|MOD:00798|halfcystine)(168|MOD:00798|halfcystine)(182|MOD:00798|halfcysti...
182	254	nxp:NX_Q9BWP8-5	163,5	29	29	5,38E+07	6	6	19	24041	Collectin-11isoformIso5	COLEC11	9606	HomoSapiens	223	SV=1	EV=164	PE=1	ModResPsi=(122|MOD:00798|halfcystine)(216|MOD:00798|halfcystine)(194|MOD:00798|halfcystine)(208|MOD:00798|halfcyst...
187	144909	nxp:NX_P25786-1	160,54	38	38	4,26E+07	9	9	18	29556	Proteasomesubunitalphatype-1isoformShort	PSMA1	9606	HomoSapiens	263	SV=1	EV=230	PE=1	ModResPsi=(1|MOD:00058|N-acetyl-L-methionine)(14|MOD:00046|O-phospho-L-serine)(30|MOD:00134|N6-glycyl...
187	425352	nxp:NX_P25786-2	160,54	37	37	4,26E+07	9	9	18	30239	Proteasomesubunitalphatype-1isoformLong	PSMA1	9606	HomoSapiens	269	SV=1	EV=230	PE=1	ModResPsi=(20|MOD:00046|O-phospho-L-serine)(36|MOD:00134|N6-glycyl-L-lysine)(56|MOD:00134|N6-glycyl-L-...
206	331664	nxp:NX_Q93088-1	160,4	21	21	1,66E+07	7	7	14	44999	Betaine--homocysteineS-methyltransferase1isoformIso1	BHMT	9606	HomoSapiens	406	SV=2	EV=183	PE=1	ModResPsi=(40|MOD:01819|N6-succinyl-L-lysine)(93|MOD:01819|N6-succinyl-L-lysine)(232|MOD:0...
205	224	nxp:NX_Q9BXR6-1	158,76	15	15	1,43E+07	7	6	15	64420	ComplementfactorH-relatedprotein5isoformIso1	CFHR5	9606	HomoSapiens	569	SV=1	EV=150	PE=1	ModResPsi=(23|MOD:00798|halfcystine)(72|MOD:00798|halfcystine)(55|MOD:00798|halfcystine)(83|...
177	180	nxp:NX_P08185-1	158,68	30	30	9,69E+07	11	10	20	45141	Corticosteroid-bindingglobulinisoformIso1	SERPINA6	9606	HomoSapiens	405	SV=1	EV=196	PE=1	ModRes=(31||N-linked(GlcNAc...)asparagine)(96||N-linked(GlcNAc...)asparagine)(96||N-linked(Gl...
242	329	nxp:NX_Q12805-3	158,37	16	16	5,44E+06	5	5	10	54584	EGF-containingfibulin-likeextracellularmatrixprotein1isoformIso3	EFEMP1	9606	HomoSapiens	492	SV=2	EV=204	PE=1	ModResPsi=(20|MOD:00047|O-phospho-L-threonine)(23|MOD:00047|O-phospho-L-t...
242	327	nxp:NX_Q12805-4	158,37	16	16	5,44E+06	5	5	10	54554	EGF-containingfibulin-likeextracellularmatrixprotein1isoformIso4	EFEMP1	9606	HomoSapiens	492	SV=2	EV=204	PE=1	ModResPsi=(20|MOD:00047|O-phospho-L-threonine)(23|MOD:00047|O-phospho-L-t...
242	328	nxp:NX_Q12805-1	158,37	16	16	5,44E+06	5	5	10	54641	EGF-containingfibulin-likeextracellularmatrixprotein1isoformIso1	EFEMP1	9606	HomoSapiens	493	SV=2	EV=204	PE=1	ModResPsi=(20|MOD:00047|O-phospho-L-threonine)(23|MOD:00047|O-phospho-L-t...
242	326	nxp:NX_Q12805-2	158,37	16	16	5,44E+06	5	5	10	53722	EGF-containingfibulin-likeextracellularmatrixprotein1isoformIso2	EFEMP1	9606	HomoSapiens	485	SV=2	EV=204	PE=1	ModResPsi=(12|MOD:00047|O-phospho-L-threonine)(15|MOD:00047|O-phospho-L-t...
129	212003	nxp:NX_P62805-1	156,73	50	50	9,05E+08	9	9	39	11367	HistoneH4isoformIso1	H4-16	9606	HomoSapiens	103	SV=2	EV=200	PE=1	ModResPsi=(2|MOD:00060|N-acetyl-L-serine)(2|MOD:00046|O-phospho-L-serine)(4|MOD:00077|asymmetricdimethyl-L-arginine)(4|MO...
195	425353	nxp:NX_P09467-1	156,19	28	28	1,51E+07	8	8	15	36842	Fructose-16-bisphosphatase1isoformIso1	FBP1	9606	HomoSapiens	338	SV=5	EV=214	PE=1	ModResPsi=(2|MOD:00050|N-acetyl-L-alanine)(28|MOD:00047|O-phospho-L-threonine)(151|MOD:01819|N6-succinyl...
142	78	nxp:NX_P03952-1	155,61	22	22	9,65E+07	13	12	33	71370	PlasmakallikreinisoformIso1	KLKB1	9606	HomoSapiens	638	SV=1	EV=213	PE=1	ModResPsi=(21|MOD:00798|halfcystine)(104|MOD:00798|halfcystine)(47|MOD:00798|halfcystine)(77|MOD:00798|halfcyst...
213	46873	nxp:NX_P18428-1	155,1	21	21	1,25E+07	6	6	13	53384	Lipopolysaccharide-bindingproteinisoformIso1	LBP	9606	HomoSapiens	481	SV=3	EV=178	PE=1	ModResPsi=(159|MOD:00798|halfcystine)(198|MOD:00798|halfcystine)	ModRes=(300||N-linked(GlcNAc......
176	232	nxp:NX_Q13790-1	154,33	21	21	1,43E+08	6	6	20	35400	ApolipoproteinFisoformIso1	APOF	9606	HomoSapiens	326	SV=2	EV=148	PE=1	ModResPsi=(323|MOD:00046|O-phospho-L-serine)	ModRes=(118||N-linked(GlcNAc...)asparagine)(139||N-linked(GlcNAc...)...
210	160	nxp:NX_P11226-1	153,74	34	34	9,89E+07	6	6	13	26144	Mannose-bindingproteinCisoformIso1	MBL2	9606	HomoSapiens	248	SV=2	EV=226	PE=1	ModResPsi=(47|MOD:00678|hydroxylatedproline)(73|MOD:00678|hydroxylatedproline)(79|MOD:00678|hydroxylatedp...
211	179	nxp:NX_P00740-1	153,36	16	16	5,23E+06	5	4	13	51778	CoagulationfactorIXisoformIso1	F9	9606	HomoSapiens	461	SV=2	EV=260	PE=1	ModResPsi=(53|MOD:00041|L-gamma-carboxyglutamicacid)(54|MOD:00041|L-gamma-carboxyglutamicacid)(61|MOD:00041|L-ga...
185	49301	nxp:NX_P07900-1	150,32	19	19	1,05E+07	11	7	19	84660	HeatshockproteinHSP90-alphaisoformIso1	HSP90AA1	9606	HomoSapiens	732	SV=5	EV=256	PE=1	ModResPsi=(5|MOD:00047|O-phospho-L-threonine)(7|MOD:00047|O-phospho-L-threonine)(58|MOD:00064|N6-a...
185	9087	nxp:NX_P07900-2	150,32	17	17	1,05E+07	11	7	19	98161	HeatshockproteinHSP90-alphaisoformIso2	HSP90AA1	9606	HomoSapiens	854	SV=5	EV=256	PE=1	ModResPsi=(127|MOD:00047|O-phospho-L-threonine)(129|MOD:00047|O-phospho-L-threonine)(180|MOD:00064...
152	205	nxp:NX_A0A0B4J1Y9-1	145,61	40	40	2,59E+06	6	2	30	13203	Immunoglobulinheavyvariable3-72isoformIso1	IGHV3-72	9606	HomoSapiens	119	SV=1	EV=38	PE=1	ModResPsi=(41|MOD:00798|halfcystine)(117|MOD:00798|halfcystine)	VariantSimple=(2|D)(3|L)(...
239	233	nxp:NX_Q92496-2	145,54	8	8	1,27E+07	4	2	10	65222	ComplementfactorH-relatedprotein4isoformIso2	CFHR4	9606	HomoSapiens	577	SV=3	EV=160	PE=1	ModResPsi=(87|MOD:00798|halfcystine)(133|MOD:00798|halfcystine)(116|MOD:00798|halfcystine)(1...
239	234	nxp:NX_Q92496-1	145,54	8	8	1,27E+07	4	2	10	65351	ComplementfactorH-relatedprotein4isoformIso1	CFHR4	9606	HomoSapiens	578	SV=3	EV=160	PE=1	ModResPsi=(88|MOD:00798|halfcystine)(134|MOD:00798|halfcystine)(117|MOD:00798|halfcystine)(1...
240	431	nxp:NX_O00602-1	145,36	21	21	5,20E+06	7	3	10	35078	Ficolin-1isoformIso1	FCN1	9606	HomoSapiens	326	SV=2	EV=177	PE=1	ModResPsi=(111|MOD:00798|halfcystine)(139|MOD:00798|halfcystine)(118|MOD:00798|halfcystine)(146|MOD:00798|halfcystine)(2...
237	11609	nxp:NX_P36957-1	143,68	13	13	2,37E+07	5	5	10	48755	Dihydrolipoyllysine-residuesuccinyltransferasecomponentof2-oxoglutaratedehydrogenasecomplexmitochondrialisoformIso1	DLST	9606	HomoSapiens	453	SV=4	EV=215	PE=1	ModResPsi=(81|MOD:000...
184	3075	nxp:NX_Q07954-1	142,87	3	3	6,78E+06	12	12	18	504610	Prolow-densitylipoproteinreceptor-relatedprotein1isoformIso1	LRP1	9606	HomoSapiens	4544	SV=2	EV=220	PE=1	ModResPsi=(27|MOD:00798|halfcystine)(40|MOD:00798|halfcystine)(34|MOD:00798|h...
207	282	nxp:NX_A0A0C4DH38-1	142,04	48	48	1,94E+08	5	4	14	12675	Immunoglobulinheavyvariable5-51isoformIso1	IGHV5-51	9606	HomoSapiens	117	SV=1	EV=35	PE=1	ModResPsi=(41|MOD:00798|halfcystine)(115|MOD:00798|halfcystine)	VariantSimple=(2|E)(2|R)(...
161	190068	nxp:NX_P06732-1	140,15	27	27	6,82E+07	9	9	26	43101	CreatinekinaseM-typeisoformIso1	CKM	9606	HomoSapiens	381	SV=2	EV=200	PE=1	ModResPsi=(6|MOD:00047|O-phospho-L-threonine)(20|MOD:00048|O4'-phospho-L-tyrosine)(24|MOD:00046|O-phospho-L-seri...
222	425354	nxp:NX_P60900-1	139,15	28	28	8,70E+06	6	6	12	27399	Proteasomesubunitalphatype-6isoformIso1	PSMA6	9606	HomoSapiens	246	SV=1	EV=185	PE=1	ModResPsi=(17|MOD:00046|O-phospho-L-serine)(30|MOD:00134|N6-glycyl-L-lysine)(45|MOD:00134|N6-glycyl-L...
222	425356	nxp:NX_P60900-2	139,15	31	31	8,70E+06	6	6	12	25290	Proteasomesubunitalphatype-6isoformIso2	PSMA6	9606	HomoSapiens	227	SV=1	EV=185	PE=1	ModResPsi=(26|MOD:00134|N6-glycyl-L-lysine)(36|MOD:00134|N6-glycyl-L-lysine)(40|MOD:00134|N6-glycyl-L...
246	147	nxp:NX_P00748-1	139,12	13	13	7,93E+06	4	4	9	67792	CoagulationfactorXIIisoformIso1	F12	9606	HomoSapiens	615	SV=3	EV=233	PE=1	ModResPsi=(47|MOD:00798|halfcystine)(73|MOD:00798|halfcystine)(61|MOD:00798|halfcystine)(88|MOD:00798|halfcy...
230	46871	nxp:NX_P01880-1	138,99	18	18	9,09E+06	4	4	11	42353	ImmunoglobulinheavyconstantdeltaisoformIso1	IGHD	9606	HomoSapiens	384	SV=3	EV=155	PE=1	ModResPsi=(15|MOD:00798|halfcystine)(15|MOD:00798|halfcystine)(28|MOD:00798|halfcystine)(84|MOD...
230	46872	nxp:NX_P01880-2	138,99	16	16	9,09E+06	4	4	11	47500	ImmunoglobulinheavyconstantdeltaisoformIso2	IGHD	9606	HomoSapiens	430	SV=3	EV=155	PE=1	ModResPsi=(15|MOD:00798|halfcystine)(15|MOD:00798|halfcystine)(28|MOD:00798|halfcystine)(84|MOD...
259	217	nxp:NX_P25311-1	138,62	16	16	9,62E+06	3	3	8	34259	Zinc-alpha-2-glycoproteinisoformIso1	AZGP1	9606	HomoSapiens	298	SV=2	EV=208	PE=1	ModResPsi=(21|MOD:00040|2-pyrrolidone-5-carboxylicacid(Gln))(123|MOD:00798|halfcystine)(186|MOD:00798|ha...
220	140306	nxp:NX_P63104-1	137,7	39	39	7,46E+06	8	5	12	27745	14-3-3proteinzeta/deltaisoformIso1	YWHAZ	9606	HomoSapiens	245	SV=1	EV=193	PE=1	ModResPsi=(1|MOD:00058|N-acetyl-L-methionine)(3|MOD:00064|N6-acetyl-L-lysine)(3|MOD:00134|N6-glycyl-L-lysin...
236	49130	nxp:NX_P05164-2	137,56	15	15	3,62E+06	8	8	10	73854	MyeloperoxidaseisoformH14	MPO	9606	HomoSapiens	650	SV=1	EV=227	PE=1	ModResPsi=(72|MOD:00798|halfcystine)(85|MOD:00798|halfcystine)(186|MOD:00798|halfcystine)(196|MOD:00798|halfcystine)(...
236	49132	nxp:NX_P05164-1	137,56	13	13	3,62E+06	8	8	10	83869	MyeloperoxidaseisoformH17	MPO	9606	HomoSapiens	745	SV=1	EV=227	PE=1	ModResPsi=(167|MOD:00798|halfcystine)(180|MOD:00798|halfcystine)(281|MOD:00798|halfcystine)(291|MOD:00798|halfcystine...
236	49133	nxp:NX_P05164-3	137,56	12	12	3,62E+06	8	8	10	87249	MyeloperoxidaseisoformH7	MPO	9606	HomoSapiens	777	SV=1	EV=227	PE=1	ModResPsi=(167|MOD:00798|halfcystine)(180|MOD:00798|halfcystine)(313|MOD:00798|halfcystine)(323|MOD:00798|halfcystine)...
229	202	nxp:NX_P00742-1	136,24	10	10	6,17E+06	5	5	11	54732	CoagulationfactorXisoformIso1	F10	9606	HomoSapiens	488	SV=2	EV=260	PE=1	ModResPsi=(46|MOD:00041|L-gamma-carboxyglutamicacid)(47|MOD:00041|L-gamma-carboxyglutamicacid)(54|MOD:00041|L-ga...
217	9724	nxp:NX_P28066-1	135,55	36	36	1,37E+07	6	6	14	26411	Proteasomesubunitalphatype-5isoformIso1	PSMA5	9606	HomoSapiens	241	SV=3	EV=223	PE=1	ModResPsi=(1|MOD:00058|N-acetyl-L-methionine)(14|MOD:00047|O-phospho-L-threonine)(16|MOD:00046|O-phos...
203	172	nxp:NX_P27918-1	134,74	15	15	2,15E+07	5	5	14	51276	ProperdinisoformIso1	CFP	9606	HomoSapiens	469	SV=2	EV=190	PE=1	ModResPsi=(32|MOD:00798|halfcystine)(56|MOD:00798|halfcystine)(43|MOD:00798|halfcystine)(72|MOD:00798|halfcystine)(57|MOD...
171	361	nxp:NX_P01602-1	134,72	40	40	8,76E+07	5	2	22	12782	Immunoglobulinkappavariable1-5isoformIso1	IGKV1-5	9606	HomoSapiens	117	SV=2	EV=149	PE=1	ModResPsi=(45|MOD:00798|halfcystine)(110|MOD:00798|halfcystine)	VariantSimple=(2|N)(2|V)(3|I)(...
215	305	nxp:NX_P06312-1	134,69	35	35	7,13E+07	5	5	13	13380	Immunoglobulinkappavariable4-1isoformIso1	IGKV4-1	9606	HomoSapiens	121	SV=1	EV=152	PE=1	ModResPsi=(43|MOD:00798|halfcystine)(114|MOD:00798|halfcystine)	VariantSimple=(2|L)(4|H)(6|P)(...
173	197	nxp:NX_Q9NZP8-1	134,2	9	9	6,71E+06	6	2	21	53498	ComplementC1rsubcomponent-likeproteinisoformIso1	C1RL	9606	HomoSapiens	487	SV=2	EV=155	PE=1	ModResPsi=(94|MOD:00798|halfcystine)(112|MOD:00798|halfcystine)(402|MOD:00798|halfcystine)...
157	516	nxp:NX_P02654-1	133,37	39	39	3,98E+08	8	8	28	9332	ApolipoproteinC-IisoformIso1	APOC1	9606	HomoSapiens	83	SV=1	EV=190	PE=1	VariantSimple=(1|I)(2|G)(3|F)(4|V)(4|Y)(5|P)(6|L)(7|I)(8|L)(8|R)(9|I)(10|P)(12|M)(14|P)(16|M)(18|S)(22|D)(22|T)(22|...
244	212005	nxp:NX_Q6UX06-1	133,2	19	19	1,94E+07	7	7	9	57280	Olfactomedin-4isoformIso1	OLFM4	9606	HomoSapiens	510	SV=1	EV=137	PE=1	ModResPsi=(246|MOD:00798|halfcystine)(437|MOD:00798|halfcystine)	ModRes=(72||N-linked(GlcNAc...)asparagine)(136||...
251	46979	nxp:NX_Q8NBP7-1	133,17	14	14	6,29E+06	6	6	9	74286	Proproteinconvertasesubtilisin/kexintype9isoformIso1	PCSK9	9606	HomoSapiens	692	SV=3	EV=190	PE=1	ModResPsi=(38|MOD:00181|O4'-sulfo-L-tyrosine)(38|MOD:00048|O4'-phospho-L-tyrosine)(47|M...
276	299	nxp:NX_A0A0C4DH41-1	132,51	23	23	4,85E+07	5	2	7	13066	Immunoglobulinheavyvariable4-61isoformIso1	IGHV4-61	9606	HomoSapiens	118	SV=1	EV=36	PE=3	ModResPsi=(41|MOD:00798|halfcystine)(116|MOD:00798|halfcystine)	VariantSimple=(3|D)(3|L)(...
276	298	nxp:NX_P01825-1	132,51	23	23	4,85E+07	5	2	7	12936	Immunoglobulinheavyvariable4-59isoformIso1	IGHV4-59	9606	HomoSapiens	116	SV=2	EV=132	PE=1	ModResPsi=(20|MOD:00040|2-pyrrolidone-5-carboxylicacid(Gln))(41|MOD:00798|halfcystine)(114|M...
276	274	nxp:NX_P06331-1	132,51	22	22	4,85E+07	5	2	7	13815	Immunoglobulinheavyvariable4-34isoformIso1	IGHV4-34	9606	HomoSapiens	123	SV=2	EV=116	PE=1	ModResPsi=(48|MOD:00798|halfcystine)(121|MOD:00798|halfcystine)	ModRes=(78||N-linked(GlcNAc...
276	758	nxp:NX_P0DP08-1	132,51	23	23	4,85E+07	5	2	7	13016	Immunoglobulinheavyvariable4-38-2isoformIso1	IGHV4-38-2	9606	HomoSapiens	117	SV=1	EV=22	PE=1	ModResPsi=(41|MOD:00798|halfcystine)(115|MOD:00798|halfcystine)	Processed=(1|19|PEFF:0001...
276	375	nxp:NX_P0DP06-1	132,51	23	23	4,85E+07	5	2	7	13156	Immunoglobulinheavyvariable4-30-4isoformIso1	IGHV4-30-4	9606	HomoSapiens	118	SV=1	EV=16	PE=3	ModResPsi=(41|MOD:00798|halfcystine)(116|MOD:00798|halfcystine)	Processed=(1|19|PEFF:0001...
276	618	nxp:NX_P01824-1	132,51	22	22	4,85E+07	5	2	7	13917	Immunoglobulinheavyvariable4-39isoformIso1	IGHV4-39	9606	HomoSapiens	125	SV=2	EV=114	PE=1	ModResPsi=(48|MOD:00798|halfcystine)(123|MOD:00798|halfcystine)	VariantSimple=(2|A)(2|E)(2|G...
221	273	nxp:NX_Q9UK55-1	131,62	20	20	4,91E+06	7	7	12	50707	ProteinZ-dependentproteaseinhibitorisoformIso1	SERPINA10	9606	HomoSapiens	444	SV=1	EV=184	PE=1	ModResPsi=(56|MOD:00046|O-phospho-L-serine)(61|MOD:00046|O-phospho-L-serine)	ModRes=(36||...
258	320	nxp:NX_A0A0C4DH31-1	131,26	33	33	1,71E+07	3	2	9	12820	Immunoglobulinheavyvariable1-18isoformIso1	IGHV1-18	9606	HomoSapiens	117	SV=1	EV=36	PE=1	ModResPsi=(41|MOD:00798|halfcystine)(115|MOD:00798|halfcystine)	VariantSimple=(2|G)(3|*)(...
214	214070	nxp:NX_Q7Z304-1	130,45	12	12	3,57E+06	7	7	13	77556	MAMdomain-containingprotein2isoformIso1	MAMDC2	9606	HomoSapiens	686	SV=3	EV=137	PE=1	ModRes=(134||N-linked(GlcNAc...)asparagine)(329||N-linked(GlcNAc...)asparagine)(524||N-linked(G...
188	231	nxp:NX_A0A0A0MS15-1	130,33	39	39	3,05E+07	5	2	18	13056	Immunoglobulinheavyvariable3-49isoformIso1	IGHV3-49	9606	HomoSapiens	119	SV=1	EV=38	PE=1	ModResPsi=(41|MOD:00798|halfcystine)(117|MOD:00798|halfcystine)	VariantSimple=(2|D)(2|K)(...
270	140318	nxp:NX_P07737-1	129,99	47	47	4,04E+06	5	5	8	15054	Profilin-1isoformIso1	PFN1	9606	HomoSapiens	140	SV=2	EV=221	PE=1	ModResPsi=(2|MOD:00050|N-acetyl-L-alanine)(28|MOD:00046|O-phospho-L-serine)(30|MOD:00046|O-phospho-L-serine)(38|MOD:00134|N...
175	357	nxp:NX_A0A0A0MRZ8-1	129,08	42	42	9,13E+07	5	3	21	12625	Immunoglobulinkappavariable3D-11isoformIso1	IGKV3D-11	9606	HomoSapiens	115	SV=6	EV=41	PE=3	ModResPsi=(43|MOD:00798|halfcystine)(108|MOD:00798|halfcystine)	VariantSimple=(2|A)(4|L...
175	358	nxp:NX_P04433-1	129,08	42	42	9,13E+07	5	3	21	12575	Immunoglobulinkappavariable3-11isoformIso1	IGKV3-11	9606	HomoSapiens	115	SV=1	EV=145	PE=1	ModResPsi=(43|MOD:00798|halfcystine)(108|MOD:00798|halfcystine)	VariantSimple=(3|S)(3|T)(5|V...
274	93669	nxp:NX_P04406-2	128,81	20	20	1,20E+07	4	4	7	31548	Glyceraldehyde-3-phosphatedehydrogenaseisoformIso2	GAPDH	9606	HomoSapiens	293	SV=3	EV=252	PE=1	ModResPsi=(4|MOD:00719|L-methioninesulfoxide)(7|MOD:00048|O4'-phospho-L-tyrosine)(19|MOD:00...
274	93670	nxp:NX_P04406-1	128,81	18	18	1,20E+07	4	4	7	36053	Glyceraldehyde-3-phosphatedehydrogenaseisoformIso1	GAPDH	9606	HomoSapiens	335	SV=3	EV=252	PE=1	ModResPsi=(5|MOD:00084|N6N6-dimethyl-L-lysine)(5|MOD:00134|N6-glycyl-L-lysine)(9|MOD:00684|...
223	269	nxp:NX_Q96IY4-1	126,68	23	23	1,10E+07	7	7	12	48424	CarboxypeptidaseB2isoformIso1	CPB2	9606	HomoSapiens	423	SV=2	EV=162	PE=1	ModResPsi=(178|MOD:00798|halfcystine)(191|MOD:00798|halfcystine)(250|MOD:00798|halfcystine)(274|MOD:00798|half...
179	283036	nxp:NX_Q9BTM1-1	124,06	41	41	3,08E+08	4	4	19	14019	HistoneH2A.JisoformIso1	H2AJ	9606	HomoSapiens	129	SV=1	EV=148	PE=1	ModResPsi=(6|MOD:00064|N6-acetyl-L-lysine)(10|MOD:00064|N6-acetyl-L-lysine)(105|MOD:00080|N5-methyl-L-glutamine)(121|MOD...
179	425359	nxp:NX_P16104-1	124,06	37	37	3,08E+08	4	4	19	15145	HistoneH2AXisoformIso1	H2AX	9606	HomoSapiens	143	SV=2	EV=210	PE=1	ModResPsi=(2|MOD:00060|N-acetyl-L-serine)(2|MOD:00046|O-phospho-L-serine)(6|MOD:00064|N6-acetyl-L-lysine)(10|MOD:00064|N6...
179	143122	nxp:NX_Q16777-1	124,06	41	41	3,08E+08	4	4	19	13988	HistoneH2Atype2-CisoformIso1	H2AC20	9606	HomoSapiens	129	SV=4	EV=189	PE=1	ModResPsi=(2|MOD:00060|N-acetyl-L-serine)(2|MOD:00046|O-phospho-L-serine)(4|MOD:00219|L-citrulline)(4|MOD:00076...
179	53948	nxp:NX_Q99878-1	124,06	41	41	3,08E+08	4	4	19	13936	HistoneH2Atype1-JisoformIso1	H2AC14	9606	HomoSapiens	128	SV=3	EV=192	PE=1	ModResPsi=(2|MOD:00060|N-acetyl-L-serine)(2|MOD:00046|O-phospho-L-serine)(4|MOD:00076|symmetricdimethyl-L-argi...
179	283035	nxp:NX_Q96KK5-1	124,06	41	41	3,08E+08	4	4	19	13906	HistoneH2Atype1-HisoformIso1	H2AC12	9606	HomoSapiens	128	SV=3	EV=154	PE=1	ModResPsi=(2|MOD:00060|N-acetyl-L-serine)(2|MOD:00046|O-phospho-L-serine)(4|MOD:00076|symmetricdimethyl-L-argi...
179	143123	nxp:NX_Q6FI13-1	124,06	41	41	3,08E+08	4	4	19	14095	HistoneH2Atype2-AisoformIso1	H2AC18	9606	HomoSapiens	130	SV=3	EV=168	PE=1	ModResPsi=(2|MOD:00060|N-acetyl-L-serine)(2|MOD:00046|O-phospho-L-serine)(4|MOD:00219|L-citrulline)(4|MOD:00076...
179	283119	nxp:NX_Q93077-1	124,06	41	41	3,08E+08	4	4	19	14105	HistoneH2Atype1-CisoformIso1	H2AC6	9606	HomoSapiens	130	SV=3	EV=203	PE=1	ModResPsi=(2|MOD:00046|O-phospho-L-serine)(2|MOD:00060|N-acetyl-L-serine)(4|MOD:00219|L-citrulline)(4|MOD:00076|...
179	143124	nxp:NX_P0C0S8-1	124,06	41	41	3,08E+08	4	4	19	14091	HistoneH2Atype1isoformIso1	H2AC11	9606	HomoSapiens	130	SV=2	EV=151	PE=1	ModResPsi=(2|MOD:00060|N-acetyl-L-serine)(2|MOD:00046|O-phospho-L-serine)(4|MOD:00219|L-citrulline)(4|MOD:00076|s...
179	284369	nxp:NX_P20671-1	124,06	41	41	3,08E+08	4	4	19	14107	HistoneH2Atype1-DisoformIso1	H2AC7	9606	HomoSapiens	130	SV=2	EV=192	PE=1	ModResPsi=(2|MOD:00046|O-phospho-L-serine)(2|MOD:00060|N-acetyl-L-serine)(4|MOD:00076|symmetricdimethyl-L-argin...
179	330263	nxp:NX_Q7L7L0-1	124,06	41	41	3,08E+08	4	4	19	14121	HistoneH2Atype3isoformIso1	H2AW	9606	HomoSapiens	130	SV=3	EV=146	PE=1	ModResPsi=(2|MOD:00060|N-acetyl-L-serine)(2|MOD:00046|O-phospho-L-serine)(4|MOD:00219|L-citrulline)(4|MOD:00076|sym...
179	330264	nxp:NX_P04908-1	124,06	41	41	3,08E+08	4	4	19	14135	HistoneH2Atype1-B/EisoformIso1	H2AC4	9606	HomoSapiens	130	SV=2	EV=210	PE=1	ModResPsi=(2|MOD:00046|O-phospho-L-serine)(2|MOD:00060|N-acetyl-L-serine)(4|MOD:00076|symmetricdimethyl-L-arg...
194	212002	nxp:NX_P02792-1	123,42	38	38	5,69E+07	7	7	16	20020	FerritinlightchainisoformIso1	FTL	9606	HomoSapiens	175	SV=2	EV=214	PE=1	ModResPsi=(2|MOD:00060|N-acetyl-L-serine)(68|MOD:00134|N6-glycyl-L-lysine)	VariantSimple=(2|I)(2|N)(2|T)(4|*)(4|E...
260	201	nxp:NX_O00187-1	122,56	6	6	2,20E+07	3	3	8	75702	Mannan-bindinglectinserineprotease2isoformIso1	MASP2	9606	HomoSapiens	686	SV=4	EV=212	PE=1	ModResPsi=(72|MOD:00798|halfcystine)(90|MOD:00798|halfcystine)(142|MOD:00798|halfcystine)(...
260	296	nxp:NX_O00187-2	122,56	21	21	2,20E+07	3	3	8	20629	Mannan-bindinglectinserineprotease2isoformIso2	MASP2	9606	HomoSapiens	185	SV=4	EV=212	PE=1	ModResPsi=(72|MOD:00798|halfcystine)(90|MOD:00798|halfcystine)(142|MOD:00798|halfcystine)(...
261	19078	nxp:NX_P15144-1	121,41	8	8	8,78E+06	5	5	8	109539	AminopeptidaseNisoformIso1	ANPEP	9606	HomoSapiens	967	SV=4	EV=225	PE=1	ModResPsi=(176|MOD:00181|O4'-sulfo-L-tyrosine)(419|MOD:00181|O4'-sulfo-L-tyrosine)(424|MOD:00181|O4'-sulfo-L-tyrosin...
227	360	nxp:NX_P01624-1	121,04	34	34	5,63E+07	3	3	12	12496	Immunoglobulinkappavariable3-15isoformIso1	IGKV3-15	9606	HomoSapiens	115	SV=2	EV=115	PE=1	ModResPsi=(43|MOD:00798|halfcystine)(108|MOD:00798|halfcystine)	VariantSimple=(2|G)(4|A)(5|P...
227	374	nxp:NX_A0A087WSY6-1	121,04	34	34	5,63E+07	3	3	12	12534	Immunoglobulinkappavariable3D-15isoformIso1	IGKV3D-15	9606	HomoSapiens	115	SV=6	EV=45	PE=1	ModResPsi=(43|MOD:00798|halfcystine)(108|MOD:00798|halfcystine)	VariantSimple=(2|G)(3|T...
295	280	nxp:NX_P55058-2	119,31	12	12	4,34E+06	4	4	6	49272	PhospholipidtransferproteinisoformIso2	PLTP	9606	HomoSapiens	441	SV=1	EV=187	PE=1	ModRes=(64||N-linked(GlcNAc...)(complex)asparagine)(64||N-linked(GlcNAc...)asparagine)(94||N-linked...
295	281	nxp:NX_P55058-1	119,31	10	10	4,34E+06	4	4	6	54739	PhospholipidtransferproteinisoformIso1	PLTP	9606	HomoSapiens	493	SV=1	EV=187	PE=1	ModResPsi=(146|MOD:00798|halfcystine)(185|MOD:00798|halfcystine)	ModRes=(64||N-linked(GlcNAc...)(co...
295	277	nxp:NX_P55058-3	119,31	13	13	4,34E+06	4	4	6	44135	PhospholipidtransferproteinisoformIso3	PLTP	9606	HomoSapiens	398	SV=1	EV=187	PE=1	ModRes=(64||N-linked(GlcNAc...)(complex)asparagine)(64||N-linked(GlcNAc...)asparagine)(150||N-linke...
281	425364	nxp:NX_P28070-1	115,48	17	17	5,38E+06	3	3	7	29204	Proteasomesubunitbetatype-4isoformIso1	PSMB4	9606	HomoSapiens	264	SV=4	EV=224	PE=1	ModResPsi=(1|MOD:00058|N-acetyl-L-methionine)(26|MOD:00046|O-phospho-L-serine)(27|MOD:00047|O-phospho-...
285	310	nxp:NX_A0A075B6K5-1	115,41	23	23	1,99E+07	3	2	7	12332	Immunoglobulinlambdavariable3-9isoformIso1	IGLV3-9	9606	HomoSapiens	115	SV=1	EV=44	PE=1	ModResPsi=(41|MOD:00798|halfcystine)(106|MOD:00798|halfcystine)	VariantSimple=(2|V)(3|*)(3...
264	214451	nxp:NX_Q7Z4W1-1	114,6	21	21	1,28E+07	5	5	8	25913	L-xylulosereductaseisoformIso1	DCXR	9606	HomoSapiens	244	SV=2	EV=166	PE=1	ModResPsi=(1|MOD:00058|N-acetyl-L-methionine)(21|MOD:00658|methylatedarginine)(21|MOD:00078|omega-N-methyl-L-arg...
262	140388	nxp:NX_P00338-3	112,77	18	18	9,52E+06	6	6	8	39837	L-lactatedehydrogenaseAchainisoformIso3	LDHA	9606	HomoSapiens	361	SV=2	EV=240	PE=1	ModResPsi=(27|MOD:00134|N6-glycyl-L-lysine)(34|MOD:01819|N6-succinyl-L-lysine)(34|MOD:00134|N6-glycyl-...
262	140409	nxp:NX_P00338-1	112,77	19	19	9,52E+06	6	6	8	36689	L-lactatedehydrogenaseAchainisoformIso1	LDHA	9606	HomoSapiens	332	SV=2	EV=240	PE=1	ModResPsi=(2|MOD:00050|N-acetyl-L-alanine)(5|MOD:01819|N6-succinyl-L-lysine)(5|MOD:00134|N6-glycyl-L-l...
307	6582	nxp:NX_P35555-1	112,75	3	3	3,24E+06	5	5	5	312297	Fibrillin-1isoformIso1	FBN1	9606	HomoSapiens	2871	SV=4	EV=236	PE=1	ModResPsi=(59|MOD:00798|halfcystine)(68|MOD:00798|halfcystine)(67|MOD:00798|halfcystine)(80|MOD:00798|halfcystine)(85...
311	93720	nxp:NX_P61769-1	111,15	35	35	1,92E+07	3	3	5	13715	Beta-2-microglobulinisoformIso1	B2M	9606	HomoSapiens	119	SV=1	EV=192	PE=1	ModResPsi=(22|MOD:00040|2-pyrrolidone-5-carboxylicacid(Gln))(45|MOD:00798|halfcystine)(100|MOD:00798|halfcysti...
249	389	nxp:NX_P49747-2	110,87	12	12	1,42E+06	6	4	9	77214	CartilageoligomericmatrixproteinisoformIso2	COMP	9606	HomoSapiens	704	SV=2	EV=200	PE=1	ModResPsi=(69|MOD:00798|halfcystine)(69|MOD:00798|halfcystine)(72|MOD:00798|halfcystine)(72|MOD...
249	390	nxp:NX_P49747-1	110,87	11	11	1,42E+06	6	4	9	82861	CartilageoligomericmatrixproteinisoformIso1	COMP	9606	HomoSapiens	757	SV=2	EV=200	PE=1	ModResPsi=(69|MOD:00798|halfcystine)(69|MOD:00798|halfcystine)(72|MOD:00798|halfcystine)(72|MOD...
267	5446	nxp:NX_P98095-1	110,82	7	7	9,51E+06	5	5	8	126573	Fibulin-2isoformIso1	FBLN2	9606	HomoSapiens	1184	SV=2	EV=187	PE=1	ModResPsi=(274|MOD:00047|O-phospho-L-threonine)(277|MOD:00046|O-phospho-L-serine)(357|MOD:00047|O-phospho-L-threonine)(445...
267	142880	nxp:NX_P98095-2	110,82	6	6	9,51E+06	5	5	8	131863	Fibulin-2isoformIso2	FBLN2	9606	HomoSapiens	1231	SV=2	EV=187	PE=1	ModResPsi=(274|MOD:00047|O-phospho-L-threonine)(277|MOD:00046|O-phospho-L-serine)(357|MOD:00047|O-phospho-L-threonine)(445...
306	48284	nxp:NX_P06733-1	110,61	12	12	3,62E+06	4	4	5	47169	Alpha-enolaseisoformalpha-enolase	ENO1	9606	HomoSapiens	434	SV=2	EV=243	PE=1	ModResPsi=(2|MOD:00060|N-acetyl-L-serine)(5|MOD:00064|N6-acetyl-L-lysine)(5|MOD:00134|N6-glycyl-L-lysine)(26|MOD...
338	194	nxp:NX_P04180-1	110,03	11	11	1,57E+06	3	3	4	49578	Phosphatidylcholine-sterolacyltransferaseisoformIso1	LCAT	9606	HomoSapiens	440	SV=1	EV=206	PE=1	ModResPsi=(74|MOD:00798|halfcystine)(98|MOD:00798|halfcystine)(337|MOD:00798|halfcystine...
290	48500	nxp:NX_P39060-2	109,57	3	3	1,63E+07	3	3	6	135761	Collagenalpha-1(XVIII)chainisoformIso3	COL18A1	9606	HomoSapiens	1339	SV=5	EV=215	PE=1	ModResPsi=(39|MOD:00046|O-phospho-L-serine)(281|MOD:00047|O-phospho-L-threonine)(289|MOD:00046|O-pho...
290	763	nxp:NX_P39060-1	109,57	3	3	1,63E+07	3	3	6	154018	Collagenalpha-1(XVIII)chainisoformIso2	COL18A1	9606	HomoSapiens	1519	SV=5	EV=215	PE=1	ModResPsi=(219|MOD:00046|O-phospho-L-serine)(461|MOD:00047|O-phospho-L-threonine)(469|MOD:00046|O-ph...
290	765	nxp:NX_P39060-3	109,57	2	2	1,63E+07	3	3	6	178187	Collagenalpha-1(XVIII)chainisoformIso1	COL18A1	9606	HomoSapiens	1754	SV=5	EV=215	PE=1	ModResPsi=(334|MOD:00798|halfcystine)(397|MOD:00798|halfcystine)(344|MOD:00798|halfcystine)(390|M...
256	425361	nxp:NX_P25788-2	109,05	15	15	1,30E+07	3	3	9	27647	Proteasomesubunitalphatype-3isoformIso2	PSMA3	9606	HomoSapiens	248	SV=2	EV=230	PE=1	ModResPsi=(2|MOD:00060|N-acetyl-L-serine)(3|MOD:00046|O-phospho-L-serine)(16|MOD:00046|O-phospho-L-se...
256	425362	nxp:NX_P25788-1	109,05	14	14	1,30E+07	3	3	9	28433	Proteasomesubunitalphatype-3isoformIso1	PSMA3	9606	HomoSapiens	255	SV=2	EV=230	PE=1	ModResPsi=(2|MOD:00060|N-acetyl-L-serine)(3|MOD:00046|O-phospho-L-serine)(16|MOD:00046|O-phospho-L-se...
197	330	nxp:NX_P01700-1	108,92	25	25	1,10E+08	4	3	15	12284	Immunoglobulinlambdavariable1-47isoformIso1	IGLV1-47	9606	HomoSapiens	117	SV=2	EV=119	PE=1	ModResPsi=(20|MOD:00040|2-pyrrolidone-5-carboxylicacid(Gln))(41|MOD:00798|halfcystine)(108|...
282	96355	nxp:NX_Q8IZ83-3	108,07	11	11	3,79E+06	4	4	7	79918	Aldehydedehydrogenasefamily16memberA1isoformIso3	ALDH16A1	9606	HomoSapiens	751	SV=2	EV=147	PE=1	ModResPsi=(15|MOD:00047|O-phospho-L-threonine)(56|MOD:00046|O-phospho-L-serine)(91|MOD:...
282	19715	nxp:NX_Q8IZ83-1	108,07	10	10	3,79E+06	4	4	7	85127	Aldehydedehydrogenasefamily16memberA1isoformIso1	ALDH16A1	9606	HomoSapiens	802	SV=2	EV=147	PE=1	ModResPsi=(15|MOD:00047|O-phospho-L-threonine)(56|MOD:00046|O-phospho-L-serine)(91|MOD:...
241	359	nxp:NX_P01714-1	107,75	33	33	1,48E+08	4	4	10	12042	Immunoglobulinlambdavariable3-19isoformIso1	IGLV3-19	9606	HomoSapiens	112	SV=2	EV=118	PE=1	ModResPsi=(41|MOD:00798|halfcystine)(106|MOD:00798|halfcystine)	VariantSimple=(3|R)(7|*)(7|...
212	10319	nxp:NX_P80723-1	107,61	39	39	9,25E+06	5	5	13	22693	Brainacidsolubleprotein1isoformIso1	BASP1	9606	HomoSapiens	227	SV=2	EV=174	PE=1	ModResPsi=(2|MOD:00068|N-myristoylglycine)(25|MOD:00134|N6-glycyl-L-lysine)(31|MOD:00047|O-phospho-L-thr...
248	20750	nxp:NX_P11142-1	107,52	8	8	0	4	2	9	70898	Heatshockcognate71kDaproteinisoformIso1	HSPA8	9606	HomoSapiens	646	SV=1	EV=242	PE=1	ModResPsi=(2|MOD:00060|N-acetyl-L-serine)(3|MOD:00134|N6-glycyl-L-lysine)(14|MOD:00047|O-phospho-L-...
248	47202	nxp:NX_P11142-2	107,52	10	10	0	4	2	9	53518	Heatshockcognate71kDaproteinisoformIso2	HSPA8	9606	HomoSapiens	493	SV=1	EV=242	PE=1	ModResPsi=(2|MOD:00060|N-acetyl-L-serine)(3|MOD:00134|N6-glycyl-L-lysine)(14|MOD:00047|O-phospho-L-...
248	47151	nxp:NX_P54652-1	107,52	8	8	0	4	2	9	70021	Heatshock-related70kDaprotein2isoformIso1	HSPA2	9606	HomoSapiens	639	SV=1	EV=194	PE=1	ModResPsi=(89|MOD:00064|N6-acetyl-L-lysine)(129|MOD:00064|N6-acetyl-L-lysine)(249|MOD:00064|N6-ac...
263	907	nxp:NX_P02533-1	107,51	8	8	3,34E+06	4	2	8	51562	KeratintypeIcytoskeletal14isoformIso1	KRT14	9606	HomoSapiens	472	SV=4	EV=218	PE=1	ModResPsi=(44|MOD:00046|O-phospho-L-serine)(46|MOD:00048|O4'-phospho-L-tyrosine)(367|MOD:00798|halfc...
324	182	nxp:NX_P05543-1	107,12	11	11	3,11E+05	3	2	4	46325	Thyroxine-bindingglobulinisoformIso1	SERPINA7	9606	HomoSapiens	415	SV=2	EV=205	PE=1	ModRes=(36||N-linked(GlcNAc...)(complex)asparagine)(36||N-linked(GlcNAc...)asparagine)(99||N-linke...
200	382	nxp:NX_P01615-1	107,04	37	37	5,07E+06	3	2	15	12957	Immunoglobulinkappavariable2D-28isoformIso1	IGKV2D-28	9606	HomoSapiens	120	SV=2	EV=115	PE=1	ModResPsi=(43|MOD:00798|halfcystine)(113|MOD:00798|halfcystine)	VariantSimple=(2|S)(3|F)(5...
200	383	nxp:NX_A0A075B6P5-1	107,04	37	37	5,07E+06	3	2	15	12957	Immunoglobulinkappavariable2-28isoformIso1	IGKV2-28	9606	HomoSapiens	120	SV=1	EV=43	PE=1	ModResPsi=(43|MOD:00798|halfcystine)(113|MOD:00798|halfcystine)	VariantSimple=(2|K)(2|S)(...
250	46878	nxp:NX_Q14515-1	104,67	12	12	7,63E+06	6	6	9	75208	SPARC-likeprotein1isoformIso1	SPARCL1	9606	HomoSapiens	664	SV=2	EV=174	PE=1	ModResPsi=(56|MOD:00047|O-phospho-L-threonine)(59|MOD:00046|O-phospho-L-serine)(60|MOD:00047|O-phospho-L-threo...
277	46882	nxp:NX_Q8WWZ8-1	102,17	7	7	2,81E+06	4	4	7	60022	Oncoprotein-inducedtranscript3proteinisoformIso1	OIT3	9606	HomoSapiens	545	SV=2	EV=146	PE=1	ModResPsi=(186|MOD:00798|halfcystine)(197|MOD:00798|halfcystine)(193|MOD:00798|halfcystine...
344	212030	nxp:NX_P59666-1	101,26	52	52	5,65E+07	3	3	4	10245	Neutrophildefensin3isoformIso1	DEFA3	9606	HomoSapiens	94	SV=1	EV=143	PE=1	ModResPsi=(66|MOD:00798|halfcystine)(94|MOD:00798|halfcystine)(68|MOD:00798|halfcystine)(83|MOD:00798|halfcy...
344	212031	nxp:NX_P59665-1	101,26	52	52	5,65E+07	3	3	4	10201	Neutrophildefensin1isoformIso1	DEFA1	9606	HomoSapiens	94	SV=1	EV=168	PE=1	ModResPsi=(66|MOD:00798|halfcystine)(94|MOD:00798|halfcystine)(68|MOD:00798|halfcystine)(83|MOD:00798|halfcy...
257	419	nxp:NX_P01743-1	100,49	32	32	7,76E+06	3	2	9	12933	Immunoglobulinheavyvariable1-46isoformIso1	IGHV1-46	9606	HomoSapiens	117	SV=2	EV=134	PE=1	ModResPsi=(41|MOD:00798|halfcystine)(115|MOD:00798|halfcystine)	VariantSimple=(3|*)(3|C)(4|S...
325	581	nxp:NX_Q15848-1	99,29	22	22	1,14E+07	3	3	4	26414	AdiponectinisoformIso1	ADIPOQ	9606	HomoSapiens	244	SV=1	EV=204	PE=1	ModResPsi=(33|MOD:00037|5-hydroxy-L-lysine)(36|MOD:01889|S-(2-succinyl)-L-cysteine)(36|MOD:00798|halfcystine)(36|MOD:00...
265	325	nxp:NX_Q9Y6Z7-1	99,22	12	12	8,60E+06	3	3	8	30705	Collectin-10isoformIso1	COLEC10	9606	HomoSapiens	277	SV=2	EV=146	PE=1	ModResPsi=(176|MOD:00798|halfcystine)(270|MOD:00798|halfcystine)(248|MOD:00798|halfcystine)(262|MOD:00798|halfcyst...
252	356	nxp:NX_P01721-1	98,95	27	27	6,01E+07	4	3	9	12566	Immunoglobulinlambdavariable6-57isoformIso1	IGLV6-57	9606	HomoSapiens	117	SV=2	EV=113	PE=1	ModResPsi=(41|MOD:00798|halfcystine)(110|MOD:00798|halfcystine)	VariantSimple=(2|T)(3|R)(4|...
361	425358	nxp:NX_P25787-1	98,09	23	23	4,20E+06	3	3	3	25899	Proteasomesubunitalphatype-2isoformIso1	PSMA2	9606	HomoSapiens	234	SV=2	EV=216	PE=1	ModResPsi=(2|MOD:00050|N-acetyl-L-alanine)(6|MOD:00048|O4'-phospho-L-tyrosine)(7|MOD:00046|O-phospho-...
301	284502	nxp:NX_P23141-3	97,99	9	9	1,45E+06	3	3	6	62393	Livercarboxylesterase1isoformIso3	CES1	9606	HomoSapiens	566	SV=2	EV=202	PE=1	ModResPsi=(87|MOD:00798|halfcystine)(116|MOD:00798|halfcystine)(274|MOD:00798|halfcystine)(285|MOD:00798|h...
301	6010	nxp:NX_P23141-1	97,99	9	9	1,45E+06	3	3	6	62521	Livercarboxylesterase1isoformIso1	CES1	9606	HomoSapiens	567	SV=2	EV=202	PE=1	ModResPsi=(87|MOD:00798|halfcystine)(116|MOD:00798|halfcystine)(274|MOD:00798|halfcystine)(285|MOD:00798|h...
301	284503	nxp:NX_P23141-2	97,99	9	9	1,45E+06	3	3	6	62592	Livercarboxylesterase1isoformIso2	CES1	9606	HomoSapiens	568	SV=2	EV=202	PE=1	ModResPsi=(88|MOD:00798|halfcystine)(117|MOD:00798|halfcystine)(275|MOD:00798|halfcystine)(286|MOD:00798|h...
312	176	nxp:NX_Q16610-1	97,25	9	9	2,16E+06	4	4	5	60674	Extracellularmatrixprotein1isoformIso1	ECM1	9606	HomoSapiens	540	SV=2	EV=174	PE=1	ModRes=(43||O-linked(GalNAc...)tyrosine)(48||O-linked(GalNAc...)serine)(119||O-linked(GalNAc...)s...
312	177	nxp:NX_Q16610-4	97,25	8	8	2,16E+06	4	4	5	63563	Extracellularmatrixprotein1isoformIso4	ECM1	9606	HomoSapiens	567	SV=2	EV=174	PE=1	ModRes=(43||O-linked(GalNAc...)tyrosine)(48||O-linked(GalNAc...)serine)(146||O-linked(GalNAc...)s...
312	196	nxp:NX_Q16610-2	97,25	11	11	2,16E+06	4	4	5	46100	Extracellularmatrixprotein1isoformIso2	ECM1	9606	HomoSapiens	415	SV=2	EV=174	PE=1	ModRes=(43||O-linked(GalNAc...)tyrosine)(48||O-linked(GalNAc...)serine)(119||O-linked(GalNAc...)s...
268	620	nxp:NX_P07478-1	96	19	19	8,61E+05	4	2	8	26488	Trypsin-2isoformIso1	PRSS2	9606	HomoSapiens	247	SV=1	EV=189	PE=1	ModResPsi=(30|MOD:00798|halfcystine)(160|MOD:00798|halfcystine)(48|MOD:00798|halfcystine)(64|MOD:00798|halfcystine)(154...
279	330896	nxp:NX_P02144-1	95,99	30	30	1,54E+07	3	3	7	17184	MyoglobinisoformIso1	MB	9606	HomoSapiens	154	SV=2	EV=191	PE=1	ModResPsi=(4|MOD:00046|O-phospho-L-serine)(40|MOD:00047|O-phospho-L-threonine)(52|MOD:00046|O-phospho-L-serine)(59|MOD:00046|O...
341	319	nxp:NX_P22352-1	95,66	12	12	2,55E+06	2	2	4	25552	Glutathioneperoxidase3isoformIso1	GPX3	9606	HomoSapiens	226	SV=2	EV=198	PE=1	ModRes=(73||Selenocysteine)	VariantSimple=(2|G)(2|T)(3|W)(4|R)(6|E)(7|E)(7|V)(11|F)(12|F)(13|P)(14|F)(15|P)(...
269	47317	nxp:NX_P0DMV8-2	95,54	7	7	0	4	2	8	63937	Heatshock70kDaprotein1AisoformIso2	HSPA1A	9606	HomoSapiens	586	SV=1	EV=53	PE=1	ModResPsi=(2|MOD:00050|N-acetyl-L-alanine)(77|MOD:00064|N6-acetyl-L-lysine)(191|MOD:00064|N6-acetyl-L-ly...
269	47318	nxp:NX_P0DMV8-1	95,54	7	7	0	4	2	8	70052	Heatshock70kDaprotein1AisoformIso1	HSPA1A	9606	HomoSapiens	641	SV=1	EV=53	PE=1	ModResPsi=(2|MOD:00050|N-acetyl-L-alanine)(77|MOD:00064|N6-acetyl-L-lysine)(108|MOD:00064|N6-acetyl-L-ly...
269	47320	nxp:NX_P0DMV9-1	95,54	7	7	0	4	2	8	70052	Heatshock70kDaprotein1BisoformIso1	HSPA1B	9606	HomoSapiens	641	SV=1	EV=45	PE=1	ModResPsi=(2|MOD:00050|N-acetyl-L-alanine)(77|MOD:00064|N6-acetyl-L-lysine)(108|MOD:00064|N6-acetyl-L-ly...
348	1318	nxp:NX_P08123-1	95,49	2	2	5,43E+05	2	2	3	129314	Collagenalpha-2(I)chainisoformIso1	COL1A2	9606	HomoSapiens	1366	SV=7	EV=228	PE=1	ModResPsi=(23|MOD:00040|2-pyrrolidone-5-carboxylicacid(Gln))(47|MOD:00039|4-hydroxy-L-proline)(50|MOD:0...
359	425373	nxp:NX_P68431-1	95,27	29	29	4,46E+07	2	2	3	15404	HistoneH3.1isoformIso1	H3C1	9606	HomoSapiens	136	SV=2	EV=182	PE=1	ModResPsi=(3|MOD:00219|L-citrulline)(3|MOD:00077|asymmetricdimethyl-L-arginine)(4|MOD:00047|O-phospho-L-threonine)(5|MOD...
271	1539	nxp:NX_P49913-1	94,36	24	24	1,53E+07	4	4	8	19301	CathelicidinantimicrobialpeptideisoformIso1	CAMP	9606	HomoSapiens	170	SV=1	EV=170	PE=1	ModResPsi=(86|MOD:00798|halfcystine)(97|MOD:00798|halfcystine)(108|MOD:00798|halfcystine)(125|MO...
323	9542	nxp:NX_P07327-1	94,14	10	10	1,52E+06	3	3	4	39859	Alcoholdehydrogenase1AisoformIso1	ADH1A	9606	HomoSapiens	375	SV=2	EV=202	PE=1	ModResPsi=(2|MOD:00060|N-acetyl-L-serine)(23|MOD:00046|O-phospho-L-serine)	VariantSimple=(3|A)(3|I)(4|V)(6|...
299	48556	nxp:NX_P14618-2	93,71	12	12	7,15E+06	4	4	6	58062	PyruvatekinasePKMisoformM1	PKM	9606	HomoSapiens	531	SV=4	EV=254	PE=1	ModResPsi=(2|MOD:00060|N-acetyl-L-serine)(3|MOD:00083|N6N6N6-trimethyl-L-lysine)(3|MOD:00085|N6-methyl-L-lysine)(3|M...
299	48555	nxp:NX_P14618-1	93,71	12	12	7,15E+06	4	4	6	57937	PyruvatekinasePKMisoformM2	PKM	9606	HomoSapiens	531	SV=4	EV=254	PE=1	ModResPsi=(2|MOD:00060|N-acetyl-L-serine)(3|MOD:00083|N6N6N6-trimethyl-L-lysine)(3|MOD:00085|N6-methyl-L-lysine)(3|M...
309	49855	nxp:NX_P11216-1	93,43	5	5	5,27E+06	3	3	5	96696	GlycogenphosphorylasebrainformisoformIso1	PYGB	9606	HomoSapiens	843	SV=5	EV=221	PE=1	ModResPsi=(2|MOD:00050|N-acetyl-L-alanine)(15|MOD:00046|O-phospho-L-serine)(31|MOD:00046|O-phospho-...
297	425366	nxp:NX_P00167-2	93,4	45	45	1,80E+07	3	3	6	11268	Cytochromeb5isoformIso2	CYB5A	9606	HomoSapiens	98	SV=2	EV=210	PE=1	ModResPsi=(2|MOD:00050|N-acetyl-L-alanine)(10|MOD:00134|N6-glycyl-L-lysine)(10|MOD:00064|N6-acetyl-L-lysine)(19|MOD:0006...
297	425367	nxp:NX_P00167-1	93,4	33	33	1,80E+07	3	3	6	15330	Cytochromeb5isoformIso1	CYB5A	9606	HomoSapiens	134	SV=2	EV=210	PE=1	ModResPsi=(2|MOD:00050|N-acetyl-L-alanine)(10|MOD:00134|N6-glycyl-L-lysine)(10|MOD:00064|N6-acetyl-L-lysine)(19|MOD:000...
278	1727	nxp:NX_P13796-1	91,37	10	10	5,37E+06	4	3	7	70289	Plastin-2isoformIso1	LCP1	9606	HomoSapiens	627	SV=6	EV=225	PE=1	ModResPsi=(2|MOD:00050|N-acetyl-L-alanine)(5|MOD:00046|O-phospho-L-serine)(7|MOD:00046|O-phospho-L-serine)(23|MOD:00047|O-ph...
296	13756	nxp:NX_P02730-1	91,33	5	5	5,60E+06	3	3	6	101792	Band3aniontransportproteinisoformIso1	SLC4A1	9606	HomoSapiens	911	SV=3	EV=255	PE=1	ModResPsi=(1|MOD:00058|N-acetyl-L-methionine)(8|MOD:00048|O4'-phospho-L-tyrosine)(21|MOD:00048|O4'-ph...
296	13755	nxp:NX_P02730-2	91,33	6	6	5,60E+06	3	3	6	94195	Band3aniontransportproteinisoformIso2	SLC4A1	9606	HomoSapiens	846	SV=3	EV=255	PE=1	ModResPsi=(120|MOD:00046|O-phospho-L-serine)(132|MOD:00047|O-phospho-L-threonine)(143|MOD:00047|O-pho...
275	140312	nxp:NX_P06702-1	91,03	45	45	1,57E+07	3	3	7	13242	ProteinS100-A9isoformIso1	S100A9	9606	HomoSapiens	114	SV=1	EV=224	PE=1	ModResPsi=(3|MOD:00235|S-nitrosyl-L-cysteine)(14|MOD:00047|O-phospho-L-threonine)(18|MOD:00047|O-phospho-L-threonine...
292	140334	nxp:NX_P62258-1	88,4	18	18	1,33E+06	4	3	6	29174	14-3-3proteinepsilonisoformIso1	YWHAE	9606	HomoSapiens	255	SV=1	EV=187	PE=1	ModResPsi=(1|MOD:00058|N-acetyl-L-methionine)(12|MOD:00064|N6-acetyl-L-lysine)(12|MOD:00134|N6-glycyl-L-lysine...
292	140338	nxp:NX_P62258-2	88,4	19	19	1,33E+06	4	3	6	26504	14-3-3proteinepsilonisoformSV	YWHAE	9606	HomoSapiens	233	SV=1	EV=187	PE=1	ModResPsi=(16|MOD:00047|O-phospho-L-threonine)(28|MOD:00134|N6-glycyl-L-lysine)(28|MOD:00064|N6-acetyl-L-lysine)(...
313	425370	nxp:NX_P49720-1	87,42	20	20	5,19E+06	3	3	5	22949	Proteasomesubunitbetatype-3isoformIso1	PSMB3	9606	HomoSapiens	205	SV=2	EV=210	PE=1	ModResPsi=(2|MOD:00060|N-acetyl-L-serine)(15|MOD:00134|N6-glycyl-L-lysine)(17|MOD:00134|N6-glycyl-L-ly...
321	423	nxp:NX_P22105-1	86,01	1	1	3,80E+06	3	3	4	458224	Tenascin-XisoformIso3	TNXB	9606	HomoSapiens	4242	SV=5	EV=220	PE=1	ModResPsi=(187|MOD:00798|halfcystine)(197|MOD:00798|halfcystine)(191|MOD:00798|halfcystine)(202|MOD:00798|halfcystine)...
321	424	nxp:NX_P22105-3	86,01	1	1	3,80E+06	3	3	4	458392	Tenascin-XisoformIso4	TNXB	9606	HomoSapiens	4244	SV=5	EV=220	PE=1	ModResPsi=(187|MOD:00798|halfcystine)(197|MOD:00798|halfcystine)(191|MOD:00798|halfcystine)(202|MOD:00798|halfcystine)...
321	425	nxp:NX_P22105-4	86,01	1	1	3,80E+06	3	3	4	458539	Tenascin-XisoformIso5	TNXB	9606	HomoSapiens	4245	SV=5	EV=220	PE=1	ModResPsi=(190|MOD:00798|halfcystine)(200|MOD:00798|halfcystine)(194|MOD:00798|halfcystine)(205|MOD:00798|halfcystine)...
315	163	nxp:NX_Q96KN2-1	85,71	9	9	1,91E+06	4	4	5	56706	Beta-Ala-HisdipeptidaseisoformIso1	CNDP1	9606	HomoSapiens	507	SV=4	EV=153	PE=1	ModResPsi=(219|MOD:00046|O-phospho-L-serine)	ModRes=(322||N-linked(GlcNAc...)asparagine)(382||N-linked(G...
231	46908	nxp:NX_Q9HDC9-1	85,64	19	19	1,16E+08	6	6	11	46480	Adipocyteplasmamembrane-associatedproteinisoformIso1	APMAP	9606	HomoSapiens	416	SV=2	EV=160	PE=1	ModResPsi=(2|MOD:00060|N-acetyl-L-serine)(19|MOD:00047|O-phospho-L-threonine)(123|MOD:00...
231	46907	nxp:NX_Q9HDC9-2	85,64	27	27	1,16E+08	6	6	11	32161	Adipocyteplasmamembrane-associatedproteinisoformIso2	APMAP	9606	HomoSapiens	289	SV=2	EV=160	PE=1	ModResPsi=(2|MOD:00060|N-acetyl-L-serine)(19|MOD:00047|O-phospho-L-threonine)(123|MOD:00...
337	354469	nxp:NX_Q06830-1	85,07	22	22	1,41E+06	3	2	4	22110	Peroxiredoxin-1isoformIso1	PRDX1	9606	HomoSapiens	199	SV=1	EV=222	PE=1	ModResPsi=(2|MOD:00060|N-acetyl-L-serine)(7|MOD:00134|N6-glycyl-L-lysine)(7|MOD:00134|N6-glycyl-L-lysine)(7|MOD:00064...
293	167	nxp:NX_P51884-1	84,71	15	15	5,87E+06	4	4	6	38429	LumicanisoformIso1	LUM	9606	HomoSapiens	338	SV=2	EV=190	PE=1	ModResPsi=(19|MOD:00040|2-pyrrolidone-5-carboxylicacid(Gln))(20|MOD:00181|O4'-sulfo-L-tyrosine)(21|MOD:00181|O4'-sulfo-L-tyro...
304	140325	nxp:NX_P05109-1	83,33	31	31	2,26E+07	3	3	6	10835	ProteinS100-A8isoformIso1	S100A8	9606	HomoSapiens	93	SV=1	EV=215	PE=1	ModResPsi=(11|MOD:00046|O-phospho-L-serine)(18|MOD:00064|N6-acetyl-L-lysine)(42|MOD:00235|S-nitrosyl-L-cysteine)	Var...
368	21133	nxp:NX_P27105-1	82,86	11	11	1,03E+05	2	2	3	31731	Erythrocyteband7integralmembraneproteinisoformIso1	STOM	9606	HomoSapiens	288	SV=3	EV=198	PE=1	ModResPsi=(10|MOD:00046|O-phospho-L-serine)(18|MOD:00046|O-phospho-L-serine)(22|MOD:00046...
368	140320	nxp:NX_P27105-2	82,86	26	26	1,03E+05	2	2	3	13475	Erythrocyteband7integralmembraneproteinisoformIso2	STOM	9606	HomoSapiens	123	SV=3	EV=198	PE=1	ModResPsi=(10|MOD:00046|O-phospho-L-serine)(18|MOD:00046|O-phospho-L-serine)(22|MOD:00046...
346	5108	nxp:NX_Q9Y490-1	81,93	2	2	1,03E+06	3	3	3	269765	Talin-1isoformIso1	TLN1	9606	HomoSapiens	2541	SV=3	EV=207	PE=1	ModResPsi=(16|MOD:00047|O-phospho-L-threonine)(26|MOD:00048|O4'-phospho-L-tyrosine)(45|MOD:00046|O-phospho-L-serine)(70|MOD:0...
284	140328	nxp:NX_P00915-1	81,89	15	15	3,46E+06	3	3	7	28870	Carbonicanhydrase1isoformIso1	CA1	9606	HomoSapiens	261	SV=2	EV=207	PE=1	ModResPsi=(2|MOD:00050|N-acetyl-L-alanine)(30|MOD:00046|O-phospho-L-serine)(49|MOD:00046|O-phospho-L-serine)(51|MO...
331	144369	nxp:NX_P06744-2	80,39	7	7	2,74E+06	3	3	4	64325	Glucose-6-phosphateisomeraseisoformIso2	GPI	9606	HomoSapiens	569	SV=4	EV=226	PE=1	ModResPsi=(51|MOD:00134|N6-glycyl-L-lysine)(51|MOD:00064|N6-acetyl-L-lysine)(56|MOD:00048|O4'-phospho-L-t...
331	144368	nxp:NX_P06744-1	80,39	7	7	2,74E+06	3	3	4	63147	Glucose-6-phosphateisomeraseisoformIso1	GPI	9606	HomoSapiens	558	SV=4	EV=226	PE=1	ModResPsi=(2|MOD:00050|N-acetyl-L-alanine)(12|MOD:00134|N6-glycyl-L-lysine)(12|MOD:00064|N6-acetyl-L-lysi...
384	188242	nxp:NX_P07195-1	80,21	9	9	2,30E+05	2	2	2	36639	L-lactatedehydrogenaseBchainisoformIso1	LDHB	9606	HomoSapiens	334	SV=2	EV=235	PE=1	ModResPsi=(2|MOD:00050|N-acetyl-L-alanine)(7|MOD:00064|N6-acetyl-L-lysine)(7|MOD:00134|N6-glycyl-L-lys...
353	140339	nxp:NX_P04899-1	79,5	7	7	0	2	2	3	40451	Guaninenucleotide-bindingproteinG(i)subunitalpha-2isoformIso1	GNAI2	9606	HomoSapiens	355	SV=3	EV=225	PE=1	ModResPsi=(2|MOD:00068|N-myristoylglycine)(3|MOD:00115|S-palmitoyl-L-cysteine...
353	23038	nxp:NX_P04899-4	79,5	7	7	0	2	2	3	41548	Guaninenucleotide-bindingproteinG(i)subunitalpha-2isoformsGi2	GNAI2	9606	HomoSapiens	366	SV=3	EV=225	PE=1	ModResPsi=(2|MOD:00068|N-myristoylglycine)(3|MOD:00115|S-palmitoyl-L-cysteine)...
353	212024	nxp:NX_P04899-5	79,5	7	7	0	2	2	3	38737	Guaninenucleotide-bindingproteinG(i)subunitalpha-2isoformIso5	GNAI2	9606	HomoSapiens	339	SV=3	EV=225	PE=1	ModResPsi=(45|MOD:00048|O4'-phospho-L-tyrosine)(152|MOD:00048|O4'-phospho-L-t...
353	212025	nxp:NX_P04899-6	79,5	8	8	0	2	2	3	34935	Guaninenucleotide-bindingproteinG(i)subunitalpha-2isoformIso6	GNAI2	9606	HomoSapiens	303	SV=3	EV=225	PE=1	ModResPsi=(9|MOD:00048|O4'-phospho-L-tyrosine)(116|MOD:00048|O4'-phospho-L-ty...
353	212026	nxp:NX_P04899-3	79,5	8	8	0	2	2	3	36465	Guaninenucleotide-bindingproteinG(i)subunitalpha-2isoformIso3	GNAI2	9606	HomoSapiens	318	SV=3	EV=225	PE=1	ModResPsi=(24|MOD:00048|O4'-phospho-L-tyrosine)(131|MOD:00048|O4'-phospho-L-t...
353	212027	nxp:NX_P04899-2	79,5	7	7	0	2	2	3	38473	Guaninenucleotide-bindingproteinG(i)subunitalpha-2isoformIso2	GNAI2	9606	HomoSapiens	339	SV=3	EV=225	PE=1	ModResPsi=(45|MOD:00048|O4'-phospho-L-tyrosine)(152|MOD:00048|O4'-phospho-L-t...
322	149	nxp:NX_P06276-1	78,36	6	6	8,52E+06	4	4	4	68418	CholinesteraseisoformIso1	BCHE	9606	HomoSapiens	602	SV=1	EV=215	PE=1	ModResPsi=(93|MOD:00798|halfcystine)(120|MOD:00798|halfcystine)(226|MOD:00046|O-phospho-L-serine)(280|MOD:00798|half...
318	55741	nxp:NX_P00746-1	78,27	14	14	4,11E+06	2	2	5	27033	ComplementfactorDisoformIso1	CFD	9606	HomoSapiens	253	SV=5	EV=209	PE=1	ModResPsi=(51|MOD:00798|halfcystine)(67|MOD:00798|halfcystine)(92|MOD:00134|N6-glycyl-L-lysine)(148|MOD:00798|hal...
327	425357	nxp:NX_Q9Y315-1	77,58	15	15	1,18E+06	4	4	4	35231	Deoxyribose-phosphatealdolaseisoformIso1	DERA	9606	HomoSapiens	318	SV=2	EV=159	PE=1	ModResPsi=(292|MOD:00047|O-phospho-L-threonine)	VariantSimple=(3|G)(3|T)(4|Q)(5|S)(7|D)(8|A)(8|I)(8|N)...
286	425368	nxp:NX_P28062-1	75,88	12	12	6,37E+06	3	2	7	30354	Proteasomesubunitbetatype-8isoformIso1	PSMB8	9606	HomoSapiens	276	SV=3	EV=225	PE=1	ModResPsi=(39|MOD:00046|O-phospho-L-serine)(93|MOD:00046|O-phospho-L-serine)(153|MOD:00134|N6-glycyl-L...
286	425369	nxp:NX_P28062-2	75,88	12	12	6,37E+06	3	2	7	29770	Proteasomesubunitbetatype-8isoformIso2	PSMB8	9606	HomoSapiens	272	SV=3	EV=225	PE=1	ModResPsi=(5|MOD:00047|O-phospho-L-threonine)(89|MOD:00046|O-phospho-L-serine)(149|MOD:00134|N6-glycyl...
386	22549	nxp:NX_Q16822-1	74,58	4	4	2,56E+05	2	2	2	70699	Phosphoenolpyruvatecarboxykinase[GTP]mitochondrialisoformIso1	PCK2	9606	HomoSapiens	640	SV=4	EV=201	PE=1	ModResPsi=(42|MOD:00047|O-phospho-L-threonine)(88|MOD:00064|N6-acetyl-L-lysine)...
386	22548	nxp:NX_Q16822-3	74,58	5	5	2,56E+05	2	2	2	55953	Phosphoenolpyruvatecarboxykinase[GTP]mitochondrialisoformIso3	PCK2	9606	HomoSapiens	506	SV=4	EV=201	PE=1	ModResPsi=(62|MOD:00047|O-phospho-L-threonine)(170|MOD:00046|O-phospho-L-serine...
310	312	nxp:NX_Q86YZ3-1	73,99	2	2	8,58E+06	3	3	5	282389	HornerinisoformIso1	HRNR	9606	HomoSapiens	2850	SV=2	EV=152	PE=1	ModResPsi=(659|MOD:00046|O-phospho-L-serine)(661|MOD:00046|O-phospho-L-serine)(890|MOD:00046|O-phospho-L-serine)(993|MOD:000...
388	425374	nxp:NX_P61586-1	71,74	20	20	0	2	2	2	21768	TransformingproteinRhoAisoformIso1	RHOA	9606	HomoSapiens	193	SV=1	EV=195	PE=1	ModResPsi=(34|MOD:00048|O4'-phospho-L-tyrosine)(34|MOD:00208|O4'-(phospho-5'-adenosine)-L-tyrosine)(37|MOD:0...
347	261	nxp:NX_P05452-1	71,08	11	11	3,86E+06	2	2	3	22537	TetranectinisoformIso1	CLEC3B	9606	HomoSapiens	202	SV=3	EV=194	PE=1	ModResPsi=(71|MOD:00798|halfcystine)(81|MOD:00798|halfcystine)(98|MOD:00798|halfcystine)(197|MOD:00798|halfcystine)(...
339	140351	nxp:NX_P81605-1	71,03	41	41	1,15E+07	3	3	4	11284	DermcidinisoformIso1	DCD	9606	HomoSapiens	110	SV=2	EV=180	PE=1	ModResPsi=(68|MOD:00064|N6-acetyl-L-lysine)	VariantSimple=(2|K)(2|S)(2|W)(4|K)(4|T)(4|V)(5|S)(6|F)(6|P)(6|V)(7|F)(7|P)(9|Q)(...
339	1897	nxp:NX_P81605-2	71,03	37	37	1,15E+07	3	3	4	12414	DermcidinisoformIso2	DCD	9606	HomoSapiens	121	SV=2	EV=180	PE=1	ModResPsi=(68|MOD:00064|N6-acetyl-L-lysine)	VariantSimple=(2|K)(2|S)(2|W)(4|K)(4|T)(4|V)(5|S)(6|F)(6|P)(6|V)(7|F)(7|P)(9|Q)(...
317	96976	nxp:NX_P29966-1	70,85	11	11	5,43E+06	2	2	5	31555	Myristoylatedalanine-richC-kinasesubstrateisoformIso1	MARCKS	9606	HomoSapiens	332	SV=4	EV=179	PE=1	ModResPsi=(2|MOD:00068|N-myristoylglycine)(26|MOD:00046|O-phospho-L-serine)(27|MOD:000...
354	140332	nxp:NX_P61224-3	65,29	16	16	4,28E+06	2	2	3	18778	Ras-relatedproteinRap-1bisoformIso3	RAP1B	9606	HomoSapiens	165	SV=1	EV=187	PE=1	ModResPsi=(39|MOD:00242|O-(ADP-ribosyl)-L-serine)(160|MOD:00046|O-phospho-L-serine)(162|MOD:00114|L-cystei...
354	15912	nxp:NX_P61224-1	65,29	14	14	4,28E+06	2	2	3	20825	Ras-relatedproteinRap-1bisoformIso1	RAP1B	9606	HomoSapiens	184	SV=1	EV=187	PE=1	ModResPsi=(39|MOD:00242|O-(ADP-ribosyl)-L-serine)(179|MOD:00046|O-phospho-L-serine)(181|MOD:00114|L-cystei...
354	140333	nxp:NX_P61224-4	65,29	18	18	4,28E+06	2	2	3	16033	Ras-relatedproteinRap-1bisoformIso4	RAP1B	9606	HomoSapiens	142	SV=1	EV=187	PE=1	ModResPsi=(137|MOD:00046|O-phospho-L-serine)(139|MOD:00114|L-cysteinemethylester)(139|MOD:00113|S-gerany...
330	4930	nxp:NX_P08571-1	65,12	13	13	8,63E+06	3	3	4	40076	MonocytedifferentiationantigenCD14isoformIso1	CD14	9606	HomoSapiens	375	SV=2	EV=204	PE=1	ModResPsi=(25|MOD:00798|halfcystine)(36|MOD:00798|halfcystine)(34|MOD:00798|halfcystine)(51|M...
332	188367	nxp:NX_P25789-1	64,72	12	12	8,50E+05	2	2	4	29484	Proteasomesubunitalphatype-4isoformIso1	PSMA4	9606	HomoSapiens	261	SV=1	EV=217	PE=1	ModResPsi=(13|MOD:00046|O-phospho-L-serine)(54|MOD:00134|N6-glycyl-L-lysine)(64|MOD:00134|N6-glycyl-L...
389	330516	nxp:NX_P05166-1	62,28	6	6	7,22E+05	2	2	2	58216	Propionyl-CoAcarboxylasebetachainmitochondrialisoformIso1	PCCB	9606	HomoSapiens	539	SV=3	EV=198	PE=1	ModResPsi=(71|MOD:00046|O-phospho-L-serine)(99|MOD:00064|N6-acetyl-L-lysine)(99|MO...
389	330518	nxp:NX_P05166-2	62,28	6	6	7,22E+05	2	2	2	60521	Propionyl-CoAcarboxylasebetachainmitochondrialisoformIso2	PCCB	9606	HomoSapiens	559	SV=3	EV=198	PE=1	ModResPsi=(71|MOD:00046|O-phospho-L-serine)(99|MOD:00064|N6-acetyl-L-lysine)(99|MO...
383	15567	nxp:NX_P04424-1	61,92	4	4	0	2	2	2	51658	ArgininosuccinatelyaseisoformIso1	ASL	9606	HomoSapiens	464	SV=4	EV=222	PE=1	ModResPsi=(2|MOD:00050|N-acetyl-L-alanine)(7|MOD:00064|N6-acetyl-L-lysine)(69|MOD:00064|N6-acetyl-L-lysine)(83|...
383	50086	nxp:NX_P04424-3	61,92	4	4	0	2	2	2	48733	ArgininosuccinatelyaseisoformIso3	ASL	9606	HomoSapiens	438	SV=4	EV=222	PE=1	ModResPsi=(2|MOD:00050|N-acetyl-L-alanine)(7|MOD:00064|N6-acetyl-L-lysine)(69|MOD:00064|N6-acetyl-L-lysine)(83|...
370	1916	nxp:NX_Q13103-1	60,95	10	10	9,03E+06	3	3	3	24338	Secretedphosphoprotein24isoformIso1	SPP2	9606	HomoSapiens	211	SV=1	EV=145	PE=1	ModResPsi=(92|MOD:00798|halfcystine)(103|MOD:00798|halfcystine)(96|MOD:00046|O-phospho-L-serine)(109|MOD:...
345	1293	nxp:NX_P21333-2	57,37	1	1	2,85E+05	2	2	3	280016	Filamin-AisoformIso2	FLNA	9606	HomoSapiens	2639	SV=4	EV=251	PE=1	ModResPsi=(2|MOD:00060|N-acetyl-L-serine)(11|MOD:00046|O-phospho-L-serine)(31|MOD:00047|O-phospho-L-threonine)(42|MOD:00134...
345	1294	nxp:NX_P21333-1	57,37	1	1	2,85E+05	2	2	3	280737	Filamin-AisoformIso1	FLNA	9606	HomoSapiens	2647	SV=4	EV=251	PE=1	ModResPsi=(2|MOD:00060|N-acetyl-L-serine)(11|MOD:00046|O-phospho-L-serine)(31|MOD:00047|O-phospho-L-threonine)(42|MOD:00134...
364	354425	nxp:NX_P80511-1	55,23	28	28	1,56E+07	2	2	3	10575	ProteinS100-A12isoformIso1	S100A12	9606	HomoSapiens	92	SV=2	EV=184	PE=1	ModResPsi=(27|MOD:00047|O-phospho-L-threonine)	VariantSimple=(3|E)(4|R)(10|E)(13|I)(13|K)(13|S)(15|Y)(16|D)(16|Y)(...
40	39	nxp:NX_P02751-1	417,87	49	49	2,91E+09	87	87	335	262622	FibronectinisoformIso1	FN1	9606	HomoSapiens	2386	SV=5	EV=261	PE=1	ModResPsi=(32|MOD:00040|2-pyrrolidone-5-carboxylicacid(Gln))(34|MOD:00133|N6-(L-isoglutamyl)-L-lysine(Gln))(35|MOD:0013...
40	38	nxp:NX_P02751-3	417,87	49	49	2,91E+09	87	87	335	259213	FibronectinisoformIso3	FN1	9606	HomoSapiens	2355	SV=5	EV=261	PE=1	ModResPsi=(32|MOD:00040|2-pyrrolidone-5-carboxylicacid(Gln))(34|MOD:00133|N6-(L-isoglutamyl)-L-lysine(Gln))(35|MOD:0013...
61	169	nxp:NX_P20851-2	261,95	55	55	8,03E+07	16	2	113	28286	C4b-bindingproteinbetachainisoformIso2	C4BPB	9606	HomoSapiens	251	SV=1	EV=173	PE=1	ModResPsi=(22|MOD:00798|halfcystine)(62|MOD:00798|halfcystine)(48|MOD:00798|halfcystine)(75|MOD:007...
120	89	nxp:NX_P01042-1	238,25	30	30	2,54E+08	14	14	41	71957	Kininogen-1isoformHMW	KNG1	9606	HomoSapiens	644	SV=2	EV=226	PE=1	ModResPsi=(19|MOD:00040|2-pyrrolidone-5-carboxylicacid(Gln))(21|MOD:00046|O-phospho-L-serine)(23|MOD:00046|O-phospho-L-ser...
120	92	nxp:NX_P01042-2	238,25	45	45	2,54E+08	14	14	41	47883	Kininogen-1isoformLMW	KNG1	9606	HomoSapiens	427	SV=2	EV=226	PE=1	ModResPsi=(19|MOD:00040|2-pyrrolidone-5-carboxylicacid(Gln))(21|MOD:00046|O-phospho-L-serine)(23|MOD:00046|O-phospho-L-ser...
64	93	nxp:NX_P05155-2	236,37	52	52	1,21E+09	22	22	102	49757	PlasmaproteaseC1inhibitorisoformIso2	SERPING1	9606	HomoSapiens	448	SV=2	EV=236	PE=1	ModResPsi=(71|MOD:00798|halfcystine)(376|MOD:00798|halfcystine)(78|MOD:00798|halfcystine)(153|MOD:...
93	307	nxp:NX_P80748-1	220,3	65	65	4,94E+08	10	5	57	12446	Immunoglobulinlambdavariable3-21isoformIso1	IGLV3-21	9606	HomoSapiens	117	SV=2	EV=129	PE=1	ModResPsi=(41|MOD:00798|halfcystine)(106|MOD:00798|halfcystine)	VariantSimple=(3|*)(4|N)(5|...
97	155	nxp:NX_O75636-2	210,63	46	46	5,80E+08	14	14	53	31678	Ficolin-3isoformIso2	FCN3	9606	HomoSapiens	288	SV=2	EV=198	PE=1	ModResPsi=(50|MOD:00678|hydroxylatedproline)(53|MOD:00678|hydroxylatedproline)(59|MOD:00678|hydroxylatedproline)(65|MOD:0...
86	362	nxp:NX_A0A0C4DH25-1	210,24	57	57	4,27E+07	8	2	62	12515	Immunoglobulinkappavariable3D-20isoformIso1	IGKV3D-20	9606	HomoSapiens	116	SV=1	EV=37	PE=1	ModResPsi=(43|MOD:00798|halfcystine)(109|MOD:00798|halfcystine)	VariantSimple=(2|G)(3|N...
67	241	nxp:NX_A0A0C4DH42-1	181,25	53	53	5,14E+08	10	2	88	12698	Immunoglobulinheavyvariable3-66isoformIso1	IGHV3-66	9606	HomoSapiens	116	SV=1	EV=34	PE=1	ModResPsi=(41|MOD:00798|halfcystine)(114|MOD:00798|halfcystine)	VariantSimple=(2|A)(2|D)(...
74	216	nxp:NX_P01780-1	176,16	54	54	1,67E+08	9	3	72	12943	Immunoglobulinheavyvariable3-7isoformIso1	IGHV3-7	9606	HomoSapiens	117	SV=2	EV=109	PE=1	ModResPsi=(41|MOD:00798|halfcystine)(115|MOD:00798|halfcystine)	VariantSimple=(2|A)(2|D)(2|K)(...
186	430	nxp:NX_A0A0B4J2H0-1	174,72	71	71	1,80E+07	7	4	17	12660	Immunoglobulinheavyvariable1-69DisoformIso1	IGHV1-69D	9606	HomoSapiens	117	SV=1	EV=37	PE=1	ModResPsi=(20|MOD:00040|2-pyrrolidone-5-carboxylicacid(Gln))(41|MOD:00798|halfcystine)(...
72	228	nxp:NX_A0A0B4J1X5-1	173,59	52	52	3,25E+07	7	2	75	12840	Immunoglobulinheavyvariable3-74isoformIso1	IGHV3-74	9606	HomoSapiens	117	SV=1	EV=34	PE=1	ModResPsi=(41|MOD:00798|halfcystine)(115|MOD:00798|halfcystine)	VariantSimple=(2|D)(3|C)(...
137	349	nxp:NX_A0A0C4DH73-1	170,72	44	44	7,33E+07	7	2	34	12645	Immunoglobulinkappavariable1-12isoformIso1	IGKV1-12	9606	HomoSapiens	117	SV=1	EV=37	PE=3	ModResPsi=(45|MOD:00798|halfcystine)(110|MOD:00798|halfcystine)	VariantSimple=(2|N)(3|I)(...
137	350	nxp:NX_P01611-1	170,72	44	44	7,33E+07	7	2	34	12620	Immunoglobulinkappavariable1D-12isoformIso1	IGKV1D-12	9606	HomoSapiens	117	SV=2	EV=119	PE=1	ModResPsi=(45|MOD:00798|halfcystine)(110|MOD:00798|halfcystine)	VariantSimple=(2|G)(2|V)(4...
179	342	nxp:NX_P06310-1	168,22	58	58	1,79E+07	6	5	20	13185	Immunoglobulinkappavariable2-30isoformIso1	IGKV2-30	9606	HomoSapiens	120	SV=2	EV=131	PE=1	ModResPsi=(43|MOD:00798|halfcystine)(113|MOD:00798|halfcystine)	VariantSimple=(2|S)(3|F)(3|R...
179	333	nxp:NX_A0A075B6S6-1	168,22	58	58	1,79E+07	6	5	20	13215	Immunoglobulinkappavariable2D-30isoformIso1	IGKV2D-30	9606	HomoSapiens	120	SV=1	EV=44	PE=1	ModResPsi=(43|MOD:00798|halfcystine)(113|MOD:00798|halfcystine)	VariantSimple=(2|K)(2|M...
152	4015	nxp:NX_P14543-2	160,65	11	11	2,43E+07	11	11	27	122017	Nidogen-1isoformIso2	NID1	9606	HomoSapiens	1114	SV=3	EV=217	PE=1	ModResPsi=(289|MOD:00181|O4'-sulfo-L-tyrosine)(296|MOD:00181|O4'-sulfo-L-tyrosine)(333|MOD:00046|O-phospho-L-serine)(390|MO...
98	230	nxp:NX_A0A0J9YX35-1	158,01	43	43	0	7	2	53	12823	Immunoglobulinheavyvariable3-64DisoformIso1	IGHV3-64D	9606	HomoSapiens	117	SV=1	EV=32	PE=1	ModResPsi=(41|MOD:00798|halfcystine)(115|MOD:00798|halfcystine)	VariantSimple=(10|P)(13...
200	789	nxp:NX_A0A0C4DH33-1	151,92	44	44	1,71E+07	4	2	14	12824	Immunoglobulinheavyvariable1-24isoformIso1	IGHV1-24	9606	HomoSapiens	117	SV=1	EV=34	PE=1	ModResPsi=(41|MOD:00798|halfcystine)(115|MOD:00798|halfcystine)	VariantSimple=(2|N)(2|V)(...
123	212	nxp:NX_A0A0B4J1V0-1	151,83	44	44	5,34E+07	8	3	40	12926	Immunoglobulinheavyvariable3-15isoformIso1	IGHV3-15	9606	HomoSapiens	119	SV=1	EV=35	PE=1	ModResPsi=(41|MOD:00798|halfcystine)(117|MOD:00798|halfcystine)	VariantSimple=(2|A)(2|D)(...
191	991	nxp:NX_A0A0J9YVY3-1	151,77	57	57	1,35E+07	5	4	16	12849	Immunoglobulinheavyvariable7-4-1isoformIso1	IGHV7-4-1	9606	HomoSapiens	117	SV=1	EV=29	PE=1	ModResPsi=(41|MOD:00798|halfcystine)(115|MOD:00798|halfcystine)	VariantSimple=(6|K)(10|...
209	455	nxp:NX_P02452-1	150,7	6	6	3,77E+07	7	7	12	138942	Collagenalpha-1(I)chainisoformIso1	COL1A1	9606	HomoSapiens	1464	SV=5	EV=241	PE=1	ModResPsi=(162|MOD:00040|2-pyrrolidone-5-carboxylicacid(Gln))(170|MOD:00130|L-allysine)(171|MOD:00046|O...
187	764	nxp:NX_P01715-1	148,99	48	48	2,53E+07	4	2	17	12296	Immunoglobulinlambdavariable3-1isoformIso1	IGLV3-1	9606	HomoSapiens	115	SV=2	EV=123	PE=1	ModResPsi=(41|MOD:00798|halfcystine)(106|MOD:00798|halfcystine)	VariantSimple=(2|P)(2|T)(3|*)...
154	387	nxp:NX_P01718-1	147,39	35	35	9,90E+06	7	2	26	12165	Immunoglobulinlambdavariable3-27isoformIso1	IGLV3-27	9606	HomoSapiens	113	SV=2	EV=118	PE=1	ModResPsi=(41|MOD:00798|halfcystine)(106|MOD:00798|halfcystine)	VariantSimple=(2|D)(2|P)(2|...
124	279	nxp:NX_A0A0J9YXX1-1	142,46	48	48	1,96E+08	5	2	39	12773	Immunoglobulinheavyvariable5-10-1isoformIso1	IGHV5-10-1	9606	HomoSapiens	117	SV=1	EV=29	PE=1	ModResPsi=(41|MOD:00798|halfcystine)(115|MOD:00798|halfcystine)	VariantSimple=(5|T)(5...
207	381	nxp:NX_A0A0C4DH29-1	141,28	45	45	5,61E+06	5	2	13	13008	Immunoglobulinheavyvariable1-3isoformIso1	IGHV1-3	9606	HomoSapiens	117	SV=1	EV=33	PE=1	ModResPsi=(41|MOD:00798|halfcystine)(115|MOD:00798|halfcystine)	VariantSimple=(2|G)(3|*)(4|...
173	481	nxp:NX_P04430-1	141,26	44	44	1,11E+07	4	2	21	12618	Immunoglobulinkappavariable1-16isoformIso1	IGKV1-16	9606	HomoSapiens	117	SV=2	EV=112	PE=1	ModResPsi=(45|MOD:00798|halfcystine)(110|MOD:00798|halfcystine)	VariantSimple=(3|I)(3|L)(3|T...
190	433	nxp:NX_P23083-1	137,99	52	52	6,12E+07	5	3	16	13085	Immunoglobulinheavyvariable1-2isoformIso1	IGHV1-2	9606	HomoSapiens	117	SV=2	EV=135	PE=1	ModResPsi=(20|MOD:00040|2-pyrrolidone-5-carboxylicacid(Gln))(41|MOD:00798|halfcystine)(115|MOD...
233	341	nxp:NX_A0A075B6R2-1	137,2	38	38	1,63E+07	5	2	8	12848	Immunoglobulinheavyvariable4-4isoformIso1	IGHV4-4	9606	HomoSapiens	117	SV=2	EV=37	PE=1	ModResPsi=(41|MOD:00798|halfcystine)(115|MOD:00798|halfcystine)	VariantSimple=(2|E)(2|Q)(2|...
155	1465	nxp:NX_A0A0B4J1Y8-1	128,17	30	30	3,43E+08	6	5	25	13024	Immunoglobulinlambdavariable9-49isoformIso1	IGLV9-49	9606	HomoSapiens	123	SV=1	EV=32	PE=1	ModResPsi=(41|MOD:00798|halfcystine)(112|MOD:00798|halfcystine)(96|MOD:00048|O4'-phospho-...
172	364	nxp:NX_P01706-1	124,72	48	48	4,21E+07	6	2	21	12644	Immunoglobulinlambdavariable2-11isoformIso1	IGLV2-11	9606	HomoSapiens	119	SV=2	EV=113	PE=1	ModResPsi=(20|MOD:00040|2-pyrrolidone-5-carboxylicacid(Gln))(41|MOD:00798|halfcystine)(109|...
242	324	nxp:NX_A0A0C4DH68-1	115,52	38	38	3,88E+07	3	2	7	13079	Immunoglobulinkappavariable2-24isoformIso1	IGKV2-24	9606	HomoSapiens	120	SV=1	EV=37	PE=1	ModResPsi=(43|MOD:00798|halfcystine)(113|MOD:00798|halfcystine)	VariantSimple=(2|K)(2|S)(...
242	451	nxp:NX_A0A075B6R9-1	115,52	38	38	3,88E+07	3	2	7	13079	Probablenon-functionalimmunoglobulinkappavariable2D-24isoformIso1	IGKV2D-24	9606	HomoSapiens	120	SV=1	EV=36	PE=5	VariantSimple=(3|F)(5|V)(6|*)(8|P)(9|E)(10|M)(12|I)(12|V)(13|F)(14...
226	203	nxp:NX_Q9UHG3-2	115,43	16	16	7,93E+06	6	6	10	48507	Prenylcysteineoxidase1isoformIso2	PCYOX1	9606	HomoSapiens	428	SV=3	EV=178	PE=1	ModResPsi=(94|MOD:00046|O-phospho-L-serine)(128|MOD:00134|N6-glycyl-L-lysine)(321|MOD:00046|O-phospho-L-ser...
221	270	nxp:NX_P13647-1	110,14	8	8	5,00E+05	5	2	10	62378	KeratintypeIIcytoskeletal5isoformIso1	KRT5	9606	HomoSapiens	590	SV=3	EV=229	PE=1	ModResPsi=(5|MOD:00046|O-phospho-L-serine)(8|MOD:00046|O-phospho-L-serine)(16|MOD:00046|O-phospho-L-se...
177	294	nxp:NX_A0A075B6Q5-1	106,8	33	33	8,58E+06	5	2	20	12891	Immunoglobulinheavyvariable3-64isoformIso1	IGHV3-64	9606	HomoSapiens	118	SV=1	EV=39	PE=1	ModResPsi=(42|MOD:00798|halfcystine)(116|MOD:00798|halfcystine)	VariantSimple=(2|T)(3|D)(...
213	275	nxp:NX_A0A0B4J1V6-1	102,47	31	31	1,66E+07	3	2	12	12858	Immunoglobulinheavyvariable3-73isoformIso1	IGHV3-73	9606	HomoSapiens	119	SV=1	EV=34	PE=1	ModResPsi=(41|MOD:00798|halfcystine)(117|MOD:00798|halfcystine)	VariantSimple=(2|K)(3|S)(...
243	380	nxp:NX_P02776-1	97,16	49	49	3,27E+06	4	4	7	10845	Plateletfactor4isoformIso1	PF4	9606	HomoSapiens	101	SV=2	EV=195	PE=1	ModResPsi=(41|MOD:00798|halfcystine)(67|MOD:00798|halfcystine)(43|MOD:00798|halfcystine)(83|MOD:00798|halfcystine...
212	343	nxp:NX_A0A075B6J9-1	86,14	29	29	2,01E+06	4	2	12	12412	Immunoglobulinlambdavariable2-18isoformIso1	IGLV2-18	9606	HomoSapiens	118	SV=2	EV=42	PE=1	ModResPsi=(20|MOD:00040|2-pyrrolidone-5-carboxylicacid(Gln))(41|MOD:00798|halfcystine)(1...
260	761	nxp:NX_A0A0A0MT36-1	86,01	25	25	5,14E+06	2	2	5	12340	Immunoglobulinkappavariable6D-21isoformIso1	IGKV6D-21	9606	HomoSapiens	114	SV=1	EV=36	PE=3	ModResPsi=(42|MOD:00798|halfcystine)(107|MOD:00798|halfcystine)	VariantSimple=(2|L)(5|H...
234	630	nxp:NX_A0A0C4DH43-1	85,81	18	18	7,98E+07	2	2	8	13312	Immunoglobulinheavyvariable2-70DisoformIso1	IGHV2-70D	9606	HomoSapiens	119	SV=1	EV=37	PE=1	ModResPsi=(20|MOD:00040|2-pyrrolidone-5-carboxylicacid(Gln))(41|MOD:00798|halfcystine)(...
264	468	nxp:NX_P07359-1	77,32	4	4	2,62E+06	2	2	4	71540	PlateletglycoproteinIbalphachainisoformIso1	GP1BA	9606	HomoSapiens	652	SV=2	EV=242	PE=1	ModResPsi=(20|MOD:00798|halfcystine)(33|MOD:00798|halfcystine)(225|MOD:00798|halfcystine)(264...
262	190567	nxp:NX_P01130-2	74,92	5	5	2,44E+06	3	3	4	75854	Low-densitylipoproteinreceptorisoformIso2	LDLR	9606	HomoSapiens	682	SV=1	EV=246	PE=1	ModResPsi=(27|MOD:00798|halfcystine)(39|MOD:00798|halfcystine)(34|MOD:00798|halfcystine)(52|MOD:00...
208	782	nxp:NX_A0A0B4J1U7-1	74,9	21	21	2,18E+08	3	3	13	13481	Immunoglobulinheavyvariable6-1isoformIso1	IGHV6-1	9606	HomoSapiens	121	SV=1	EV=33	PE=1	ModResPsi=(42|MOD:00798|halfcystine)(119|MOD:00798|halfcystine)	VariantSimple=(2|P)(2|Y)(3|...
265	140308	nxp:NX_P05106-2	68,16	3	3	1,29E+05	2	2	4	86113	Integrinbeta-3isoformBeta-3B	ITGB3	9606	HomoSapiens	780	SV=2	EV=268	PE=1	ModResPsi=(31|MOD:00798|halfcystine)(461|MOD:00798|halfcystine)(39|MOD:00798|halfcystine)(49|MOD:00798|halfcyst...
265	140307	nxp:NX_P05106-3	68,16	3	3	1,29E+05	2	2	4	86695	Integrinbeta-3isoformBeta-3C	ITGB3	9606	HomoSapiens	784	SV=2	EV=268	PE=1	ModResPsi=(31|MOD:00798|halfcystine)(461|MOD:00798|halfcystine)(39|MOD:00798|halfcystine)(49|MOD:00798|halfcyst...
265	94049	nxp:NX_P05106-1	68,16	3	3	1,29E+05	2	2	4	87058	Integrinbeta-3isoformBeta-3A	ITGB3	9606	HomoSapiens	788	SV=2	EV=268	PE=1	ModResPsi=(31|MOD:00798|halfcystine)(461|MOD:00798|halfcystine)(39|MOD:00798|halfcystine)(49|MOD:00798|halfcyst...
266	2089	nxp:NX_A0A0C4DH34-1	66,7	9	9	1,21E+08	2	2	4	13124	Immunoglobulinheavyvariable4-28isoformIso1	IGHV4-28	9606	HomoSapiens	117	SV=1	EV=36	PE=1	ModResPsi=(41|MOD:00798|halfcystine)(115|MOD:00798|halfcystine)	VariantSimple=(3|D)(3|Q)(...
252	801	nxp:NX_Q96RW7-2	66,43	1	1	2,38E+06	3	3	5	600103	Hemicentin-1isoformIso2	HMCN1	9606	HomoSapiens	5518	SV=2	EV=163	PE=1	ModResPsi=(451|MOD:00798|halfcystine)(499|MOD:00798|halfcystine)(541|MOD:00798|halfcystine)(591|MOD:00798|halfcysti...
252	803	nxp:NX_Q96RW7-1	66,43	1	1	2,38E+06	3	3	5	613396	Hemicentin-1isoformIso1	HMCN1	9606	HomoSapiens	5635	SV=2	EV=163	PE=1	ModResPsi=(451|MOD:00798|halfcystine)(499|MOD:00798|halfcystine)(541|MOD:00798|halfcystine)(591|MOD:00798|halfcysti...
289	395	nxp:NX_P16070-11	66,18	5	5	4,62E+05	2	2	2	46565	CD44antigenisoformIso11	CD44	9606	HomoSapiens	429	SV=3	EV=238	PE=1	ModResPsi=(28|MOD:00798|halfcystine)(129|MOD:00798|halfcystine)(53|MOD:00798|halfcystine)(118|MOD:00798|halfcystine...
289	396	nxp:NX_P16070-10	66,18	4	4	4,62E+05	2	2	2	53411	CD44antigenisoformIso10	CD44	9606	HomoSapiens	493	SV=3	EV=238	PE=1	ModResPsi=(28|MOD:00798|halfcystine)(129|MOD:00798|halfcystine)(53|MOD:00798|halfcystine)(118|MOD:00798|halfcystine...
289	409	nxp:NX_P16070-16	66,18	3	3	4,62E+05	2	2	2	73150	CD44antigenisoformIso16	CD44	9606	HomoSapiens	668	SV=3	EV=238	PE=1	ModResPsi=(28|MOD:00798|halfcystine)(129|MOD:00798|halfcystine)(53|MOD:00798|halfcystine)(118|MOD:00798|halfcystine...
289	400	nxp:NX_P16070-17	66,18	3	3	4,62E+05	2	2	2	75957	CD44antigenisoformIso17	CD44	9606	HomoSapiens	691	SV=3	EV=238	PE=1	ModResPsi=(28|MOD:00798|halfcystine)(129|MOD:00798|halfcystine)(53|MOD:00798|halfcystine)(118|MOD:00798|halfcystine...
289	397	nxp:NX_P16070-6	66,18	3	3	4,62E+05	2	2	2	76705	CD44antigenisoformIso6	CD44	9606	HomoSapiens	699	SV=3	EV=238	PE=1	ModResPsi=(28|MOD:00798|halfcystine)(129|MOD:00798|halfcystine)(53|MOD:00798|halfcystine)(118|MOD:00798|halfcystine)(...
289	398	nxp:NX_P16070-4	66,18	3	3	4,62E+05	2	2	2	76612	CD44antigenisoformIso4	CD44	9606	HomoSapiens	699	SV=3	EV=238	PE=1	ModResPsi=(28|MOD:00798|halfcystine)(129|MOD:00798|halfcystine)(53|MOD:00798|halfcystine)(118|MOD:00798|halfcystine)(...
289	410	nxp:NX_P16070-3	66,18	3	3	4,62E+05	2	2	2	77983	CD44antigenisoformIso3	CD44	9606	HomoSapiens	711	SV=3	EV=238	PE=1	ModResPsi=(28|MOD:00798|halfcystine)(129|MOD:00798|halfcystine)(53|MOD:00798|halfcystine)(118|MOD:00798|halfcystine)(...
289	399	nxp:NX_P16070-7	66,18	3	3	4,62E+05	2	2	2	78446	CD44antigenisoformIso7	CD44	9606	HomoSapiens	713	SV=3	EV=238	PE=1	ModResPsi=(28|MOD:00798|halfcystine)(129|MOD:00798|halfcystine)(53|MOD:00798|halfcystine)(118|MOD:00798|halfcystine)(...
289	402	nxp:NX_P16070-5	66,18	3	3	4,62E+05	2	2	2	80790	CD44antigenisoformIso5	CD44	9606	HomoSapiens	734	SV=3	EV=238	PE=1	ModResPsi=(28|MOD:00798|halfcystine)(129|MOD:00798|halfcystine)(53|MOD:00798|halfcystine)(118|MOD:00798|halfcystine)(...
289	401	nxp:NX_P16070-1	66,18	3	3	4,62E+05	2	2	2	81538	CD44antigenisoformIso1	CD44	9606	HomoSapiens	742	SV=3	EV=238	PE=1	ModResPsi=(28|MOD:00798|halfcystine)(129|MOD:00798|halfcystine)(53|MOD:00798|halfcystine)(118|MOD:00798|halfcystine)(...
289	406	nxp:NX_P16070-12	66,18	6	6	4,62E+05	2	2	2	39416	CD44antigenisoformIso12	CD44	9606	HomoSapiens	361	SV=3	EV=238	PE=1	ModResPsi=(28|MOD:00798|halfcystine)(129|MOD:00798|halfcystine)(53|MOD:00798|halfcystine)(118|MOD:00798|halfcystine...
289	407	nxp:NX_P16070-14	66,18	6	6	4,62E+05	2	2	2	43169	CD44antigenisoformIso14	CD44	9606	HomoSapiens	396	SV=3	EV=238	PE=1	ModResPsi=(28|MOD:00798|halfcystine)(129|MOD:00798|halfcystine)(53|MOD:00798|halfcystine)(118|MOD:00798|halfcystine...
289	408	nxp:NX_P16070-13	66,18	5	5	4,62E+05	2	2	2	46261	CD44antigenisoformIso13	CD44	9606	HomoSapiens	425	SV=3	EV=238	PE=1	ModResPsi=(28|MOD:00798|halfcystine)(129|MOD:00798|halfcystine)(53|MOD:00798|halfcystine)(118|MOD:00798|halfcystine...
289	404	nxp:NX_P16070-8	66,18	3	3	4,62E+05	2	2	2	74388	CD44antigenisoformIso8	CD44	9606	HomoSapiens	674	SV=3	EV=238	PE=1	ModResPsi=(28|MOD:00798|halfcystine)(129|MOD:00798|halfcystine)(53|MOD:00798|halfcystine)(118|MOD:00798|halfcystine)(...
289	405	nxp:NX_P16070-18	66,18	6	6	4,62E+05	2	2	2	37278	CD44antigenisoformIso18	CD44	9606	HomoSapiens	340	SV=3	EV=238	PE=1	ModResPsi=(28|MOD:00798|halfcystine)(129|MOD:00798|halfcystine)(53|MOD:00798|halfcystine)(118|MOD:00798|halfcystine...
289	403	nxp:NX_P16070-9	66,18	3	3	4,62E+05	2	2	2	74196	CD44antigenisoformIso9	CD44	9606	HomoSapiens	675	SV=3	EV=238	PE=1	ModResPsi=(28|MOD:00798|halfcystine)(129|MOD:00798|halfcystine)(53|MOD:00798|halfcystine)(118|MOD:00798|halfcystine)(...
289	413	nxp:NX_P16070-15	66,18	7	7	4,62E+05	2	2	2	32075	CD44antigenisoformIso15	CD44	9606	HomoSapiens	294	SV=3	EV=238	PE=1	ModResPsi=(28|MOD:00798|halfcystine)(129|MOD:00798|halfcystine)(53|MOD:00798|halfcystine)(118|MOD:00798|halfcystine...
268	94029	nxp:NX_Q12907-1	62,74	5	5	4,84E+05	2	2	4	40229	Vesicularintegral-membraneproteinVIP36isoformIso1	LMAN2	9606	HomoSapiens	356	SV=1	EV=169	PE=1	ModResPsi=(126|MOD:00134|N6-glycyl-L-lysine)(202|MOD:00798|halfcystine)(239|MOD:00798|half...
20	30	nxp:NX_P02751-8	472,43	58	58	4,47E+07	134	2	586	252808	FibronectinisoformIso8	FN1	9606	HomoSapiens	2296	SV=5	EV=261	PE=1	ModResPsi=(32|MOD:00040|2-pyrrolidone-5-carboxylicacid(Gln))(34|MOD:00133|N6-(L-isoglutamyl)-L-lysine(Gln))(35|MOD:0013...
21	47	nxp:NX_P02751-15	470,53	54	54	1,29E+07	135	3	576	272318	FibronectinisoformIso15	FN1	9606	HomoSapiens	2477	SV=5	EV=261	PE=1	ModResPsi=(32|MOD:00040|2-pyrrolidone-5-carboxylicacid(Gln))(34|MOD:00133|N6-(L-isoglutamyl)-L-lysine(Gln))(35|MOD:00...
102	603	nxp:NX_P12110-2	211,98	21	21	1,12E+08	16	2	47	97419	Collagenalpha-2(VI)chainisoform2C2A	COL6A2	9606	HomoSapiens	918	SV=4	EV=223	PE=1	ModResPsi=(206|MOD:00046|O-phospho-L-serine)(207|MOD:00047|O-phospho-L-threonine)(223|MOD:00046|O-phospho-...
161	140315	nxp:NX_P35247-1	182,46	23	23	1,22E+08	7	7	20	37728	Pulmonarysurfactant-associatedproteinDisoformIso1	SFTPD	9606	HomoSapiens	375	SV=3	EV=210	PE=1	ModResPsi=(35|MOD:00235|S-nitrosyl-L-cysteine)(40|MOD:00235|S-nitrosyl-L-cysteine)(78|MOD:0...
189	46964	nxp:NX_P01889-1	154,43	21	21	4,77E+06	6	3	15	40460	HLAclassIhistocompatibilityantigenBalphachainisoformIso1	HLA-B	9606	HomoSapiens	362	SV=3	EV=205	PE=1	ModResPsi=(92|MOD:00134|N6-glycyl-L-lysine)(125|MOD:00798|halfcystine)(188|MOD...
192	96097	nxp:NX_P01854-1	142,31	18	18	6,67E+07	6	6	14	47019	ImmunoglobulinheavyconstantepsilonisoformIso1	IGHE	9606	HomoSapiens	428	SV=1	EV=176	PE=1	ModResPsi=(14|MOD:00798|halfcystine)(14|MOD:00798|halfcystine)(15|MOD:00798|halfcystine)(105|...
176	15691	nxp:NX_Q7Z7G0-1	140,91	12	12	2,71E+07	10	10	17	118642	TargetofNesh-SH3isoformIso1	ABI3BP	9606	HomoSapiens	1075	SV=1	EV=145	PE=1	ModResPsi=(772|MOD:00046|O-phospho-L-serine)	ModRes=(44||N-linked(GlcNAc...)asparagine)(259||N-linked(GlcNAc...
201	46875	nxp:NX_P04439-1	139,34	17	17	5,00E+06	5	2	12	40841	HLAclassIhistocompatibilityantigenAalphachainisoformIso1	HLA-A	9606	HomoSapiens	365	SV=2	EV=197	PE=1	ModResPsi=(83|MOD:00181|O4'-sulfo-L-tyrosine)(92|MOD:00134|N6-glycyl-L-lysine)(...
201	46876	nxp:NX_P04439-2	139,34	17	17	5,00E+06	5	2	12	41394	HLAclassIhistocompatibilityantigenAalphachainisoformIso2	HLA-A	9606	HomoSapiens	371	SV=2	EV=197	PE=1	ModResPsi=(83|MOD:00181|O4'-sulfo-L-tyrosine)(92|MOD:00134|N6-glycyl-L-lysine)(...
160	510	nxp:NX_A2NJV5-1	135,05	38	38	5,32E+07	5	2	20	13085	Immunoglobulinkappavariable2-29isoformIso1	IGKV2-29	9606	HomoSapiens	120	SV=2	EV=77	PE=1	ModResPsi=(43|MOD:00798|halfcystine)(113|MOD:00798|halfcystine)	Processed=(1|20|PEFF:0001021|...
160	772	nxp:NX_A0A075B6S2-1	135,05	38	38	5,32E+07	5	2	20	13143	Immunoglobulinkappavariable2D-29isoformIso1	IGKV2D-29	9606	HomoSapiens	120	SV=1	EV=42	PE=1	ModResPsi=(43|MOD:00798|halfcystine)(113|MOD:00798|halfcystine)	VariantSimple=(4|S)(4|T...
164	372	nxp:NX_P01594-1	130,17	29	29	3,34E+07	3	2	20	12848	Immunoglobulinkappavariable1-33isoformIso1	IGKV1-33	9606	HomoSapiens	117	SV=2	EV=138	PE=1	ModResPsi=(45|MOD:00798|halfcystine)(110|MOD:00798|halfcystine)	VariantSimple=(2|E)(3|I)(3|K...
164	373	nxp:NX_P01593-1	130,17	29	29	3,34E+07	3	2	20	12848	Immunoglobulinkappavariable1D-33isoformIso1	IGKV1D-33	9606	HomoSapiens	117	SV=2	EV=124	PE=1	ModResPsi=(45|MOD:00798|halfcystine)(110|MOD:00798|halfcystine)	VariantSimple=(3|I)(4|K)(5...
216	140381	nxp:NX_P21926-1	121,8	18	18	2,59E+07	4	4	10	25416	CD9antigenisoformIso1	CD9	9606	HomoSapiens	228	SV=4	EV=200	PE=1	ModResPsi=(9|MOD:00115|S-palmitoyl-L-cysteine)(78|MOD:00115|S-palmitoyl-L-cysteine)(79|MOD:00115|S-palmitoyl-L-cysteine)(87...
247	268	nxp:NX_P35443-1	120,61	4	4	2,98E+06	3	2	6	105869	Thrombospondin-4isoformIso1	THBS4	9606	HomoSapiens	961	SV=2	EV=194	PE=1	ModResPsi=(258|MOD:00798|halfcystine)(258|MOD:00798|halfcystine)(261|MOD:00798|halfcystine)(261|MOD:00798|halfcy...
245	7013	nxp:NX_P02461-1	116,48	2	2	0	3	3	6	138564	Collagenalpha-1(III)chainisoformIso1	COL3A1	9606	HomoSapiens	1466	SV=4	EV=223	PE=1	ModResPsi=(151|MOD:00048|O4'-phospho-L-tyrosine)(173|MOD:00039|4-hydroxy-L-proline)(179|MOD:00039|4-hyd...
245	8910	nxp:NX_P02461-2	116,48	3	3	0	3	3	6	111908	Collagenalpha-1(III)chainisoformIso2	COL3A1	9606	HomoSapiens	1163	SV=4	EV=223	PE=1	ModResPsi=(151|MOD:00048|O4'-phospho-L-tyrosine)(173|MOD:00039|4-hydroxy-L-proline)(179|MOD:00039|4-hyd...
221	2257	nxp:NX_P98088-1	114,3	1	1	2,93E+06	6	4	9	585574	Mucin-5ACisoformIso1	MUC5AC	9606	HomoSapiens	5654	SV=4	EV=181	PE=1	ModResPsi=(103|MOD:00798|halfcystine)(111|MOD:00798|halfcystine)(456|MOD:00798|halfcystine)(464|MOD:00798|halfcystine...
267	519906	nxp:NX_P07988-1	106,73	12	12	1,11E+06	4	4	5	42117	Pulmonarysurfactant-associatedproteinBisoformIso1	SFTPB	9606	HomoSapiens	381	SV=3	EV=208	PE=1	ModResPsi=(69|MOD:00798|halfcystine)(143|MOD:00798|halfcystine)(72|MOD:00798|halfcystine...
314	425378	nxp:NX_Q8WUA8-1	103,27	14	14	1,52E+06	2	2	3	37807	TsukushinisoformIso1	TSKU	9606	HomoSapiens	353	SV=3	EV=147	PE=1	ModRes=(74||N-linked(GlcNAc...)asparagine)(137||N-linked(GlcNAc...)asparagine)(152||O-linked(GalNAc...)threonine)(153|...
249	47360	nxp:NX_O95436-1	101,32	7	7	4,50E+06	4	4	6	75759	Sodium-dependentphosphatetransportprotein2BisoformIso1	SLC34A2	9606	HomoSapiens	690	SV=3	EV=150	PE=1	ModResPsi=(17|MOD:00048|O4'-phospho-L-tyrosine)(54|MOD:00048|O4'-phospho-L-tyrosine...
249	3138	nxp:NX_O95436-2	101,32	7	7	4,50E+06	4	4	6	75657	Sodium-dependentphosphatetransportprotein2BisoformIso2	SLC34A2	9606	HomoSapiens	689	SV=3	EV=150	PE=1	ModResPsi=(17|MOD:00048|O4'-phospho-L-tyrosine)(53|MOD:00048|O4'-phospho-L-tyrosine...
257	140316	nxp:NX_P13987-1	99,25	20	20	1,32E+07	2	2	6	14177	CD59glycoproteinisoformIso1	CD59	9606	HomoSapiens	128	SV=1	EV=220	PE=1	ModResPsi=(28|MOD:00798|halfcystine)(51|MOD:00798|halfcystine)(31|MOD:00798|halfcystine)(38|MOD:00798|halfcystin...
257	140317	nxp:NX_P13987-2	99,25	20	20	1,32E+07	2	2	6	14529	CD59glycoproteinisoformIso2	CD59	9606	HomoSapiens	130	SV=1	EV=220	PE=1	ModResPsi=(28|MOD:00798|halfcystine)(51|MOD:00798|halfcystine)(31|MOD:00798|halfcystine)(38|MOD:00798|halfcystin...
287	140373	nxp:NX_O00560-3	97,16	24	24	3,96E+06	3	3	4	31762	Syntenin-1isoformIso3	SDCBP	9606	HomoSapiens	292	SV=1	EV=205	PE=1	ModResPsi=(2|MOD:00060|N-acetyl-L-serine)(6|MOD:00046|O-phospho-L-serine)(30|MOD:00046|O-phospho-L-serine)(40|MOD:00048|O4...
287	140374	nxp:NX_O00560-2	97,16	24	24	3,96E+06	3	3	4	32316	Syntenin-1isoformIso2	SDCBP	9606	HomoSapiens	297	SV=1	EV=205	PE=1	ModResPsi=(2|MOD:00060|N-acetyl-L-serine)(6|MOD:00046|O-phospho-L-serine)(36|MOD:00046|O-phospho-L-serine)(46|MOD:00048|O4...
287	140375	nxp:NX_O00560-1	97,16	23	23	3,96E+06	3	3	4	32444	Syntenin-1isoformIso1	SDCBP	9606	HomoSapiens	298	SV=1	EV=205	PE=1	ModResPsi=(2|MOD:00060|N-acetyl-L-serine)(6|MOD:00046|O-phospho-L-serine)(36|MOD:00046|O-phospho-L-serine)(46|MOD:00048|O4...
241	330664	nxp:NX_Q9Y5C1-1	94,19	5	5	1,40E+06	2	2	7	53638	Angiopoietin-relatedprotein3isoformIso1	ANGPTL3	9606	HomoSapiens	460	SV=1	EV=179	PE=1	ModResPsi=(246|MOD:00798|halfcystine)(274|MOD:00798|halfcystine)(394|MOD:00798|halfcystine)(408|M...
240	16665	nxp:NX_Q9UGM3-9	89,7	3	3	3,44E+07	2	2	7	124452	Deletedinmalignantbraintumors1proteinisoformIso9	DMBT1	9606	HomoSapiens	1133	SV=2	EV=181	PE=1	ModResPsi=(127|MOD:00798|halfcystine)(191|MOD:00798|halfcystine)(171|MOD:00798|halfcy...
240	94048	nxp:NX_Q9UGM3-4	89,7	2	2	3,44E+07	2	2	7	166501	Deletedinmalignantbraintumors1proteinisoformIso4	DMBT1	9606	HomoSapiens	1527	SV=2	EV=181	PE=1	ModResPsi=(127|MOD:00798|halfcystine)(191|MOD:00798|halfcystine)(140|MOD:00798|halfcy...
240	212029	nxp:NX_Q9UGM3-8	89,7	2	2	3,44E+07	2	2	7	180972	Deletedinmalignantbraintumors1proteinisoformIso8	DMBT1	9606	HomoSapiens	1662	SV=2	EV=181	PE=1	ModResPsi=(127|MOD:00798|halfcystine)(191|MOD:00798|halfcystine)(140|MOD:00798|halfcy...
240	16692	nxp:NX_Q9UGM3-2	89,7	2	2	3,44E+07	2	2	7	193970	Deletedinmalignantbraintumors1proteinisoformIso2	DMBT1	9606	HomoSapiens	1785	SV=2	EV=181	PE=1	ModResPsi=(127|MOD:00798|halfcystine)(191|MOD:00798|halfcystine)(140|MOD:00798|halfcy...
240	16722	nxp:NX_Q9UGM3-5	89,7	1	1	3,44E+07	2	2	7	258418	Deletedinmalignantbraintumors1proteinisoformIso5	DMBT1	9606	HomoSapiens	2393	SV=2	EV=181	PE=1	ModResPsi=(127|MOD:00798|halfcystine)(191|MOD:00798|halfcystine)(140|MOD:00798|halfcy...
240	16723	nxp:NX_Q9UGM3-3	89,7	1	1	3,44E+07	2	2	7	259712	Deletedinmalignantbraintumors1proteinisoformIso3	DMBT1	9606	HomoSapiens	2403	SV=2	EV=181	PE=1	ModResPsi=(127|MOD:00798|halfcystine)(191|MOD:00798|halfcystine)(140|MOD:00798|halfcy...
240	16730	nxp:NX_Q9UGM3-7	89,7	1	1	3,44E+07	2	2	7	273442	Deletedinmalignantbraintumors1proteinisoformIso7	DMBT1	9606	HomoSapiens	2532	SV=2	EV=181	PE=1	ModResPsi=(127|MOD:00798|halfcystine)(191|MOD:00798|halfcystine)(140|MOD:00798|halfcy...
240	16732	nxp:NX_Q9UGM3-6	89,7	1	1	3,44E+07	2	2	7	274464	Deletedinmalignantbraintumors1proteinisoformIso6	DMBT1	9606	HomoSapiens	2542	SV=2	EV=181	PE=1	ModResPsi=(127|MOD:00798|halfcystine)(191|MOD:00798|halfcystine)(140|MOD:00798|halfcy...
225	51620	nxp:NX_P15941-4	85,07	3	3	3,65E+07	3	3	9	121021	Mucin-1isoformIso4	MUC1	9606	HomoSapiens	1243	SV=3	EV=222	PE=1	ModResPsi=(1172|MOD:00115|S-palmitoyl-L-cysteine)(1174|MOD:00115|S-palmitoyl-L-cysteine)(1179|MOD:00048|O4'-phospho-L-tyrosin...
225	425692	nxp:NX_P15941-3	85,07	3	3	3,65E+07	3	3	9	121803	Mucin-1isoformIso3	MUC1	9606	HomoSapiens	1252	SV=3	EV=222	PE=1	ModResPsi=(1181|MOD:00115|S-palmitoyl-L-cysteine)(1183|MOD:00115|S-palmitoyl-L-cysteine)(1188|MOD:00048|O4'-phospho-L-tyrosin...
225	96787	nxp:NX_P15941-1	85,07	3	3	3,65E+07	3	3	9	122102	Mucin-1isoformIso1	MUC1	9606	HomoSapiens	1255	SV=3	EV=222	PE=1	ModResPsi=(1184|MOD:00115|S-palmitoyl-L-cysteine)(1186|MOD:00115|S-palmitoyl-L-cysteine)(1191|MOD:00048|O4'-phospho-L-tyrosin...
225	96788	nxp:NX_P15941-2	85,07	3	3	3,65E+07	3	3	9	122941	Mucin-1isoformIso2	MUC1	9606	HomoSapiens	1264	SV=3	EV=222	PE=1	ModResPsi=(1193|MOD:00115|S-palmitoyl-L-cysteine)(1195|MOD:00115|S-palmitoyl-L-cysteine)(1200|MOD:00048|O4'-phospho-L-tyrosin...
225	426036	nxp:NX_P15941-7	85,07	15	15	3,65E+07	3	3	9	27566	Mucin-1isoformY	MUC1	9606	HomoSapiens	255	SV=3	EV=222	PE=1	ModResPsi=(184|MOD:00115|S-palmitoyl-L-cysteine)(186|MOD:00115|S-palmitoyl-L-cysteine)(191|MOD:00048|O4'-phospho-L-tyrosine)(202|M...
225	332165	nxp:NX_P15941-17	85,07	14	14	3,65E+07	3	3	9	28297	Mucin-1isoformJ13	MUC1	9606	HomoSapiens	259	SV=3	EV=222	PE=1	ModResPsi=(193|MOD:00115|S-palmitoyl-L-cysteine)(195|MOD:00115|S-palmitoyl-L-cysteine)(200|MOD:00048|O4'-phospho-L-tyrosine)(21...
225	592658	nxp:NX_P15941-11	85,07	14	14	3,65E+07	3	3	9	28405	Mucin-1isoformY-LSP	MUC1	9606	HomoSapiens	264	SV=3	EV=222	PE=1	ModResPsi=(193|MOD:00115|S-palmitoyl-L-cysteine)(195|MOD:00115|S-palmitoyl-L-cysteine)(200|MOD:00048|O4'-phospho-L-tyrosine)(...
225	592659	nxp:NX_P15941-8	85,07	14	14	3,65E+07	3	3	9	29592	Mucin-1isoformIso8	MUC1	9606	HomoSapiens	273	SV=3	EV=222	PE=1	ModResPsi=(202|MOD:00115|S-palmitoyl-L-cysteine)(204|MOD:00115|S-palmitoyl-L-cysteine)(209|MOD:00048|O4'-phospho-L-tyrosine)(2...
225	592660	nxp:NX_P15941-10	85,07	18	18	3,65E+07	3	3	9	21556	Mucin-1isoformF	MUC1	9606	HomoSapiens	203	SV=3	EV=222	PE=1	ModResPsi=(132|MOD:00115|S-palmitoyl-L-cysteine)(134|MOD:00115|S-palmitoyl-L-cysteine)(139|MOD:00048|O4'-phospho-L-tyrosine)(150|...
225	188337	nxp:NX_P15941-6	85,07	16	16	3,65E+07	3	3	9	24566	Mucin-1isoformIso6	MUC1	9606	HomoSapiens	230	SV=3	EV=222	PE=1	ModResPsi=(159|MOD:00115|S-palmitoyl-L-cysteine)(161|MOD:00115|S-palmitoyl-L-cysteine)(166|MOD:00048|O4'-phospho-L-tyrosine)(1...
225	592661	nxp:NX_P15941-12	85,07	23	23	3,65E+07	3	3	9	17090	Mucin-1isoformS2	MUC1	9606	HomoSapiens	159	SV=3	EV=222	PE=1	ModResPsi=(88|MOD:00115|S-palmitoyl-L-cysteine)(90|MOD:00115|S-palmitoyl-L-cysteine)(95|MOD:00048|O4'-phospho-L-tyrosine)(106|MO...
225	592662	nxp:NX_P15941-16	85,07	22	22	3,65E+07	3	3	9	17287	Mucin-1isoformE2	MUC1	9606	HomoSapiens	166	SV=3	EV=222	PE=1	ModResPsi=(95|MOD:00115|S-palmitoyl-L-cysteine)(97|MOD:00115|S-palmitoyl-L-cysteine)(102|MOD:00048|O4'-phospho-L-tyrosine)(113|M...
225	212071	nxp:NX_P15941-9	85,07	22	22	3,65E+07	3	3	9	18277	Mucin-1isoformIso9	MUC1	9606	HomoSapiens	168	SV=3	EV=222	PE=1	ModResPsi=(97|MOD:00115|S-palmitoyl-L-cysteine)(99|MOD:00115|S-palmitoyl-L-cysteine)(104|MOD:00048|O4'-phospho-L-tyrosine)(115...
225	592663	nxp:NX_P15941-15	85,07	17	17	3,65E+07	3	3	9	23747	Mucin-1isoformT10	MUC1	9606	HomoSapiens	224	SV=3	EV=222	PE=1	ModResPsi=(153|MOD:00115|S-palmitoyl-L-cysteine)(155|MOD:00115|S-palmitoyl-L-cysteine)(160|MOD:00048|O4'-phospho-L-tyrosine)(17...
250	20974	nxp:NX_P35442-1	82,06	3	3	0	3	3	6	129991	Thrombospondin-2isoformIso1	THBS2	9606	HomoSapiens	1172	SV=2	EV=199	PE=1	ModResPsi=(216|MOD:00046|O-phospho-L-serine)(238|MOD:00046|O-phospho-L-serine)(241|MOD:00047|O-phospho-L-threonine)...
208	532	nxp:NX_P01701-1	74,07	14	14	2,23E+08	3	2	11	12249	Immunoglobulinlambdavariable1-51isoformIso1	IGLV1-51	9606	HomoSapiens	117	SV=2	EV=117	PE=1	ModResPsi=(20|MOD:00040|2-pyrrolidone-5-carboxylicacid(Gln))(41|MOD:00798|halfcystine)(108|...
226	340	nxp:NX_A0A075B6I9-1	72,14	21	21	1,62E+08	3	3	9	12468	Immunoglobulinlambdavariable7-46isoformIso1	IGLV7-46	9606	HomoSapiens	117	SV=4	EV=40	PE=1	ModResPsi=(41|MOD:00798|halfcystine)(109|MOD:00798|halfcystine)	VariantSimple=(5|A)(6|F)...
302	122	nxp:NX_P06681-3	70,44	4	4	6,49E+05	2	2	3	69444	ComplementC2isoformIso3	C2	9606	HomoSapiens	620	SV=2	EV=219	PE=1	ModResPsi=(19|MOD:00798|halfcystine)(59|MOD:00798|halfcystine)(45|MOD:00798|halfcystine)(72|MOD:00798|halfcystine)(360...
326	3475	nxp:NX_O00468-6	70,27	1	1	4,06E+05	2	2	2	214844	AgrinisoformIso6	AGRN	9606	HomoSapiens	2045	SV=6	EV=193	PE=1	ModResPsi=(31|MOD:00798|halfcystine)(103|MOD:00798|halfcystine)(152|MOD:00798|halfcystine)(177|MOD:00798|halfcystine)(197|M...
326	48293	nxp:NX_O00468-7	70,27	1	1	4,06E+05	2	2	2	216818	AgrinisoformIso7	AGRN	9606	HomoSapiens	2064	SV=6	EV=193	PE=1	ModResPsi=(31|MOD:00798|halfcystine)(103|MOD:00798|halfcystine)(152|MOD:00798|halfcystine)(177|MOD:00798|halfcystine)(197|M...
326	48291	nxp:NX_O00468-2	70,27	1	1	4,06E+05	2	2	2	205637	AgrinisoformIso2	AGRN	9606	HomoSapiens	1964	SV=6	EV=193	PE=1	ModResPsi=(93|MOD:00798|halfcystine)(124|MOD:00798|halfcystine)(98|MOD:00798|halfcystine)(117|MOD:00798|halfcystine)(106|MO...
326	3490	nxp:NX_O00468-3	70,27	1	1	4,06E+05	2	2	2	215344	AgrinisoformIso3	AGRN	9606	HomoSapiens	2049	SV=6	EV=193	PE=1	ModResPsi=(31|MOD:00798|halfcystine)(103|MOD:00798|halfcystine)(152|MOD:00798|halfcystine)(177|MOD:00798|halfcystine)(197|M...
326	3491	nxp:NX_O00468-5	70,27	1	1	4,06E+05	2	2	2	216210	AgrinisoformIso5	AGRN	9606	HomoSapiens	2057	SV=6	EV=193	PE=1	ModResPsi=(31|MOD:00798|halfcystine)(103|MOD:00798|halfcystine)(152|MOD:00798|halfcystine)(177|MOD:00798|halfcystine)(197|M...
326	48292	nxp:NX_O00468-4	70,27	1	1	4,06E+05	2	2	2	216452	AgrinisoformIso4	AGRN	9606	HomoSapiens	2060	SV=6	EV=193	PE=1	ModResPsi=(31|MOD:00798|halfcystine)(103|MOD:00798|halfcystine)(152|MOD:00798|halfcystine)(177|MOD:00798|halfcystine)(197|M...
326	48294	nxp:NX_O00468-1	70,27	1	1	4,06E+05	2	2	2	217318	AgrinisoformIso1	AGRN	9606	HomoSapiens	2068	SV=6	EV=193	PE=1	ModResPsi=(31|MOD:00798|halfcystine)(103|MOD:00798|halfcystine)(152|MOD:00798|halfcystine)(177|MOD:00798|halfcystine)(197|M...
307	8694	nxp:NX_P08514-3	69,49	4	4	1,34E+05	3	3	3	103218	Integrinalpha-IIbisoformIso3	ITGA2B	9606	HomoSapiens	953	SV=3	EV=245	PE=1	ModResPsi=(87|MOD:00798|halfcystine)(96|MOD:00798|halfcystine)(138|MOD:00798|halfcystine)(161|MOD:00798|halfc...
307	8695	nxp:NX_P08514-2	69,49	4	4	1,34E+05	3	3	3	109573	Integrinalpha-IIbisoformIso2	ITGA2B	9606	HomoSapiens	1005	SV=3	EV=245	PE=1	ModResPsi=(87|MOD:00798|halfcystine)(96|MOD:00798|halfcystine)(138|MOD:00798|halfcystine)(161|MOD:00798|half...
307	8696	nxp:NX_P08514-1	69,49	4	4	1,34E+05	3	3	3	113377	Integrinalpha-IIbisoformIso1	ITGA2B	9606	HomoSapiens	1039	SV=3	EV=245	PE=1	ModResPsi=(87|MOD:00798|halfcystine)(96|MOD:00798|halfcystine)(138|MOD:00798|halfcystine)(161|MOD:00798|half...
291	791	nxp:NX_A0A075B6I0-1	64,3	15	15	9,26E+07	2	2	4	12814	Immunoglobulinlambdavariable8-61isoformIso1	IGLV8-61	9606	HomoSapiens	122	SV=7	EV=45	PE=1	ModResPsi=(46|MOD:00798|halfcystine)(114|MOD:00798|halfcystine)	VariantSimple=(3|A)(4|L)...
347	140357	nxp:NX_P10646-2	63,89	12	12	1,95E+06	2	2	2	28653	TissuefactorpathwayinhibitorisoformBeta	TFPI	9606	HomoSapiens	251	SV=1	EV=232	PE=1	ModResPsi=(30|MOD:00046|O-phospho-L-serine)(54|MOD:00798|halfcystine)(104|MOD:00798|halfcystine)(63|M...
347	140356	nxp:NX_P10646-1	63,89	10	10	1,95E+06	2	2	2	35015	TissuefactorpathwayinhibitorisoformAlpha	TFPI	9606	HomoSapiens	304	SV=1	EV=232	PE=1	ModResPsi=(30|MOD:00046|O-phospho-L-serine)(54|MOD:00798|halfcystine)(104|MOD:00798|halfcystine)(63|...
289	331016	nxp:NX_P07355-1	62,22	9	9	2,00E+05	3	3	4	38604	AnnexinA2isoformIso1	ANXA2	9606	HomoSapiens	339	SV=2	EV=240	PE=1	ModResPsi=(2|MOD:00060|N-acetyl-L-serine)(24|MOD:00048|O4'-phospho-L-tyrosine)(26|MOD:00046|O-phospho-L-serine)(49|MOD:001...
289	331367	nxp:NX_A6NMY6-1	62,22	9	9	2,00E+05	3	3	4	38659	PutativeannexinA2-likeproteinisoformIso1	ANXA2P2	9606	HomoSapiens	339	SV=2	EV=96	PE=5	ModResPsi=(2|MOD:00060|N-acetyl-L-serine)(24|MOD:00048|O4'-phospho-L-tyrosine)(49|MOD:00064|N6-acet...
289	213346	nxp:NX_P07355-2	62,22	8	8	2,00E+05	3	3	4	40411	AnnexinA2isoformIso2	ANXA2	9606	HomoSapiens	357	SV=2	EV=240	PE=1	ModResPsi=(42|MOD:00048|O4'-phospho-L-tyrosine)(44|MOD:00046|O-phospho-L-serine)(67|MOD:00134|N6-glycyl-L-lysine)(67|MOD:0...
316	354391	nxp:NX_P61204-2	59,78	15	15	1,09E+07	2	2	3	16145	ADP-ribosylationfactor3isoformIso2	ARF3	9606	HomoSapiens	144	SV=2	EV=153	PE=1	ModResPsi=(2|MOD:00068|N-myristoylglycine)(44|MOD:00047|O-phospho-L-threonine)(48|MOD:00047|O-phospho-L-thre...
316	354398	nxp:NX_P84085-1	59,78	12	12	1,09E+07	2	2	3	20530	ADP-ribosylationfactor5isoformIso1	ARF5	9606	HomoSapiens	180	SV=2	EV=161	PE=1	ModResPsi=(2|MOD:00068|N-myristoylglycine)(137|MOD:00046|O-phospho-L-serine)(142|MOD:00134|N6-glycyl-L-lysin...
316	354387	nxp:NX_P84077-1	59,78	12	12	1,09E+07	2	2	3	20697	ADP-ribosylationfactor1isoformIso1	ARF1	9606	HomoSapiens	181	SV=2	EV=183	PE=1	ModResPsi=(2|MOD:00055|N-acetylglycine)(2|MOD:00068|N-myristoylglycine)	VariantSimple=(4|M)(4|S)(6|T)(7|S)(...
316	354388	nxp:NX_P61204-1	59,78	12	12	1,09E+07	2	2	3	20601	ADP-ribosylationfactor3isoformIso1	ARF3	9606	HomoSapiens	181	SV=2	EV=153	PE=1	ModResPsi=(2|MOD:00068|N-myristoylglycine)	VariantSimple=(9|P)(10|R)(11|I)(13|V)(15|R)(28|S)(31|P)(32|P)(33...
295	109	nxp:NX_P35858-1	57,09	5	5	8,92E+05	2	2	3	66035	Insulin-likegrowthfactor-bindingproteincomplexacidlabilesubunitisoformIso1	IGFALS	9606	HomoSapiens	605	SV=1	EV=184	PE=1	ModRes=(64||N-linked(GlcNAc...)asparagine)(85||N-linked(Gl...
295	110	nxp:NX_P35858-2	57,09	5	5	8,92E+05	2	2	3	70236	Insulin-likegrowthfactor-bindingproteincomplexacidlabilesubunitisoformIso2	IGFALS	9606	HomoSapiens	643	SV=1	EV=184	PE=1	ModRes=(102||N-linked(GlcNAc...)asparagine)(123||N-linked(...
220	1982	nxp:NX_A6NMB1-1	56,26	2	2	5,63E+08	2	2	9	52992	Sialicacid-bindingIg-likelectin16isoformIso1	SIGLEC16	9606	HomoSapiens	481	SV=3	EV=94	PE=2	ModResPsi=(37|MOD:00798|halfcystine)(174|MOD:00798|halfcystine)(42|MOD:00798|halfcystine)(...
110	335	nxp:NX_P12111-4	202,14	15	15	3,37E+07	29	29	38	278201	Collagenalpha-3(VI)chainisoformIso4	COL6A3	9606	HomoSapiens	2570	SV=5	EV=229	PE=1	ModResPsi=(618|MOD:00046|O-phospho-L-serine)(1005|MOD:00046|O-phospho-L-serine)(1009|MOD:00046|O-phospho...
183	352	nxp:NX_A0A0C4DH69-1	138,72	44	44	5,91E+07	6	2	13	12715	Immunoglobulinkappavariable1-9isoformIso1	IGKV1-9	9606	HomoSapiens	117	SV=1	EV=33	PE=1	ModResPsi=(45|MOD:00798|halfcystine)(110|MOD:00798|halfcystine)	VariantSimple=(3|I)(3|V)(4|...
190	345	nxp:NX_A0A0B4J2D9-1	122,5	38	38	2,87E+07	4	2	12	12569	Immunoglobulinkappavariable1D-13isoformIso1	IGKV1D-13	9606	HomoSapiens	117	SV=1	EV=37	PE=1	ModResPsi=(45|MOD:00798|halfcystine)(110|MOD:00798|halfcystine)	VariantSimple=(2|G)(2|N...
190	346	nxp:NX_P0DP09-1	122,5	38	38	2,87E+07	4	2	12	12569	Immunoglobulinkappavariable1-13isoformIso1	IGKV1-13	9606	HomoSapiens	117	SV=1	EV=20	PE=1	ModResPsi=(45|MOD:00798|halfcystine)(110|MOD:00798|halfcystine)	Processed=(1|22|PEFF:0001021|...
216	51517	nxp:NX_P01130-6	98,61	10	10	3,18E+06	6	6	8	82255	Low-densitylipoproteinreceptorisoformIso6	LDLR	9606	HomoSapiens	739	SV=1	EV=246	PE=1	ModResPsi=(34|MOD:00798|halfcystine)(52|MOD:00798|halfcystine)(46|MOD:00798|halfcystine)(63|MOD:00...
138	694	nxp:NX_A0A0G2JMI3-1	93,94	34	34	6,22E+06	4	2	25	12871	Immunoglobulinheavyvariable1-69-2isoformIso1	IGHV1-69-2	9606	HomoSapiens	117	SV=2	EV=33	PE=1	ModResPsi=(41|MOD:00798|halfcystine)(115|MOD:00798|halfcystine)	VariantSimple=(10|F)(...
223	2223	nxp:NX_Q7Z7G0-3	85,7	10	10	1,24E+07	5	5	8	72267	TargetofNesh-SH3isoformIso3	ABI3BP	9606	HomoSapiens	655	SV=1	EV=145	PE=1	ModResPsi=(352|MOD:00046|O-phospho-L-serine)	ModRes=(270||N-linked(GlcNAc...)asparagine)(458||N-linked(GlcNAc...
223	46887	nxp:NX_Q7Z7G0-2	85,7	13	13	1,24E+07	5	5	8	53888	TargetofNesh-SH3isoformIso2	ABI3BP	9606	HomoSapiens	486	SV=1	EV=145	PE=1	ModResPsi=(183|MOD:00046|O-phospho-L-serine)	ModRes=(101||N-linked(GlcNAc...)asparagine)(289||N-linked(GlcNAc...
223	15685	nxp:NX_Q7Z7G0-4	85,7	8	8	1,24E+07	5	5	8	86789	TargetofNesh-SH3isoformIso4	ABI3BP	9606	HomoSapiens	784	SV=1	EV=145	PE=1	ModResPsi=(481|MOD:00046|O-phospho-L-serine)	ModRes=(399||N-linked(GlcNAc...)asparagine)(587||N-linked(GlcNAc...
243	55711	nxp:NX_Q96A08-1	60,16	16	16	5,38E+07	2	2	5	14167	HistoneH2Btype1-AisoformIso1	H2BC1	9606	HomoSapiens	127	SV=3	EV=155	PE=1	ModResPsi=(2|MOD:00059|N-acetyl-L-proline)(7|MOD:01892|N6-crotonyl-L-lysine)(7|MOD:00064|N6-acetyl-L-lysine)(7|M...
239	602	nxp:NX_P12110-3	57,01	3	3	5,54E+06	2	2	5	87280	Collagenalpha-2(VI)chainisoform2C2A'	COL6A2	9606	HomoSapiens	828	SV=4	EV=223	PE=1	ModResPsi=(206|MOD:00046|O-phospho-L-serine)(207|MOD:00047|O-phospho-L-threonine)(223|MOD:00046|O-phospho...
142	425360	nxp:NX_P55259-4	169,09	22	22	6,90E+07	6	6	19	43039	PancreaticsecretorygranulemembranemajorglycoproteinGP2isoformIso2	GP2	9606	HomoSapiens	387	SV=3	EV=161	PE=1	ModResPsi=(40|MOD:00798|halfcystine)(50|MOD:00798|halfcystine)(44|MOD:00...
142	14928	nxp:NX_P55259-2	169,09	22	22	6,90E+07	6	6	19	43392	PancreaticsecretorygranulemembranemajorglycoproteinGP2isoformBeta	GP2	9606	HomoSapiens	390	SV=3	EV=161	PE=1	ModResPsi=(43|MOD:00798|halfcystine)(53|MOD:00798|halfcystine)(47|MOD:007...
129	306	nxp:NX_P01717-1	158,23	45	45	4,78E+07	7	3	23	12011	Immunoglobulinlambdavariable3-25isoformIso1	IGLV3-25	9606	HomoSapiens	112	SV=2	EV=116	PE=1	ModResPsi=(41|MOD:00798|halfcystine)(106|MOD:00798|halfcystine)	VariantSimple=(2|G)(2|V)(3|...
154	5803	nxp:NX_P13611-5	133,14	3	3	1,70E+07	8	8	15	369689	VersicancoreproteinisoformVint	VCAN	9606	HomoSapiens	3370	SV=3	EV=232	PE=1	ModResPsi=(44|MOD:00798|halfcystine)(130|MOD:00798|halfcystine)(172|MOD:00798|halfcystine)(243|MOD:00798|half...
204	210	nxp:NX_P04278-1	127,12	22	22	3,54E+06	5	5	8	43779	Sexhormone-bindingglobulinisoformIso1	SHBG	9606	HomoSapiens	402	SV=2	EV=197	PE=1	ModResPsi=(193|MOD:00798|halfcystine)(217|MOD:00798|halfcystine)(362|MOD:00798|halfcystine)(390|MOD:00...
172	46877	nxp:NX_P02786-1	123,76	10	10	1,02E+07	6	6	12	84871	Transferrinreceptorprotein1isoformIso1	TFRC	9606	HomoSapiens	760	SV=2	EV=243	PE=1	ModResPsi=(10|MOD:00046|O-phospho-L-serine)(19|MOD:00046|O-phospho-L-serine)(20|MOD:00048|O4'-phospho-L...
171	384	nxp:NX_A0A087WW87-1	94,92	29	29	5,65E+06	3	2	13	13310	Immunoglobulinkappavariable2-40isoformIso1	IGKV2-40	9606	HomoSapiens	121	SV=2	EV=39	PE=1	ModResPsi=(43|MOD:00798|halfcystine)(114|MOD:00798|halfcystine)	Processed=(1|19|PEFF:0001...
171	385	nxp:NX_P01614-1	94,92	29	29	5,65E+06	3	2	13	13310	Immunoglobulinkappavariable2D-40isoformIso1	IGKV2D-40	9606	HomoSapiens	121	SV=2	EV=130	PE=1	ModResPsi=(43|MOD:00798|halfcystine)(114|MOD:00798|halfcystine)	Processed=(1|19|PEFF:00010...
220	95508	nxp:NX_P15311-1	93,25	8	8	4,32E+06	4	4	5	69413	EzrinisoformIso1	EZR	9606	HomoSapiens	586	SV=4	EV=226	PE=1	ModResPsi=(60|MOD:00064|N6-acetyl-L-lysine)(66|MOD:00046|O-phospho-L-serine)(83|MOD:00134|N6-glycyl-L-lysine)(139|MOD:00134|N6-gl...
216	1338	nxp:NX_P14151-2	78,3	10	10	4,60E+06	3	3	6	43618	L-selectinisoformIso2	SELL	9606	HomoSapiens	385	SV=2	EV=221	PE=1	ModResPsi=(70|MOD:00798|halfcystine)(168|MOD:00798|halfcystine)(91|MOD:00134|N6-glycyl-L-lysine)(106|MOD:00134|N6-glycyl-...
216	95618	nxp:NX_P14151-1	78,3	10	10	4,60E+06	3	3	6	42187	L-selectinisoformIso1	SELL	9606	HomoSapiens	372	SV=2	EV=221	PE=1	ModResPsi=(57|MOD:00798|halfcystine)(155|MOD:00798|halfcystine)(78|MOD:00134|N6-glycyl-L-lysine)(93|MOD:00134|N6-glycyl-L...
217	20467	nxp:NX_Q96QV6-1	70,78	21	21	2,30E+07	2	2	6	14233	HistoneH2Atype1-AisoformIso1	H2AC1	9606	HomoSapiens	131	SV=3	EV=158	PE=1	ModResPsi=(2|MOD:00060|N-acetyl-L-serine)(2|MOD:00046|O-phospho-L-serine)(4|MOD:00219|L-citrulline)(4|MOD:00076|...
217	283118	nxp:NX_Q8IUE6-1	70,78	22	22	2,30E+07	2	2	6	13995	HistoneH2Atype2-BisoformIso1	H2AC21	9606	HomoSapiens	130	SV=3	EV=150	PE=1	ModResPsi=(2|MOD:00060|N-acetyl-L-serine)(2|MOD:00046|O-phospho-L-serine)(4|MOD:00219|L-citrulline)(4|MOD:00076...
236	221	nxp:NX_P49908-1	69,25	5	5	2,89E+06	2	2	4	43174	SelenoproteinPisoformIso1	SELENOP	9606	HomoSapiens	381	SV=3	EV=162	PE=1	ModResPsi=(266|MOD:00046|O-phospho-L-serine)	ModRes=(46||N-linked(GlcNAc...)asparagine)(59||Selenocysteine)(83||...

## Sheet: b)Total proteins identified C
ProteinGroup	ProteinID	Accession	-10lgP	Coverage(%)	Coverage(%)	Area Sample	#Peptides	#Unique	#SpecSample	PTM	Avg.Mass	Description	Gene name	NcbiTaxId	TaxName	Length
8	29	nxp:NX_P04114-1	620,8	64	64	9,78E+10	410	410	4095	Carbamidomethylation	515611	Apolipoprotein B-100 isoform Iso 1	APOB	9606	Homo Sapiens	4563	SV=2	EV=235	PE=1	ModResPsi=(39|MOD:00798|half cystine)(88|MOD:00798|half cystine)(78|MOD:00798|half cystine)(97|MOD:00798|half cy...
2	14	nxp:NX_P01023-1	589,83	81	81	2,65E+11	328	298	8878	Carbamidomethylation	163290	Alpha-2-macroglobulin isoform Iso 1	A2M	9606	Homo Sapiens	1474	SV=3	EV=224	PE=1	ModResPsi=(48|MOD:00798|half cystine)(86|MOD:00798|half cystine)(251|MOD:00798|half cystine)(299|MOD:00798|half ...
1	2	nxp:NX_P02768-1	582,82	88	88	1,69E+12	273	273	24746	Carbamidomethylation	69367	Albumin isoform Iso 1	ALB	9606	Homo Sapiens	609	SV=2	EV=269	PE=1	ModResPsi=(29|MOD:00046|O-phospho-L-serine)(71|MOD:00047|O-phospho-L-threonine)(76|MOD:00047|O-phospho-L-threonine)(77|MOD:0079...
6	4	nxp:NX_P01024-1	576,33	84	84	1,35E+11	257	256	5029	Carbamidomethylation	187147	Complement C3 isoform Iso 1	C3	9606	Homo Sapiens	1663	SV=2	EV=245	PE=1	ModResPsi=(38|MOD:00046|O-phospho-L-serine)(70|MOD:00046|O-phospho-L-serine)(297|MOD:00046|O-phospho-L-serine)(303|MOD:00...
5	23	nxp:NX_P02671-1	520,92	67	67	2,25E+11	158	158	5790	Carbamidomethylation	94973	Fibrinogen alpha chain isoform Iso 1	FGA	9606	Homo Sapiens	866	SV=2	EV=246	PE=1	ModResPsi=(22|MOD:00046|O-phospho-L-serine)(45|MOD:00046|O-phospho-L-serine)(47|MOD:00798|half cystine)(47|MOD:0...
17	21	nxp:NX_P0C0L4-1	516,27	69	69	1,65E+09	196	11	1725	Carbamidomethylation	192784	Complement C4-A isoform Iso 1	C4A	9606	Homo Sapiens	1744	SV=2	EV=156	PE=1	ModResPsi=(702|MOD:00798|half cystine)(728|MOD:00798|half cystine)(703|MOD:00798|half cystine)(735|MOD:00798|half cyst...
18	26	nxp:NX_P0C0L5-1	515,73	68	68	1,12E+09	190	5	1709	Carbamidomethylation	192750	Complement C4-B isoform Iso 1	C4B	9606	Homo Sapiens	1744	SV=2	EV=148	PE=1	ModResPsi=(702|MOD:00798|half cystine)(728|MOD:00798|half cystine)(703|MOD:00798|half cystine)(735|MOD:00798|half cyst...
4	12	nxp:NX_P00738-1	513,03	77	77	1,81E+11	119	66	7155	Carbamidomethylation	45205	Haptoglobin isoform Iso 1	HP	9606	Homo Sapiens	406	SV=1	EV=215	PE=1	ModResPsi=(21|MOD:00046|O-phospho-L-serine)(33|MOD:00798|half cystine)(33|MOD:00798|half cystine)(52|MOD:00798|half cystine)...
7	6	nxp:NX_P02679-2	511,78	84	84	1,56E+11	133	133	4720	Carbamidomethylation	49497	Fibrinogen gamma chain isoform Gamma-A	FGG	9606	Homo Sapiens	437	SV=3	EV=247	PE=1	ModResPsi=(34|MOD:00798|half cystine)(34|MOD:00798|half cystine)(35|MOD:00798|half cystine)(35|MOD:00798|half ...
7	13	nxp:NX_P02679-1	511,78	81	81	1,56E+11	133	133	4720	Carbamidomethylation	51512	Fibrinogen gamma chain isoform Gamma-B	FGG	9606	Homo Sapiens	453	SV=3	EV=247	PE=1	ModResPsi=(34|MOD:00798|half cystine)(34|MOD:00798|half cystine)(35|MOD:00798|half cystine)(35|MOD:00798|half ...
3	8	nxp:NX_P02675-1	506,26	78	78	2,27E+11	143	143	7159	Carbamidomethylation	55928	Fibrinogen beta chain isoform Iso 1	FGB	9606	Homo Sapiens	491	SV=2	EV=234	PE=1	ModResPsi=(31|MOD:00040|2-pyrrolidone-5-carboxylic acid (Gln))(58|MOD:00046|O-phospho-L-serine)(95|MOD:00798|half...
25	18	nxp:NX_P04003-1	483,12	73	73	3,91E+10	92	92	1131	Carbamidomethylation	67033	C4b-binding protein alpha chain isoform Iso 1	C4BPA	9606	Homo Sapiens	597	SV=2	EV=194	PE=1	ModResPsi=(50|MOD:00798|half cystine)(96|MOD:00798|half cystine)(81|MOD:00798|half cystine)(108|MOD:0...
27	22	nxp:NX_P08603-1	480,77	67	67	1,98E+10	113	100	907	Carbamidomethylation	139096	Complement factor H isoform Iso 1	CFH	9606	Homo Sapiens	1231	SV=4	EV=232	PE=1	ModResPsi=(21|MOD:00798|half cystine)(66|MOD:00798|half cystine)(52|MOD:00798|half cystine)(80|MOD:00798|half cyst...
19	17	nxp:NX_P02787-1	457,64	78	78	5,26E+10	121	121	1519	Carbamidomethylation	77064	Serotransferrin isoform Iso 1	TF	9606	Homo Sapiens	698	SV=3	EV=242	PE=1	ModResPsi=(28|MOD:00798|half cystine)(67|MOD:00798|half cystine)(38|MOD:00798|half cystine)(58|MOD:00798|half cystine)(4...
9	120	nxp:NX_P01857-1	450,08	85	85	4,47E+10	59	19	3281	Carbamidomethylation	36106	Immunoglobulin heavy constant gamma 1 isoform Iso 1	IGHG1	9606	Homo Sapiens	330	SV=1	EV=216	PE=1	ModResPsi=(7|MOD:00046|O-phospho-L-serine)(27|MOD:00798|half cystine)(83|MOD:00798|half cystine...
31	25	nxp:NX_P00450-1	446,43	65	65	6,59E+09	85	85	462	Carbamidomethylation	122205	Ceruloplasmin isoform Iso 1	CP	9606	Homo Sapiens	1065	SV=1	EV=222	PE=1	ModResPsi=(174|MOD:00798|half cystine)(200|MOD:00798|half cystine)(276|MOD:00798|half cystine)(357|MOD:00798|half cystine...
15	106	nxp:NX_P01876-1	429,92	75	75	4,22E+10	59	35	2046	Carbamidomethylation	37655	Immunoglobulin heavy constant alpha 1 isoform Iso 1	IGHA1	9606	Homo Sapiens	353	SV=2	EV=196	PE=1	ModResPsi=(14|MOD:00798|half cystine)(14|MOD:00798|half cystine)(26|MOD:00798|half cystine)(85|...
37	71	nxp:NX_P08519-1	425,53	12	12	6,53E+09	61	56	306	Carbamidomethylation	501323	Apolipoprotein(a) isoform Iso 1	LPA	9606	Homo Sapiens	4548	SV=1	EV=183	PE=1	ModResPsi=(28|MOD:00798|half cystine)(105|MOD:00798|half cystine)(49|MOD:00798|half cystine)(88|MOD:00798|half cysti...
12	20	nxp:NX_P01871-1	416,55	69	69	7,61E+10	67	67	2530	Carbamidomethylation	49440	Immunoglobulin heavy constant mu isoform Iso 1	IGHM	9606	Homo Sapiens	453	SV=4	EV=197	PE=1	ModResPsi=(14|MOD:00798|half cystine)(14|MOD:00798|half cystine)(28|MOD:00798|half cystine)(88|MOD:00...
40	69	nxp:NX_P04275-1	414,51	34	34	2,36E+09	76	76	272	Carbamidomethylation	309262	von Willebrand factor isoform Iso 1	VWF	9606	Homo Sapiens	2813	SV=4	EV=253	PE=1	ModResPsi=(767|MOD:00798|half cystine)(808|MOD:00798|half cystine)(776|MOD:00798|half cystine)(804|MOD:00798|hal...
14	121	nxp:NX_P01859-1	411,85	82	82	2,30E+10	48	18	2321	Carbamidomethylation	35901	Immunoglobulin heavy constant gamma 2 isoform Iso 1	IGHG2	9606	Homo Sapiens	326	SV=2	EV=177	PE=1	ModResPsi=(14|MOD:00798|half cystine)(14|MOD:00798|half cystine)(27|MOD:00798|half cystine)(83|...
43	10	nxp:NX_P00747-1	409,43	72	72	4,12E+09	55	50	259	Carbamidomethylation	90569	Plasminogen isoform Iso 1	PLG	9606	Homo Sapiens	810	SV=2	EV=250	PE=1	ModResPsi=(45|MOD:00046|O-phospho-L-serine)(49|MOD:00798|half cystine)(73|MOD:00798|half cystine)(53|MOD:00798|half cystine...
13	119	nxp:NX_P01860-1	408,98	60	60	1,42E+10	56	14	2322	Carbamidomethylation	41287	Immunoglobulin heavy constant gamma 3 isoform Iso 1	IGHG3	9606	Homo Sapiens	377	SV=2	EV=180	PE=1	ModResPsi=(15|MOD:00046|O-phospho-L-serine)(22|MOD:00047|O-phospho-L-threonine)(27|MOD:00798|ha...
28	77	nxp:NX_P02790-1	404,33	64	64	1,47E+10	56	56	761	Carbamidomethylation	51676	Hemopexin isoform Iso 1	HPX	9606	Homo Sapiens	462	SV=2	EV=195	PE=1	ModResPsi=(50|MOD:00798|half cystine)(231|MOD:00798|half cystine)(149|MOD:00798|half cystine)(154|MOD:00798|half cystine)(188...
47	49	nxp:NX_Q14624-1	403,27	60	60	3,75E+09	57	57	241	Carbamidomethylation	103357	Inter-alpha-trypsin inhibitor heavy chain H4 isoform Iso 1	ITIH4	9606	Homo Sapiens	930	SV=4	EV=179	PE=1	ModResPsi=(225|MOD:00046|O-phospho-L-serine)(622|MOD:00046|O-phospho-L-serine)(709|MOD:0...
33	60	nxp:NX_P19827-1	403,06	52	52	8,02E+09	60	60	394	Carbamidomethylation	101389	Inter-alpha-trypsin inhibitor heavy chain H1 isoform Iso 1	ITIH1	9606	Homo Sapiens	911	SV=3	EV=193	PE=1	ModResPsi=(129|MOD:00046|O-phospho-L-serine)(244|MOD:00798|half cystine)(247|MOD:00798|h...
35	32	nxp:NX_P00736-1	399,52	63	63	7,03E+09	62	57	332	Carbamidomethylation	80119	Complement C1r subcomponent isoform Iso 1	C1R	9606	Homo Sapiens	705	SV=2	EV=233	PE=1	ModResPsi=(71|MOD:00798|half cystine)(89|MOD:00798|half cystine)(146|MOD:00798|half cystine)(165|MOD:00798|...
44	9	nxp:NX_P02774-1	396,77	73	73	5,77E+09	38	38	250	Carbamidomethylation	52918	Vitamin D-binding protein isoform Iso 1	GC	9606	Homo Sapiens	474	SV=2	EV=219	PE=1	ModResPsi=(29|MOD:00798|half cystine)(75|MOD:00798|half cystine)(74|MOD:00798|half cystine)(83|MOD:00798|half ...
44	15	nxp:NX_P02774-3	396,77	71	71	5,77E+09	38	38	250	Carbamidomethylation	55077	Vitamin D-binding protein isoform Iso 3	GC	9606	Homo Sapiens	493	SV=2	EV=219	PE=1	ModResPsi=(48|MOD:00798|half cystine)(94|MOD:00798|half cystine)(93|MOD:00798|half cystine)(102|MOD:00798|half...
32	66	nxp:NX_P19823-1	394,71	45	45	1,23E+10	61	61	423	Carbamidomethylation	106463	Inter-alpha-trypsin inhibitor heavy chain H2 isoform Iso 1	ITIH2	9606	Homo Sapiens	946	SV=2	EV=193	PE=1	ModResPsi=(55|MOD:00046|O-phospho-L-serine)(60|MOD:00046|O-phospho-L-serine)(71|MOD:0004...
29	16	nxp:NX_P01009-1	389,13	77	77	2,85E+10	62	58	656	Carbamidomethylation	46737	Alpha-1-antitrypsin isoform Iso 1	SERPINA1	9606	Homo Sapiens	418	SV=3	EV=264	PE=1	ModResPsi=(37|MOD:00047|O-phospho-L-threonine)(38|MOD:00046|O-phospho-L-serine)(46|MOD:00047|O-phospho-L-threo...
11	73	nxp:NX_P00739-1	388,52	76	76	1,62E+09	67	16	2819	Carbamidomethylation	39030	Haptoglobin-related protein isoform Iso 1	HPR	9606	Homo Sapiens	348	SV=2	EV=178	PE=1	ModResPsi=(251|MOD:00798|half cystine)(282|MOD:00798|half cystine)(293|MOD:00798|half cystine)(323|MOD:0079...
11	76	nxp:NX_P00739-2	388,52	69	69	1,62E+09	67	16	2819	Carbamidomethylation	43078	Haptoglobin-related protein isoform Iso 2	HPR	9606	Homo Sapiens	385	SV=2	EV=178	PE=1	ModResPsi=(288|MOD:00798|half cystine)(319|MOD:00798|half cystine)(330|MOD:00798|half cystine)(360|MOD:0079...
41	52	nxp:NX_P09871-1	387,88	62	62	5,74E+09	44	43	272	Carbamidomethylation	76685	Complement C1s subcomponent isoform Iso 1	C1S	9606	Homo Sapiens	688	SV=1	EV=240	PE=1	ModResPsi=(65|MOD:00798|half cystine)(83|MOD:00798|half cystine)(135|MOD:00798|half cystine)(147|MOD:00798|...
51	55	nxp:NX_P00734-1	383,11	61	61	2,53E+09	40	40	209	Carbamidomethylation	70037	Prothrombin isoform Iso 1	F2	9606	Homo Sapiens	622	SV=2	EV=261	PE=1	ModResPsi=(49|MOD:00041|L-gamma-carboxyglutamic acid)(50|MOD:00041|L-gamma-carboxyglutamic acid)(57|MOD:00041|L-gamma-carbox...
16	132	nxp:NX_P01861-1	381,64	79	79	3,26E+09	45	11	1857	Carbamidomethylation	35941	Immunoglobulin heavy constant gamma 4 isoform Iso 1	IGHG4	9606	Homo Sapiens	327	SV=1	EV=168	PE=1	ModResPsi=(14|MOD:00798|half cystine)(14|MOD:00798|half cystine)(27|MOD:00798|half cystine)(83|...
54	70	nxp:NX_Q9Y6R7-1	379,11	19	19	1,12E+09	67	67	186	Carbamidomethylation	572021	IgGFc-binding protein isoform Iso 1	FCGBP	9606	Homo Sapiens	5405	SV=3	EV=142	PE=1	ModResPsi=(494|MOD:00798|half cystine)(502|MOD:00798|half cystine)(886|MOD:00798|half cystine)(894|MOD:00798|h...
24	59	nxp:NX_P20742-1	376,73	49	49	9,55E+08	79	49	1145	Carbamidomethylation	163862	Pregnancy zone protein isoform Iso 1	PZP	9606	Homo Sapiens	1482	SV=4	EV=179	PE=1	ModResPsi=(978|MOD:00117|S-(L-isoglutamyl)-L-cysteine)	ModRes=(54||N-linked (GlcNAc...) asparagine)(69||N-link...
10	3	nxp:NX_P02647-1	367,17	86	86	9,38E+10	66	66	2826		30778	Apolipoprotein A-I isoform Iso 1	APOA1	9606	Homo Sapiens	267	SV=1	EV=251	PE=1	ModResPsi=(49|MOD:00046|O-phospho-L-serine)(55|MOD:00046|O-phospho-L-serine)(82|MOD:00046|O-phospho-L-serine)(110|...
49	62	nxp:NX_P00751-1	364,06	52	52	3,86E+09	48	48	216	Carbamidomethylation	85533	Complement factor B isoform Iso 1	CFB	9606	Homo Sapiens	764	SV=2	EV=245	PE=1	ModResPsi=(37|MOD:00798|half cystine)(76|MOD:00798|half cystine)(62|MOD:00798|half cystine)(98|MOD:00798|half cysti...
42	56	nxp:NX_P01031-1	355,23	45	45	2,38E+09	65	64	260	Carbamidomethylation	188304	Complement C5 isoform Iso 1	C5	9606	Homo Sapiens	1676	SV=4	EV=225	PE=1	ModResPsi=(567|MOD:00798|half cystine)(810|MOD:00798|half cystine)(634|MOD:00798|half cystine)(669|MOD:00798|half cystine...
53	128	nxp:NX_P02749-1	343,92	65	65	3,22E+09	28	28	198	Carbamidomethylation	38298	Beta-2-glycoprotein 1 isoform Iso 1	APOH	9606	Homo Sapiens	345	SV=3	EV=222	PE=1	ModResPsi=(23|MOD:00798|half cystine)(66|MOD:00798|half cystine)(51|MOD:00798|half cystine)(79|MOD:00798|half cy...
26	225	nxp:NX_P01834-1	342,77	89	89	2,92E+10	25	25	1117	Carbamidomethylation	11765	Immunoglobulin kappa constant isoform Iso 1	IGKC	9606	Homo Sapiens	107	SV=2	EV=194	PE=1	ModResPsi=(7|MOD:00046|O-phospho-L-serine)(27|MOD:00798|half cystine)(87|MOD:00798|half cystine)(52|MOD:...
60	113	nxp:NX_O43866-1	339,96	70	70	4,65E+09	19	19	148	Carbamidomethylation	38088	CD5 antigen-like isoform Iso 1	CD5L	9606	Homo Sapiens	347	SV=1	EV=155	PE=1	ModResPsi=(33|MOD:00798|half cystine)(67|MOD:00798|half cystine)(49|MOD:00798|half cystine)(114|MOD:00798|half cystin...
30	156	nxp:NX_P01877-1	339,83	51	51	3,15E+08	30	6	639	Carbamidomethylation	36591	Immunoglobulin heavy constant alpha 2 isoform Iso 1	IGHA2	9606	Homo Sapiens	340	SV=4	EV=172	PE=1	ModResPsi=(26|MOD:00798|half cystine)(85|MOD:00798|half cystine)(101|MOD:00798|half cystine)(10...
50	68	nxp:NX_P07225-1	339,06	42	42	6,06E+09	35	35	213	Carbamidomethylation	75123	Vitamin K-dependent protein S isoform Iso 1	PROS1	9606	Homo Sapiens	676	SV=1	EV=238	PE=1	ModResPsi=(47|MOD:00041|L-gamma-carboxyglutamic acid)(48|MOD:00041|L-gamma-carboxyglutamic acid)(55|MOD...
48	142	nxp:NX_P02765-1	325,18	54	54	6,46E+09	26	26	228	Carbamidomethylation	39341	Alpha-2-HS-glycoprotein isoform Iso 1	AHSG	9606	Homo Sapiens	367	SV=2	EV=214	PE=1	ModResPsi=(32|MOD:00798|half cystine)(358|MOD:00798|half cystine)(89|MOD:00798|half cystine)(100|MOD:00798|hal...
67	139	nxp:NX_P02760-1	321,43	52	52	2,26E+09	23	23	131	Carbamidomethylation	39000	Protein AMBP isoform Iso 1	AMBP	9606	Homo Sapiens	352	SV=1	EV=230	PE=1	ModResPsi=(91|MOD:00798|half cystine)(188|MOD:00798|half cystine)(231|MOD:00798|half cystine)(281|MOD:00798|half cystine)...
46	87	nxp:NX_P05155-1	317,26	50	50	5,41E+09	34	34	244	Carbamidomethylation	55154	Plasma protease C1 inhibitor isoform Iso 1	SERPING1	9606	Homo Sapiens	500	SV=2	EV=236	PE=1	ModResPsi=(123|MOD:00798|half cystine)(428|MOD:00798|half cystine)(130|MOD:00798|half cystine)(205|MO...
46	88	nxp:NX_P05155-3	317,26	49	49	5,41E+09	34	34	244	Carbamidomethylation	55769	Plasma protease C1 inhibitor isoform Iso 3	SERPING1	9606	Homo Sapiens	505	SV=2	EV=236	PE=1	ModResPsi=(128|MOD:00798|half cystine)(433|MOD:00798|half cystine)(135|MOD:00798|half cystine)(210|MO...
45	50	nxp:NX_P04196-1	313,34	58	58	2,18E+09	28	28	246	Carbamidomethylation	59578	Histidine-rich glycoprotein isoform Iso 1	HRG	9606	Homo Sapiens	525	SV=1	EV=201	PE=1	ModResPsi=(24|MOD:00798|half cystine)(504|MOD:00798|half cystine)(78|MOD:00798|half cystine)(89|MOD:00798|h...
56	54	nxp:NX_P01008-1	313,19	55	55	2,79E+09	30	30	176	Carbamidomethylation	52602	Antithrombin-III isoform Iso 1	SERPINC1	9606	Homo Sapiens	464	SV=1	EV=247	PE=1	ModResPsi=(40|MOD:00798|half cystine)(160|MOD:00798|half cystine)(53|MOD:00798|half cystine)(127|MOD:00798|half c...
82	61	nxp:NX_P06396-4	311,35	45	45	7,21E+08	22	22	85	Carbamidomethylation	81485	Gelsolin isoform Iso 4	GSN	9606	Homo Sapiens	739	SV=1	EV=239	PE=1	ModResPsi=(8|MOD:00046|O-phospho-L-serine)(43|MOD:00048|O4'-phospho-L-tyrosine)(335|MOD:00046|O-phospho-L-serine)(343|MOD:0004...
82	63	nxp:NX_P06396-3	311,35	45	45	7,21E+08	22	22	85	Carbamidomethylation	81941	Gelsolin isoform Iso 3	GSN	9606	Homo Sapiens	742	SV=1	EV=239	PE=1	ModResPsi=(11|MOD:00046|O-phospho-L-serine)(46|MOD:00048|O4'-phospho-L-tyrosine)(338|MOD:00046|O-phospho-L-serine)(346|MOD:000...
82	67	nxp:NX_P06396-1	311,35	43	43	7,21E+08	22	22	85	Carbamidomethylation	85697	Gelsolin isoform Iso 1	GSN	9606	Homo Sapiens	782	SV=1	EV=239	PE=1	ModResPsi=(35|MOD:00046|O-phospho-L-serine)(51|MOD:00046|O-phospho-L-serine)(86|MOD:00048|O4'-phospho-L-tyrosine)(215|MOD:0079...
78	82	nxp:NX_P12259-1	308,83	25	25	2,74E+08	43	43	102	Carbamidomethylation	251701	Coagulation factor V isoform Iso 1	F5	9606	Homo Sapiens	2224	SV=4	EV=233	PE=1	ModResPsi=(167|MOD:00798|half cystine)(193|MOD:00798|half cystine)(248|MOD:00798|half cystine)(329|MOD:00798|half ...
85	81	nxp:NX_P13671-1	308,49	34	34	4,24E+08	24	24	82	Carbamidomethylation	104786	Complement component C6 isoform Iso 1	C6	9606	Homo Sapiens	934	SV=3	EV=203	PE=1	ModResPsi=(22|MOD:00798|half cystine)(61|MOD:00798|half cystine)(24|MOD:00798|half cystine)(65|MOD:00798|half cy...
57	130	nxp:NX_P04004-1	305,17	47	47	3,21E+09	30	30	175	Carbamidomethylation	54306	Vitronectin isoform Iso 1	VTN	9606	Homo Sapiens	478	SV=1	EV=236	PE=1	ModResPsi=(24|MOD:00798|half cystine)(28|MOD:00798|half cystine)(24|MOD:00798|half cystine)(40|MOD:00798|half cystine)(28|M...
94	57	nxp:NX_P10643-1	304,89	41	41	4,77E+08	24	24	75	Carbamidomethylation	93518	Complement component C7 isoform Iso 1	C7	9606	Homo Sapiens	843	SV=2	EV=204	PE=1	ModResPsi=(85|MOD:00798|half cystine)(96|MOD:00798|half cystine)(91|MOD:00798|half cystine)(109|MOD:00798|half c...
69	37	nxp:NX_P43652-1	304,37	48	48	1,29E+09	30	30	128	Carbamidomethylation	69069	Afamin isoform Iso 1	AFM	9606	Homo Sapiens	599	SV=1	EV=167	PE=1	ModResPsi=(77|MOD:00798|half cystine)(86|MOD:00798|half cystine)(99|MOD:00798|half cystine)(114|MOD:00798|half cystine)(113|MOD:...
73	108	nxp:NX_Q08380-1	303,51	39	39	1,36E+09	21	21	113	Carbamidomethylation	65331	Galectin-3-binding protein isoform Iso 1	LGALS3BP	9606	Homo Sapiens	585	SV=1	EV=185	PE=1	ModResPsi=(49|MOD:00798|half cystine)(113|MOD:00798|half cystine)(62|MOD:00798|half cystine)(123|MOD:00...
52	86	nxp:NX_P02649-1	302,95	71	71	6,15E+09	28	28	199	Carbamidomethylation	36154	Apolipoprotein E isoform Iso 1	APOE	9606	Homo Sapiens	317	SV=1	EV=251	PE=1	ModResPsi=(143|MOD:00719|L-methionine sulfoxide)(147|MOD:00046|O-phospho-L-serine)(148|MOD:00047|O-phospho-L-threonin...
91	104	nxp:NX_P22792-1	302,87	46	46	8,90E+08	23	23	77	Carbamidomethylation	60557	Carboxypeptidase N subunit 2 isoform Iso 1	CPN2	9606	Homo Sapiens	545	SV=3	EV=181	PE=1	ModRes=(74||N-linked (GlcNAc...) asparagine)(111||N-linked (GlcNAc...) asparagine)(119||N-linked (GlcNAc....
62	75	nxp:NX_P06727-1	300,98	66	66	2,72E+09	34	34	143		45372	Apolipoprotein A-IV isoform Iso 1	APOA4	9606	Homo Sapiens	396	SV=4	EV=216	PE=1	ModResPsi=(202|MOD:00047|O-phospho-L-threonine)	VariantSimple=(3|P)(5|D)(5|T)(6|A)(6|M)(7|A)(7|F)(7|I)(9|I)(9|P)...
66	124	nxp:NX_P10909-6	299,81	41	41	3,89E+09	23	23	132	Carbamidomethylation	50251	Clusterin isoform Iso 6	CLU	9606	Homo Sapiens	429	SV=1	EV=229	PE=1	ModResPsi=(7|MOD:00046|O-phospho-L-serine)(71|MOD:00046|O-phospho-L-serine)(73|MOD:00047|O-phospho-L-threonine)(82|MOD:00798|...
66	125	nxp:NX_P10909-1	299,81	40	40	3,89E+09	23	23	132	Carbamidomethylation	52495	Clusterin isoform Iso 1	CLU	9606	Homo Sapiens	449	SV=1	EV=229	PE=1	ModResPsi=(27|MOD:00046|O-phospho-L-serine)(91|MOD:00046|O-phospho-L-serine)(93|MOD:00047|O-phospho-L-threonine)(102|MOD:0079...
66	126	nxp:NX_P10909-5	299,81	39	39	3,89E+09	23	23	132	Carbamidomethylation	53643	Clusterin isoform Iso 5	CLU	9606	Homo Sapiens	460	SV=1	EV=229	PE=1	ModResPsi=(38|MOD:00046|O-phospho-L-serine)(102|MOD:00046|O-phospho-L-serine)(104|MOD:00047|O-phospho-L-threonine)(113|MOD:00...
66	127	nxp:NX_P10909-2	299,81	36	36	3,89E+09	23	23	132	Carbamidomethylation	57833	Clusterin isoform Iso 2	CLU	9606	Homo Sapiens	501	SV=1	EV=229	PE=1	ModResPsi=(79|MOD:00046|O-phospho-L-serine)(143|MOD:00046|O-phospho-L-serine)(145|MOD:00047|O-phospho-L-threonine)(154|MOD:00...
77	83	nxp:NX_Q92954-3	296,08	23	23	5,82E+08	26	26	103	Carbamidomethylation	141090	Proteoglycan 4 isoform C	PRG4	9606	Homo Sapiens	1311	SV=3	EV=176	PE=1	ModResPsi=(30|MOD:00798|half cystine)(34|MOD:00798|half cystine)(30|MOD:00798|half cystine)(46|MOD:00798|half cystine)(34|...
75	78	nxp:NX_P03952-1	294,21	53	53	6,36E+08	29	28	109	Carbamidomethylation	71370	Plasma kallikrein isoform Iso 1	KLKB1	9606	Homo Sapiens	638	SV=1	EV=213	PE=1	ModResPsi=(21|MOD:00798|half cystine)(104|MOD:00798|half cystine)(47|MOD:00798|half cystine)(77|MOD:00798|half cyst...
58	97	nxp:NX_P04217-1	293,86	58	58	2,20E+09	24	24	149	Carbamidomethylation	54254	Alpha-1B-glycoprotein isoform Iso 1	A1BG	9606	Homo Sapiens	495	SV=4	EV=186	PE=1	ModResPsi=(49|MOD:00798|half cystine)(93|MOD:00798|half cystine)(139|MOD:00798|half cystine)(182|MOD:00798|half ...
90	79	nxp:NX_P05160-1	292,41	48	48	2,35E+08	25	25	78	Carbamidomethylation	75511	Coagulation factor XIII B chain isoform Iso 1	F13B	9606	Homo Sapiens	661	SV=3	EV=189	PE=1	ModResPsi=(25|MOD:00798|half cystine)(76|MOD:00798|half cystine)(59|MOD:00798|half cystine)(87|MOD:007...
59	89	nxp:NX_P01042-1	292,28	45	45	5,32E+07	28	3	148	Carbamidomethylation	71957	Kininogen-1 isoform HMW	KNG1	9606	Homo Sapiens	644	SV=2	EV=226	PE=1	ModResPsi=(19|MOD:00040|2-pyrrolidone-5-carboxylic acid (Gln))(21|MOD:00046|O-phospho-L-serine)(23|MOD:00046|O-phospho-L-ser...
76	102	nxp:NX_P05546-1	290,68	45	45	1,45E+09	23	22	109	Carbamidomethylation	57071	Heparin cofactor 2 isoform Iso 1	SERPIND1	9606	Homo Sapiens	499	SV=3	EV=213	PE=1	ModResPsi=(37|MOD:00046|O-phospho-L-serine)(64|MOD:00047|O-phospho-L-threonine)(66|MOD:00047|O-phospho-L-threon...
100	80	nxp:NX_P05156-1	288,8	43	43	5,32E+08	22	22	68	Carbamidomethylation	65750	Complement factor I isoform Iso 1	CFI	9606	Homo Sapiens	583	SV=2	EV=211	PE=1	ModResPsi=(21|MOD:00047|O-phospho-L-threonine)(23|MOD:00047|O-phospho-L-threonine)(24|MOD:00046|O-phospho-L-serine)...
64	187	nxp:NX_P02746-1	287,89	45	45	4,94E+09	19	19	138	Carbamidomethylation	26722	Complement C1q subcomponent subunit B isoform Iso 1	C1QB	9606	Homo Sapiens	253	SV=3	EV=211	PE=1	ModResPsi=(28|MOD:00040|2-pyrrolidone-5-carboxylic acid (Gln))(31|MOD:00798|half cystine)(31|MOD...
71	169	nxp:NX_P20851-2	286,82	57	57	1,26E+08	16	2	118	Carbamidomethylation	28286	C4b-binding protein beta chain isoform Iso 2	C4BPB	9606	Homo Sapiens	251	SV=1	EV=173	PE=1	ModResPsi=(22|MOD:00798|half cystine)(62|MOD:00798|half cystine)(48|MOD:00798|half cystine)(75|MOD:007...
36	276	nxp:NX_P02652-1	279,35	70	70	1,94E+10	21	21	312	Carbamidomethylation	11175	Apolipoprotein A-II isoform Iso 1	APOA2	9606	Homo Sapiens	100	SV=1	EV=226	PE=1	ModResPsi=(24|MOD:00040|2-pyrrolidone-5-carboxylic acid (Gln))(29|MOD:00798|half cystine)(29|MOD:00798|half cysti...
92	145	nxp:NX_O75636-1	276,16	56	56	1,23E+09	19	19	76	Carbamidomethylation	32903	Ficolin-3 isoform Iso 1	FCN3	9606	Homo Sapiens	299	SV=2	EV=198	PE=1	ModResPsi=(50|MOD:00678|hydroxylated proline)(53|MOD:00678|hydroxylated proline)(59|MOD:00678|hydroxylated proline)(65|MOD:0...
98	153	nxp:NX_P27169-1	274,87	49	49	1,13E+09	17	14	71	Carbamidomethylation	39731	Serum paraoxonase/arylesterase 1 isoform Iso 1	PON1	9606	Homo Sapiens	355	SV=3	EV=210	PE=1	ModResPsi=(42|MOD:00798|half cystine)(353|MOD:00798|half cystine)	ModRes=(253||N-linked (GlcNAc...) ...
38	191	nxp:NX_B9A064-1	274,56	47	47	3,29E+09	20	3	300	Carbamidomethylation	23063	Immunoglobulin lambda-like polypeptide 5 isoform Iso 1	IGLL5	9606	Homo Sapiens	214	SV=2	EV=81	PE=1	ModResPsi=(136|MOD:00798|half cystine)(195|MOD:00798|half cystine)	VariantSimple=(1|T)(1|V)(...
114	103	nxp:NX_O75882-2	274,21	17	17	1,35E+08	19	19	50	Carbamidomethylation	141429	Attractin isoform Iso 2	ATRN	9606	Homo Sapiens	1272	SV=2	EV=196	PE=1	ModResPsi=(101|MOD:00798|half cystine)(111|MOD:00798|half cystine)(105|MOD:00798|half cystine)(118|MOD:00798|half cystine)(...
114	105	nxp:NX_O75882-1	274,21	15	15	1,35E+08	19	19	50	Carbamidomethylation	158536	Attractin isoform Iso 1	ATRN	9606	Homo Sapiens	1429	SV=2	EV=196	PE=1	ModResPsi=(101|MOD:00798|half cystine)(111|MOD:00798|half cystine)(105|MOD:00798|half cystine)(118|MOD:00798|half cystine)(...
34	207	nxp:NX_P0DOY2-1	273,71	93	93	4,96E+08	20	2	382	Carbamidomethylation	11294	Immunoglobulin lambda constant 2 isoform Iso 1	IGLC2	9606	Homo Sapiens	106	SV=1	EV=22	PE=1	ModResPsi=(28|MOD:00798|half cystine)(87|MOD:00798|half cystine)(105|MOD:00798|half cystine)(105|MOD:...
34	208	nxp:NX_P0DOY3-1	273,71	93	93	4,96E+08	20	2	382	Carbamidomethylation	11266	Immunoglobulin lambda constant 3 isoform Iso 1	IGLC3	9606	Homo Sapiens	106	SV=1	EV=20	PE=1	ModResPsi=(28|MOD:00798|half cystine)(87|MOD:00798|half cystine)(105|MOD:00798|half cystine)(105|MOD:...
80	115	nxp:NX_P01011-1	270,78	44	44	1,16E+09	20	18	87	Carbamidomethylation	47651	Alpha-1-antichymotrypsin isoform Iso 1	SERPINA3	9606	Homo Sapiens	423	SV=2	EV=235	PE=1	ModResPsi=(27|MOD:00046|O-phospho-L-serine)(35|MOD:00047|O-phospho-L-threonine)(108|MOD:00047|O-phospho-L...
96	117	nxp:NX_Q03591-1	269,17	66	66	9,33E+07	17	3	73	Carbamidomethylation	37651	Complement factor H-related protein 1 isoform Iso 1	CFHR1	9606	Homo Sapiens	330	SV=2	EV=169	PE=1	ModResPsi=(23|MOD:00798|half cystine)(72|MOD:00798|half cystine)(55|MOD:00798|half cystine)(83|...
79	162	nxp:NX_P68871-1	266,65	94	94	1,17E+09	19	19	95	Carbamidomethylation	15998	Hemoglobin subunit beta isoform Iso 1	HBB	9606	Homo Sapiens	147	SV=2	EV=190	PE=1	ModResPsi=(2|MOD:00063|N-acetyl-L-valine)(2|MOD:00280|N-pyruvic acid 2-iminyl-L-valine)(10|MOD:00046|O-phospho-...
72	204	nxp:NX_P01591-1	266,37	64	64	4,67E+09	14	14	117	Carbamidomethylation	18099	Immunoglobulin J chain isoform Iso 1	JCHAIN	9606	Homo Sapiens	159	SV=4	EV=170	PE=1	ModResPsi=(23|MOD:00040|2-pyrrolidone-5-carboxylic acid (Gln))(35|MOD:00798|half cystine)(123|MOD:00798|half ...
101	129	nxp:NX_P08697-1	265,36	41	41	6,62E+08	19	19	66	Carbamidomethylation	54566	Alpha-2-antiplasmin isoform Iso 1	SERPINF2	9606	Homo Sapiens	491	SV=3	EV=209	PE=1	ModResPsi=(41|MOD:00133|N6-(L-isoglutamyl)-L-lysine (Gln))(70|MOD:00798|half cystine)(143|MOD:00798|half cysti...
107	114	nxp:NX_P04264-1	263,87	34	34	1,44E+08	20	14	57	Carbamidomethylation	66039	Keratin type II cytoskeletal 1 isoform Iso 1	KRT1	9606	Homo Sapiens	644	SV=6	EV=235	PE=1	ModResPsi=(11|MOD:00048|O4'-phospho-L-tyrosine)(12|MOD:00078|omega-N-methyl-L-arginine)(13|MOD:00046|O...
109	165	nxp:NX_O14791-1	263,27	32	32	1,16E+09	15	15	55		43974	Apolipoprotein L1 isoform Iso 1	APOL1	9606	Homo Sapiens	398	SV=5	EV=176	PE=1	ModResPsi=(311|MOD:00046|O-phospho-L-serine)(314|MOD:00046|O-phospho-L-serine)(330|MOD:00046|O-phospho-L-serine)	M...
109	166	nxp:NX_O14791-2	263,27	31	31	1,16E+09	15	15	55		45919	Apolipoprotein L1 isoform Iso 2	APOL1	9606	Homo Sapiens	414	SV=5	EV=176	PE=1	ModResPsi=(327|MOD:00046|O-phospho-L-serine)(330|MOD:00046|O-phospho-L-serine)(346|MOD:00046|O-phospho-L-serine)	M...
105	100	nxp:NX_P02748-1	263,03	43	43	2,92E+08	17	17	58	Carbamidomethylation	63173	Complement component C9 isoform Iso 1	C9	9606	Homo Sapiens	559	SV=2	EV=205	PE=1	ModResPsi=(32|MOD:00047|O-phospho-L-threonine)(35|MOD:00046|O-phospho-L-serine)(43|MOD:00798|half cystine)(78|MO...
103	214	nxp:NX_P02766-1	260,13	65	65	8,24E+08	12	12	65		15887	Transthyretin isoform Iso 1	TTR	9606	Homo Sapiens	147	SV=1	EV=247	PE=1	ModResPsi=(62|MOD:00041|L-gamma-carboxyglutamic acid)(69|MOD:00047|O-phospho-L-threonine)(72|MOD:00046|O-phospho-L-serine...
89	96	nxp:NX_P48740-1	257,15	31	31	2,45E+07	20	7	78	Carbamidomethylation	79247	Mannan-binding lectin serine protease 1 isoform Iso 1	MASP1	9606	Homo Sapiens	699	SV=3	EV=196	PE=1	ModResPsi=(73|MOD:00798|half cystine)(91|MOD:00798|half cystine)(143|MOD:00798|half cystine)(...
70	211	nxp:NX_P02655-1	256,06	72	72	4,73E+09	12	12	124		11284	Apolipoprotein C-II isoform Iso 1	APOC2	9606	Homo Sapiens	101	SV=1	EV=215	PE=1	ModResPsi=(23|MOD:00047|O-phospho-L-threonine)	VariantSimple=(1|V)(3|I)(4|*)(4|G)(4|Q)(7|A)(8|P)(8|V)(12|I)(12|L...
113	172	nxp:NX_P27918-1	253,42	32	32	5,13E+08	11	11	52	Carbamidomethylation	51276	Properdin isoform Iso 1	CFP	9606	Homo Sapiens	469	SV=2	EV=190	PE=1	ModResPsi=(32|MOD:00798|half cystine)(56|MOD:00798|half cystine)(43|MOD:00798|half cystine)(72|MOD:00798|half cystine)(57|MOD...
99	183	nxp:NX_P02753-1	252,58	72	72	5,39E+08	13	13	70	Carbamidomethylation	23010	Retinol-binding protein 4 isoform Iso 1	RBP4	9606	Homo Sapiens	201	SV=3	EV=225	PE=1	ModResPsi=(22|MOD:00798|half cystine)(178|MOD:00798|half cystine)(88|MOD:00798|half cystine)(192|MOD:00798|h...
123	138	nxp:NX_P07357-1	252,58	31	31	1,95E+08	14	14	42	Carbamidomethylation	65163	Complement component C8 alpha chain isoform Iso 1	C8A	9606	Homo Sapiens	584	SV=2	EV=208	PE=1	ModResPsi=(39|MOD:00798|half cystine)(74|MOD:00798|half cystine)(50|MOD:00798|half cystine)(53|MOD:...
108	131	nxp:NX_Q96PD5-1	250,96	46	46	2,44E+08	17	17	56	Carbamidomethylation	62217	N-acetylmuramoyl-L-alanine amidase isoform Iso 1	PGLYRP2	9606	Homo Sapiens	576	SV=1	EV=164	PE=1	ModResPsi=(202|MOD:00046|O-phospho-L-serine)(239|MOD:00046|O-phospho-L-serine)(274|MOD:00684|dea...
84	134	nxp:NX_P01019-1	250,58	38	38	6,12E+08	17	17	83		53154	Angiotensinogen isoform Iso 1	AGT	9606	Homo Sapiens	485	SV=1	EV=233	PE=1	ModResPsi=(34|MOD:00869|L-alanine residue (Asp))(51|MOD:00798|half cystine)(171|MOD:00798|half cystine)	ModRes=(47||N-...
88	98	nxp:NX_P48740-4	247,8	41	41	5,49E+07	21	8	80	Carbamidomethylation	68918	Mannan-binding lectin serine protease 1 isoform Iso 4	MASP1	9606	Homo Sapiens	615	SV=3	EV=196	PE=1	ModResPsi=(30|MOD:00798|half cystine)(44|MOD:00798|half cystine)(40|MOD:00798|half cystine)(5...
88	99	nxp:NX_P48740-2	247,8	35	35	5,49E+07	21	8	80	Carbamidomethylation	81860	Mannan-binding lectin serine protease 1 isoform Iso 2	MASP1	9606	Homo Sapiens	728	SV=3	EV=196	PE=1	ModResPsi=(73|MOD:00798|half cystine)(91|MOD:00798|half cystine)(143|MOD:00798|half cystine)(...
115	107	nxp:NX_P00488-1	245,28	31	31	1,48E+08	18	18	50	Carbamidomethylation	83267	Coagulation factor XIII A chain isoform Iso 1	F13A1	9606	Homo Sapiens	732	SV=4	EV=233	PE=1	ModResPsi=(2|MOD:00060|N-acetyl-L-serine)(688|MOD:00046|O-phospho-L-serine)(711|MOD:00046|O-phospho-L...
61	198	nxp:NX_P02763-1	243,71	41	41	3,10E+09	11	9	147	Carbamidomethylation	23512	Alpha-1-acid glycoprotein 1 isoform Iso 1	ORM1	9606	Homo Sapiens	201	SV=1	EV=209	PE=1	ModResPsi=(19|MOD:00040|2-pyrrolidone-5-carboxylic acid (Gln))(23|MOD:00798|half cystine)(165|MOD:00798|ha...
81	247	nxp:NX_P01619-1	242,16	63	63	1,41E+09	13	7	87		12557	Immunoglobulin kappa variable 3-20 isoform Iso 1	IGKV3-20	9606	Homo Sapiens	116	SV=2	EV=115	PE=1	ModResPsi=(43|MOD:00798|half cystine)(109|MOD:00798|half cystine)	VariantSimple=(2|A)(2|D)(2|G...
65	220	nxp:NX_P02747-1	237,86	30	30	5,47E+09	13	13	137	Carbamidomethylation	25774	Complement C1q subcomponent subunit C isoform Iso 1	C1QC	9606	Homo Sapiens	245	SV=3	EV=205	PE=1	ModResPsi=(32|MOD:00798|half cystine)(32|MOD:00798|half cystine)(36|MOD:00039|4-hydroxy-L-prolin...
129	147	nxp:NX_P00748-1	233,87	36	36	2,49E+08	16	16	38	Carbamidomethylation	67792	Coagulation factor XII isoform Iso 1	F12	9606	Homo Sapiens	615	SV=3	EV=233	PE=1	ModResPsi=(47|MOD:00798|half cystine)(73|MOD:00798|half cystine)(61|MOD:00798|half cystine)(88|MOD:00798|half cy...
118	123	nxp:NX_P07358-1	232,68	39	39	2,28E+08	17	17	47	Carbamidomethylation	67047	Complement component C8 beta chain isoform Iso 1	C8B	9606	Homo Sapiens	591	SV=3	EV=194	PE=1	ModResPsi=(65|MOD:00798|half cystine)(100|MOD:00798|half cystine)(76|MOD:00798|half cystine)(110|MOD...
136	141	nxp:NX_P23142-1	231,97	26	26	1,27E+07	13	3	35	Carbamidomethylation	77214	Fibulin-1 isoform D	FBLN1	9606	Homo Sapiens	703	SV=4	EV=235	PE=1	ModResPsi=(36|MOD:00798|half cystine)(61|MOD:00798|half cystine)(37|MOD:00798|half cystine)(68|MOD:00798|half cystine)(50|MOD:0...
120	307	nxp:NX_P80748-1	231,69	65	65	2,39E+08	9	5	45	Carbamidomethylation	12446	Immunoglobulin lambda variable 3-21 isoform Iso 1	IGLV3-21	9606	Homo Sapiens	117	SV=2	EV=129	PE=1	ModResPsi=(41|MOD:00798|half cystine)(106|MOD:00798|half cystine)	VariantSimple=(3|*)(4|N)(5|...
68	215	nxp:NX_P19652-1	230,59	40	40	1,79E+09	10	8	129	Carbamidomethylation	23603	Alpha-1-acid glycoprotein 2 isoform Iso 1	ORM2	9606	Homo Sapiens	201	SV=2	EV=193	PE=1	ModResPsi=(19|MOD:00040|2-pyrrolidone-5-carboxylic acid (Gln))(23|MOD:00798|half cystine)(165|MOD:00798|ha...
141	173	nxp:NX_Q15485-1	230,56	46	46	5,01E+08	13	12	33	Carbamidomethylation	34001	Ficolin-2 isoform Iso 1	FCN2	9606	Homo Sapiens	313	SV=2	EV=177	PE=1	ModResPsi=(77|MOD:00678|hydroxylated proline)(80|MOD:00678|hydroxylated proline)(86|MOD:00678|hydroxylated proline)(98|MOD:0...
104	109	nxp:NX_P35858-1	229,74	41	41	1,85E+08	23	23	59	Carbamidomethylation	66035	Insulin-like growth factor-binding protein complex acid labile subunit isoform Iso 1	IGFALS	9606	Homo Sapiens	605	SV=1	EV=184	PE=1	ModRes=(64||N-linked (GlcNAc...) asparagine)(85||N-linked (Gl...
104	110	nxp:NX_P35858-2	229,74	39	39	1,85E+08	23	23	59	Carbamidomethylation	70236	Insulin-like growth factor-binding protein complex acid labile subunit isoform Iso 2	IGFALS	9606	Homo Sapiens	643	SV=1	EV=184	PE=1	ModRes=(102||N-linked (GlcNAc...) asparagine)(123||N-linked (...
55	290	nxp:NX_P02656-1	228,04	73	73	5,83E+09	10	10	178		10852	Apolipoprotein C-III isoform Iso 1	APOC3	9606	Homo Sapiens	99	SV=1	EV=197	PE=1	ModResPsi=(44|MOD:00064|N6-acetyl-L-lysine)	ModRes=(94||O-linked (GalNAc...) threonine)	VariantSimple=(1|I)(1|L...
117	116	nxp:NX_P06681-1	226,75	28	28	1,49E+08	19	19	47	Carbamidomethylation	83268	Complement C2 isoform Iso 1	C2	9606	Homo Sapiens	752	SV=2	EV=219	PE=1	ModResPsi=(24|MOD:00798|half cystine)(64|MOD:00798|half cystine)(51|MOD:00798|half cystine)(84|MOD:00798|half cystine)(89|...
131	149	nxp:NX_P06276-1	222,65	28	28	1,60E+08	14	14	36	Carbamidomethylation	68418	Cholinesterase isoform Iso 1	BCHE	9606	Homo Sapiens	602	SV=1	EV=215	PE=1	ModResPsi=(93|MOD:00798|half cystine)(120|MOD:00798|half cystine)(226|MOD:00046|O-phospho-L-serine)(280|MOD:00798|half ...
110	235	nxp:NX_P69905-1	218,77	56	56	1,07E+09	7	7	55		15258	Hemoglobin subunit alpha isoform Iso 1	HBA1	9606	Homo Sapiens	142	SV=2	EV=190	PE=1	ModResPsi=(4|MOD:00046|O-phospho-L-serine)(8|MOD:01819|N6-succinyl-L-lysine)(9|MOD:00047|O-phospho-L-threonin...
133	143	nxp:NX_Q04756-1	218,67	24	24	9,22E+07	13	13	36	Carbamidomethylation	70682	Hepatocyte growth factor activator isoform Iso 1	HGFAC	9606	Homo Sapiens	655	SV=1	EV=189	PE=1	ModResPsi=(108|MOD:00798|half cystine)(133|MOD:00798|half cystine)(122|MOD:00798|half cystine)(148...
154	144	nxp:NX_P35527-1	218,55	32	32	6,54E+07	12	12	28		62064	Keratin type I cytoskeletal 9 isoform Iso 1	KRT9	9606	Homo Sapiens	623	SV=3	EV=201	PE=1	ModResPsi=(14|MOD:00046|O-phospho-L-serine)(57|MOD:00046|O-phospho-L-serine)(68|MOD:00046|O-phospho-L-s...
147	159	nxp:NX_P15169-1	215,44	37	37	3,23E+08	12	12	31	Carbamidomethylation	52286	Carboxypeptidase N catalytic chain isoform Iso 1	CPN1	9606	Homo Sapiens	458	SV=1	EV=193	PE=1	ModResPsi=(42|MOD:00798|half cystine)(104|MOD:00798|half cystine)(271|MOD:00798|half cystine)(311|M...
148	151	nxp:NX_Q06033-2	213,24	20	20	1,01E+08	13	13	30		99328	Inter-alpha-trypsin inhibitor heavy chain H3 isoform Iso 2	ITIH3	9606	Homo Sapiens	886	SV=2	EV=156	PE=1	ModResPsi=(647|MOD:00224|1-chondroitin sulfate-L-aspartic acid ester)	ModRes=(87||N-lin...
148	152	nxp:NX_Q06033-1	213,24	20	20	1,01E+08	13	13	30		99849	Inter-alpha-trypsin inhibitor heavy chain H3 isoform Iso 1	ITIH3	9606	Homo Sapiens	890	SV=2	EV=156	PE=1	ModResPsi=(651|MOD:00224|1-chondroitin sulfate-L-aspartic acid ester)	ModRes=(91||N-lin...
167	206	nxp:NX_P07360-1	213,21	50	50	9,78E+07	8	8	24	Carbamidomethylation	22277	Complement component C8 gamma chain isoform Iso 1	C8G	9606	Homo Sapiens	202	SV=3	EV=200	PE=1	ModResPsi=(21|MOD:00040|2-pyrrolidone-5-carboxylic acid (Gln))(35|MOD:00047|O-phospho-L-threonine)(...
97	195	nxp:NX_P02745-1	211,7	47	47	2,39E+09	15	15	71	Carbamidomethylation	26017	Complement C1q subcomponent subunit A isoform Iso 1	C1QA	9606	Homo Sapiens	245	SV=2	EV=213	PE=1	ModResPsi=(26|MOD:00798|half cystine)(26|MOD:00798|half cystine)(33|MOD:00037|5-hydroxy-L-lysine...
158	154	nxp:NX_P36955-1	204,14	35	35	9,56E+07	12	12	27	Carbamidomethylation	46312	Pigment epithelium-derived factor isoform Iso 1	SERPINF1	9606	Homo Sapiens	418	SV=4	EV=204	PE=1	ModResPsi=(20|MOD:00040|2-pyrrolidone-5-carboxylic acid (Gln))(24|MOD:00046|O-phospho-L-serine)(...
132	136	nxp:NX_P35908-1	201,22	26	26	2,08E+07	14	8	36		65433	Keratin type II cytoskeletal 2 epidermal isoform Iso 1	KRT2	9606	Homo Sapiens	639	SV=2	EV=187	PE=1	ModResPsi=(12|MOD:00078|omega-N-methyl-L-arginine)(20|MOD:00077|asymmetric dimethyl-L-argini...
116	185	nxp:NX_P02743-1	198,38	42	42	7,62E+08	12	12	49		25387	Serum amyloid P-component isoform Iso 1	APCS	9606	Homo Sapiens	223	SV=2	EV=219	PE=1	ModResPsi=(55|MOD:00798|half cystine)(114|MOD:00798|half cystine)	ModRes=(51||N-linked (GlcNAc...) asparagi...
145	168	nxp:NX_P36980-2	196,76	55	55	2,31E+07	9	4	32	Carbamidomethylation	27897	Complement factor H-related protein 2 isoform Short	CFHR2	9606	Homo Sapiens	243	SV=1	EV=171	PE=1	ModResPsi=(23|MOD:00798|half cystine)(72|MOD:00798|half cystine)(55|MOD:00798|half cystine)(83|...
145	171	nxp:NX_P36980-1	196,76	50	50	2,31E+07	9	4	32	Carbamidomethylation	30651	Complement factor H-related protein 2 isoform Long	CFHR2	9606	Homo Sapiens	270	SV=1	EV=171	PE=1	ModResPsi=(23|MOD:00798|half cystine)(72|MOD:00798|half cystine)(55|MOD:00798|half cystine)(83|M...
150	146	nxp:NX_P13645-1	196,48	29	29	2,92E+08	15	15	29	Carbamidomethylation	58827	Keratin type I cytoskeletal 10 isoform Iso 1	KRT10	9606	Homo Sapiens	584	SV=6	EV=210	PE=1	ModResPsi=(14|MOD:00046|O-phospho-L-serine)(16|MOD:00046|O-phospho-L-serine)(37|MOD:00046|O-phospho-L...
170	202	nxp:NX_P00742-1	195,23	19	19	9,36E+07	8	8	23	Carbamidomethylation	54732	Coagulation factor X isoform Iso 1	F10	9606	Homo Sapiens	488	SV=2	EV=260	PE=1	ModResPsi=(46|MOD:00041|L-gamma-carboxyglutamic acid)(47|MOD:00041|L-gamma-carboxyglutamic acid)(54|MOD:00041|L-ga...
176	163	nxp:NX_Q96KN2-1	193,4	22	22	1,92E+07	9	9	21		56706	Beta-Ala-His dipeptidase isoform Iso 1	CNDP1	9606	Homo Sapiens	507	SV=4	EV=153	PE=1	ModResPsi=(219|MOD:00046|O-phospho-L-serine)	ModRes=(322||N-linked (GlcNAc...) asparagine)(382||N-linked (G...
151	160	nxp:NX_P11226-1	192,25	58	58	2,67E+08	11	11	29	Carbamidomethylation	26144	Mannose-binding protein C isoform Iso 1	MBL2	9606	Homo Sapiens	248	SV=2	EV=226	PE=1	ModResPsi=(47|MOD:00678|hydroxylated proline)(73|MOD:00678|hydroxylated proline)(79|MOD:00678|hydroxylated p...
143	135	nxp:NX_P80108-1	191,94	22	22	3,24E+07	14	14	33	Carbamidomethylation	92336	Phosphatidylinositol-glycan-specific phospholipase D isoform Iso 1	GPLD1	9606	Homo Sapiens	840	SV=3	EV=165	PE=1	ModRes=(94||N-linked (GlcNAc...) asparagine)(271||N-linked (GlcNAc...) asparagin...
168	150	nxp:NX_P29622-1	191,41	37	37	3,44E+07	12	12	23		48542	Kallistatin isoform Iso 1	SERPINA4	9606	Homo Sapiens	427	SV=3	EV=174	PE=1	ModRes=(33||N-linked (GlcNAc...) asparagine)(108||N-linked (GlcNAc...) asparagine)(157||N-linked (GlcNAc...) asparagin...
149	167	nxp:NX_P51884-1	191,17	36	36	7,53E+07	10	10	30		38429	Lumican isoform Iso 1	LUM	9606	Homo Sapiens	338	SV=2	EV=190	PE=1	ModResPsi=(19|MOD:00040|2-pyrrolidone-5-carboxylic acid (Gln))(20|MOD:00181|O4'-sulfo-L-tyrosine)(21|MOD:00181|O4'-sulfo-L-tyro...
164	179	nxp:NX_P00740-1	190,34	26	26	6,59E+06	10	8	24	Carbamidomethylation	51778	Coagulation factor IX isoform Iso 1	F9	9606	Homo Sapiens	461	SV=2	EV=260	PE=1	ModResPsi=(53|MOD:00041|L-gamma-carboxyglutamic acid)(54|MOD:00041|L-gamma-carboxyglutamic acid)(61|MOD:00041|L-ga...
182	182	nxp:NX_P05543-1	189,12	20	20	1,69E+07	7	6	17		46325	Thyroxine-binding globulin isoform Iso 1	SERPINA7	9606	Homo Sapiens	415	SV=2	EV=205	PE=1	ModRes=(36||N-linked (GlcNAc...) (complex) asparagine)(36||N-linked (GlcNAc...) asparagine)(99||N-linke...
111	213	nxp:NX_P05090-1	188,37	34	34	1,89E+09	7	7	54	Carbamidomethylation	21276	Apolipoprotein D isoform Iso 1	APOD	9606	Homo Sapiens	189	SV=1	EV=216	PE=1	ModResPsi=(21|MOD:00040|2-pyrrolidone-5-carboxylic acid (Gln))(28|MOD:00798|half cystine)(134|MOD:00798|half cystine)...
87	216	nxp:NX_P01780-1	186,44	55	55	4,61E+08	10	2	82	Carbamidomethylation	12943	Immunoglobulin heavy variable 3-7 isoform Iso 1	IGHV3-7	9606	Homo Sapiens	117	SV=2	EV=109	PE=1	ModResPsi=(41|MOD:00798|half cystine)(115|MOD:00798|half cystine)	VariantSimple=(2|A)(2|D)(2|K)(...
119	212	nxp:NX_A0A0B4J1V0-1	184,03	60	60	3,58E+07	12	6	46		12926	Immunoglobulin heavy variable 3-15 isoform Iso 1	IGHV3-15	9606	Homo Sapiens	119	SV=1	EV=35	PE=1	ModResPsi=(41|MOD:00798|half cystine)(117|MOD:00798|half cystine)	VariantSimple=(2|A)(2|D)(...
86	228	nxp:NX_A0A0B4J1X5-1	183,45	60	60	4,20E+07	8	2	82	Carbamidomethylation	12840	Immunoglobulin heavy variable 3-74 isoform Iso 1	IGHV3-74	9606	Homo Sapiens	117	SV=1	EV=34	PE=1	ModResPsi=(41|MOD:00798|half cystine)(115|MOD:00798|half cystine)	VariantSimple=(2|D)(3|C)(...
93	205	nxp:NX_A0A0B4J1Y9-1	182,65	61	61	8,55E+06	11	4	76	Carbamidomethylation	13203	Immunoglobulin heavy variable 3-72 isoform Iso 1	IGHV3-72	9606	Homo Sapiens	119	SV=1	EV=38	PE=1	ModResPsi=(41|MOD:00798|half cystine)(117|MOD:00798|half cystine)	VariantSimple=(2|D)(3|L)(...
127	357	nxp:NX_A0A0A0MRZ8-1	181,13	43	43	3,73E+08	7	3	40		12625	Immunoglobulin kappa variable 3D-11 isoform Iso 1	IGKV3D-11	9606	Homo Sapiens	115	SV=6	EV=41	PE=3	ModResPsi=(43|MOD:00798|half cystine)(108|MOD:00798|half cystine)	VariantSimple=(2|A)(4|L...
127	358	nxp:NX_P04433-1	181,13	43	43	3,73E+08	7	3	40		12575	Immunoglobulin kappa variable 3-11 isoform Iso 1	IGKV3-11	9606	Homo Sapiens	115	SV=1	EV=145	PE=1	ModResPsi=(43|MOD:00798|half cystine)(108|MOD:00798|half cystine)	VariantSimple=(3|S)(3|T)(5|V...
181	229	nxp:NX_P0DJI8-1	180,55	58	58	7,15E+07	7	2	18		13532	Serum amyloid A-1 protein isoform Iso 1	SAA1	9606	Homo Sapiens	122	SV=1	EV=69	PE=1	ModResPsi=(101|MOD:00316|N4 N4-dimethyl-L-asparagine)	VariantSimple=(15|S)(70|A)(75|V)(78|N)(86|L)(90|D)	Pr...
156	174	nxp:NX_P02750-1	178,31	43	43	6,58E+07	11	11	28	Carbamidomethylation	38178	Leucine-rich alpha-2-glycoprotein isoform Iso 1	LRG1	9606	Homo Sapiens	347	SV=2	EV=185	PE=1	ModResPsi=(43|MOD:00798|half cystine)(56|MOD:00798|half cystine)(303|MOD:00798|half cystine)(329|MOD...
166	180	nxp:NX_P08185-1	174,05	28	28	1,32E+08	9	7	24		45141	Corticosteroid-binding globulin isoform Iso 1	SERPINA6	9606	Homo Sapiens	405	SV=1	EV=196	PE=1	ModRes=(31||N-linked (GlcNAc...) asparagine)(96||N-linked (GlcNAc...) asparagine)(96||N-linked (Gl...
121	361	nxp:NX_P01602-1	173,72	40	40	3,64E+08	6	3	45		12782	Immunoglobulin kappa variable 1-5 isoform Iso 1	IGKV1-5	9606	Homo Sapiens	117	SV=2	EV=149	PE=1	ModResPsi=(45|MOD:00798|half cystine)(110|MOD:00798|half cystine)	VariantSimple=(2|N)(2|V)(3|I)(...
126	209	nxp:NX_O95445-1	173,71	50	50	7,89E+08	11	11	40	Carbamidomethylation	21253	Apolipoprotein M isoform Iso 1	APOM	9606	Homo Sapiens	188	SV=2	EV=174	PE=1	ModResPsi=(23|MOD:00798|half cystine)(167|MOD:00798|half cystine)(95|MOD:00798|half cystine)(183|MOD:00798|half cysti...
135	305	nxp:NX_P06312-1	173,16	45	45	3,92E+08	6	6	36		13380	Immunoglobulin kappa variable 4-1 isoform Iso 1	IGKV4-1	9606	Homo Sapiens	121	SV=1	EV=152	PE=1	ModResPsi=(43|MOD:00798|half cystine)(114|MOD:00798|half cystine)	VariantSimple=(2|L)(4|H)(6|P)(...
172	176	nxp:NX_Q16610-1	172,29	21	21	4,23E+07	10	10	22	Carbamidomethylation	60674	Extracellular matrix protein 1 isoform Iso 1	ECM1	9606	Homo Sapiens	540	SV=2	EV=174	PE=1	ModRes=(43||O-linked (GalNAc...) tyrosine)(48||O-linked (GalNAc...) serine)(119||O-linked (GalNAc...) s...
172	177	nxp:NX_Q16610-4	172,29	20	20	4,23E+07	10	10	22	Carbamidomethylation	63563	Extracellular matrix protein 1 isoform Iso 4	ECM1	9606	Homo Sapiens	567	SV=2	EV=174	PE=1	ModRes=(43||O-linked (GalNAc...) tyrosine)(48||O-linked (GalNAc...) serine)(146||O-linked (GalNAc...) s...
124	309	nxp:NX_P55056-1	172,15	34	34	6,92E+08	8	8	41		14553	Apolipoprotein C-IV isoform Iso 1	APOC4	9606	Homo Sapiens	127	SV=1	EV=158	PE=1	ModRes=(63||N-linked (GlcNAc...) asparagine)	VariantSimple=(3|F)(7|S)(7|T)(8|F)(8|H)(12|L)(17|*)(18|M)(19|P)(20|...
128	222	nxp:NX_P35542-1	171,53	49	49	1,10E+09	8	8	40		14747	Serum amyloid A-4 protein isoform Iso 1	SAA4	9606	Homo Sapiens	130	SV=2	EV=151	PE=1	ModRes=(94||N-linked (GlcNAc...) asparagine)	VariantSimple=(1|T)(1|V)(2|K)(3|F)(3|V)(5|K)(6|C)(6|D)(6|V)(7|...
153	310	nxp:NX_A0A075B6K5-1	167,47	50	50	8,25E+06	7	3	29	Carbamidomethylation	12332	Immunoglobulin lambda variable 3-9 isoform Iso 1	IGLV3-9	9606	Homo Sapiens	115	SV=1	EV=44	PE=1	ModResPsi=(41|MOD:00798|half cystine)(106|MOD:00798|half cystine)	VariantSimple=(2|V)(3|*)(3...
177	201	nxp:NX_O00187-1	166,71	10	10	2,96E+07	6	6	21	Carbamidomethylation	75702	Mannan-binding lectin serine protease 2 isoform Iso 1	MASP2	9606	Homo Sapiens	686	SV=4	EV=212	PE=1	ModResPsi=(72|MOD:00798|half cystine)(90|MOD:00798|half cystine)(142|MOD:00798|half cystine)(...
152	282	nxp:NX_A0A0C4DH38-1	166,34	48	48	8,65E+07	5	2	29		12675	Immunoglobulin heavy variable 5-51 isoform Iso 1	IGHV5-51	9606	Homo Sapiens	117	SV=1	EV=35	PE=1	ModResPsi=(41|MOD:00798|half cystine)(115|MOD:00798|half cystine)	VariantSimple=(2|E)(2|R)(...
183	190	nxp:NX_P01833-1	164,59	15	15	3,41E+07	8	8	17	Carbamidomethylation	83284	Polymeric immunoglobulin receptor isoform Iso 1	PIGR	9606	Homo Sapiens	764	SV=4	EV=198	PE=1	ModResPsi=(40|MOD:00798|half cystine)(110|MOD:00798|half cystine)(56|MOD:00798|half cystine)(64|MOD:...
102	230	nxp:NX_A0A0J9YX35-1	161,84	48	48	4,90E+06	7	2	66	Carbamidomethylation	12823	Immunoglobulin heavy variable 3-64D isoform Iso 1	IGHV3-64D	9606	Homo Sapiens	117	SV=1	EV=32	PE=1	ModResPsi=(41|MOD:00798|half cystine)(115|MOD:00798|half cystine)	VariantSimple=(10|P)(13...
184	193	nxp:NX_Q9UHG3-1	161,53	20	20	2,66E+07	7	7	17	Carbamidomethylation	56640	Prenylcysteine oxidase 1 isoform Iso 1	PCYOX1	9606	Homo Sapiens	505	SV=3	EV=178	PE=1	ModResPsi=(171|MOD:00046|O-phospho-L-serine)(205|MOD:00134|N6-glycyl-L-lysine)(398|MOD:00046|O-phospho-L-se...
163	360	nxp:NX_P01624-1	161,18	42	42	5,35E+08	5	4	25		12496	Immunoglobulin kappa variable 3-15 isoform Iso 1	IGKV3-15	9606	Homo Sapiens	115	SV=2	EV=115	PE=1	ModResPsi=(43|MOD:00798|half cystine)(108|MOD:00798|half cystine)	VariantSimple=(2|G)(4|A)(5|P...
194	261	nxp:NX_P05452-1	160,75	25	25	1,22E+08	5	5	15	Carbamidomethylation	22537	Tetranectin isoform Iso 1	CLEC3B	9606	Homo Sapiens	202	SV=3	EV=194	PE=1	ModResPsi=(71|MOD:00798|half cystine)(81|MOD:00798|half cystine)(98|MOD:00798|half cystine)(197|MOD:00798|half cystine)(...
175	184	nxp:NX_A1L4H1-1	160,5	7	7	1,33E+07	8	8	21	Carbamidomethylation	165742	Soluble scavenger receptor cysteine-rich domain-containing protein SSC5D isoform Iso 1	SSC5D	9606	Homo Sapiens	1573	SV=3	EV=106	PE=1	ModResPsi=(45|MOD:00798|half cystine)(109|MOD:00798|half cy...
188	217	nxp:NX_P25311-1	159,88	28	28	1,97E+07	6	6	16		34259	Zinc-alpha-2-glycoprotein isoform Iso 1	AZGP1	9606	Homo Sapiens	298	SV=2	EV=208	PE=1	ModResPsi=(21|MOD:00040|2-pyrrolidone-5-carboxylic acid (Gln))(123|MOD:00798|half cystine)(186|MOD:00798|ha...
219	210	nxp:NX_P04278-1	159	24	24	2,15E+06	6	6	10	Carbamidomethylation	43779	Sex hormone-binding globulin isoform Iso 1	SHBG	9606	Homo Sapiens	402	SV=2	EV=197	PE=1	ModResPsi=(193|MOD:00798|half cystine)(217|MOD:00798|half cystine)(362|MOD:00798|half cystine)(390|MOD:00...
173	359	nxp:NX_P01714-1	154,67	33	33	2,18E+08	6	5	22	Carbamidomethylation	12042	Immunoglobulin lambda variable 3-19 isoform Iso 1	IGLV3-19	9606	Homo Sapiens	112	SV=2	EV=118	PE=1	ModResPsi=(41|MOD:00798|half cystine)(106|MOD:00798|half cystine)	VariantSimple=(3|R)(7|*)(7|...
159	197	nxp:NX_Q9NZP8-1	149,19	14	14	3,48E+06	8	4	26	Carbamidomethylation	53498	Complement C1r subcomponent-like protein isoform Iso 1	C1RL	9606	Homo Sapiens	487	SV=2	EV=155	PE=1	ModResPsi=(94|MOD:00798|half cystine)(112|MOD:00798|half cystine)(402|MOD:00798|half cystine)...
174	345	nxp:NX_A0A0B4J2D9-1	147,64	38	38	1,47E+08	4	2	22		12569	Immunoglobulin kappa variable 1D-13 isoform Iso 1	IGKV1D-13	9606	Homo Sapiens	117	SV=1	EV=37	PE=1	ModResPsi=(45|MOD:00798|half cystine)(110|MOD:00798|half cystine)	VariantSimple=(2|G)(2|N...
174	346	nxp:NX_P0DP09-1	147,64	38	38	1,47E+08	4	2	22		12569	Immunoglobulin kappa variable 1-13 isoform Iso 1	IGKV1-13	9606	Homo Sapiens	117	SV=1	EV=20	PE=1	ModResPsi=(45|MOD:00798|half cystine)(110|MOD:00798|half cystine)	Processed=(1|22|PEFF:0001021|...
209	232	nxp:NX_Q13790-1	145,03	20	20	1,59E+08	6	6	11	Carbamidomethylation	35400	Apolipoprotein F isoform Iso 1	APOF	9606	Homo Sapiens	326	SV=2	EV=148	PE=1	ModResPsi=(323|MOD:00046|O-phospho-L-serine)	ModRes=(118||N-linked (GlcNAc...) asparagine)(139||N-linked (GlcNAc...)...
224	321	nxp:NX_P01344-2	142,47	27	27	7,62E+06	4	4	9	Carbamidomethylation	20477	Insulin-like growth factor II isoform Iso 2	IGF2	9606	Homo Sapiens	183	SV=1	EV=242	PE=1	ModResPsi=(73|MOD:00798|half cystine)(78|MOD:00798|half cystine)(86|MOD:00048|O4'-phospho-L-tyrosine)	M...
224	322	nxp:NX_P01344-1	142,47	27	27	7,62E+06	4	4	9	Carbamidomethylation	20140	Insulin-like growth factor II isoform Iso 1	IGF2	9606	Homo Sapiens	180	SV=1	EV=242	PE=1	ModResPsi=(33|MOD:00798|half cystine)(71|MOD:00798|half cystine)(45|MOD:00798|half cystine)(84|MOD:00798...
224	323	nxp:NX_P01344-3	142,47	21	21	7,62E+06	4	4	9	Carbamidomethylation	26331	Insulin-like growth factor II isoform Iso 3	IGF2	9606	Homo Sapiens	236	SV=1	EV=242	PE=1	ModResPsi=(89|MOD:00798|half cystine)(127|MOD:00798|half cystine)(101|MOD:00798|half cystine)(140|MOD:00...
239	326	nxp:NX_Q12805-2	141,99	10	10	4,21E+06	3	3	7	Carbamidomethylation	53722	EGF-containing fibulin-like extracellular matrix protein 1 isoform Iso 2	EFEMP1	9606	Homo Sapiens	485	SV=2	EV=204	PE=1	ModResPsi=(12|MOD:00047|O-phospho-L-threonine)(15|MOD:00047|O-phospho-L-t...
239	327	nxp:NX_Q12805-4	141,99	10	10	4,21E+06	3	3	7	Carbamidomethylation	54554	EGF-containing fibulin-like extracellular matrix protein 1 isoform Iso 4	EFEMP1	9606	Homo Sapiens	492	SV=2	EV=204	PE=1	ModResPsi=(20|MOD:00047|O-phospho-L-threonine)(23|MOD:00047|O-phospho-L-t...
239	328	nxp:NX_Q12805-1	141,99	10	10	4,21E+06	3	3	7	Carbamidomethylation	54641	EGF-containing fibulin-like extracellular matrix protein 1 isoform Iso 1	EFEMP1	9606	Homo Sapiens	493	SV=2	EV=204	PE=1	ModResPsi=(20|MOD:00047|O-phospho-L-threonine)(23|MOD:00047|O-phospho-L-t...
239	329	nxp:NX_Q12805-3	141,99	10	10	4,21E+06	3	3	7	Carbamidomethylation	54584	EGF-containing fibulin-like extracellular matrix protein 1 isoform Iso 3	EFEMP1	9606	Homo Sapiens	492	SV=2	EV=204	PE=1	ModResPsi=(20|MOD:00047|O-phospho-L-threonine)(23|MOD:00047|O-phospho-L-t...
234	271	nxp:NX_P04070-1	141,76	13	13	1,24E+07	4	4	7	Carbamidomethylation	52071	Vitamin K-dependent protein C isoform Iso 1	PROC	9606	Homo Sapiens	461	SV=1	EV=250	PE=1	ModResPsi=(48|MOD:00041|L-gamma-carboxyglutamic acid)(49|MOD:00041|L-gamma-carboxyglutamic acid)(56|MOD:...
234	272	nxp:NX_P04070-2	141,76	11	11	1,24E+07	4	4	7	Carbamidomethylation	57556	Vitamin K-dependent protein C isoform Iso 2	PROC	9606	Homo Sapiens	516	SV=1	EV=250	PE=1	ModResPsi=(69|MOD:00041|L-gamma-carboxyglutamic acid)(70|MOD:00041|L-gamma-carboxyglutamic acid)(77|MOD:...
203	274	nxp:NX_P06331-1	140,06	31	31	1,47E+08	5	2	12	Carbamidomethylation	13815	Immunoglobulin heavy variable 4-34 isoform Iso 1	IGHV4-34	9606	Homo Sapiens	123	SV=2	EV=116	PE=1	ModResPsi=(48|MOD:00798|half cystine)(121|MOD:00798|half cystine)	ModRes=(78||N-linked (GlcNAc...
203	298	nxp:NX_P01825-1	140,06	33	33	1,47E+08	5	2	12	Carbamidomethylation	12936	Immunoglobulin heavy variable 4-59 isoform Iso 1	IGHV4-59	9606	Homo Sapiens	116	SV=2	EV=132	PE=1	ModResPsi=(20|MOD:00040|2-pyrrolidone-5-carboxylic acid (Gln))(41|MOD:00798|half cystine)(114|M...
203	299	nxp:NX_A0A0C4DH41-1	140,06	32	32	1,47E+08	5	2	12	Carbamidomethylation	13066	Immunoglobulin heavy variable 4-61 isoform Iso 1	IGHV4-61	9606	Homo Sapiens	118	SV=1	EV=36	PE=3	ModResPsi=(41|MOD:00798|half cystine)(116|MOD:00798|half cystine)	VariantSimple=(3|D)(3|L)(...
218	194	nxp:NX_P04180-1	139,5	20	20	2,28E+07	6	6	10	Carbamidomethylation	49578	Phosphatidylcholine-sterol acyltransferase isoform Iso 1	LCAT	9606	Homo Sapiens	440	SV=1	EV=206	PE=1	ModResPsi=(74|MOD:00798|half cystine)(98|MOD:00798|half cystine)(337|MOD:00798|half cystine...
240	320	nxp:NX_A0A0C4DH31-1	139,44	37	37	1,62E+07	3	2	7	Carbamidomethylation	12820	Immunoglobulin heavy variable 1-18 isoform Iso 1	IGHV1-18	9606	Homo Sapiens	117	SV=1	EV=36	PE=1	ModResPsi=(41|MOD:00798|half cystine)(115|MOD:00798|half cystine)	VariantSimple=(2|G)(3|*)(...
207	356	nxp:NX_P01721-1	138,2	44	44	2,08E+08	4	4	11		12566	Immunoglobulin lambda variable 6-57 isoform Iso 1	IGLV6-57	9606	Homo Sapiens	117	SV=2	EV=113	PE=1	ModResPsi=(41|MOD:00798|half cystine)(110|MOD:00798|half cystine)	VariantSimple=(2|T)(3|R)(4|...
195	218	nxp:NX_Q14520-2	138,08	10	10	1,06E+08	5	5	14	Carbamidomethylation	59864	Hyaluronan-binding protein 2 isoform Iso 2	HABP2	9606	Homo Sapiens	534	SV=1	EV=177	PE=1	ModResPsi=(51|MOD:00798|half cystine)(62|MOD:00798|half cystine)(56|MOD:00798|half cystine)(71|MOD:00798...
195	219	nxp:NX_Q14520-1	138,08	10	10	1,06E+08	5	5	14	Carbamidomethylation	62672	Hyaluronan-binding protein 2 isoform Iso 1	HABP2	9606	Homo Sapiens	560	SV=1	EV=177	PE=1	ModResPsi=(77|MOD:00798|half cystine)(88|MOD:00798|half cystine)(82|MOD:00798|half cystine)(97|MOD:00798...
186	333	nxp:NX_A0A075B6S6-1	138,02	52	52	2,62E+06	4	2	17	Carbamidomethylation	13215	Immunoglobulin kappa variable 2D-30 isoform Iso 1	IGKV2D-30	9606	Homo Sapiens	120	SV=1	EV=44	PE=1	ModResPsi=(43|MOD:00798|half cystine)(113|MOD:00798|half cystine)	VariantSimple=(2|K)(2|M...
186	342	nxp:NX_P06310-1	138,02	52	52	2,62E+06	4	2	17	Carbamidomethylation	13185	Immunoglobulin kappa variable 2-30 isoform Iso 1	IGKV2-30	9606	Homo Sapiens	120	SV=2	EV=131	PE=1	ModResPsi=(43|MOD:00798|half cystine)(113|MOD:00798|half cystine)	VariantSimple=(2|S)(3|F)(3|R...
202	188	nxp:NX_P17936-2	138	27	27	2,00E+07	7	7	12	Carbamidomethylation	32223	Insulin-like growth factor-binding protein 3 isoform Iso 2	IGFBP3	9606	Homo Sapiens	297	SV=2	EV=221	PE=1	ModResPsi=(30|MOD:00046|O-phospho-L-serine)(151|MOD:00046|O-phospho-L-serine)(154|MOD:0...
202	189	nxp:NX_P17936-1	138	28	28	2,00E+07	7	7	12	Carbamidomethylation	31674	Insulin-like growth factor-binding protein 3 isoform Iso 1	IGFBP3	9606	Homo Sapiens	291	SV=2	EV=221	PE=1	ModResPsi=(30|MOD:00046|O-phospho-L-serine)(145|MOD:00046|O-phospho-L-serine)(148|MOD:0...
204	242	nxp:NX_Q9BWP8-9	136,54	22	22	2,79E+07	5	5	12	Carbamidomethylation	29006	Collectin-11 isoform Iso 9	COLEC11	9606	Homo Sapiens	268	SV=1	EV=164	PE=1	ModResPsi=(167|MOD:00798|half cystine)(261|MOD:00798|half cystine)(239|MOD:00798|half cystine)(253|MOD:00798|half cyst...
204	243	nxp:NX_Q9BWP8-1	136,54	22	22	2,79E+07	5	5	12	Carbamidomethylation	28665	Collectin-11 isoform Iso 1	COLEC11	9606	Homo Sapiens	271	SV=1	EV=164	PE=1	ModResPsi=(170|MOD:00798|half cystine)(264|MOD:00798|half cystine)(242|MOD:00798|half cystine)(256|MOD:00798|half cyst...
204	244	nxp:NX_Q9BWP8-10	136,54	21	21	2,79E+07	5	5	12	Carbamidomethylation	30200	Collectin-11 isoform Iso 10	COLEC11	9606	Homo Sapiens	285	SV=1	EV=164	PE=1	ModResPsi=(184|MOD:00798|half cystine)(278|MOD:00798|half cystine)(256|MOD:00798|half cystine)(270|MOD:00798|half cy...
204	245	nxp:NX_Q9BWP8-2	136,54	24	24	2,79E+07	5	5	12	Carbamidomethylation	26390	Collectin-11 isoform Iso 2	COLEC11	9606	Homo Sapiens	247	SV=1	EV=164	PE=1	ModResPsi=(146|MOD:00798|half cystine)(240|MOD:00798|half cystine)(218|MOD:00798|half cystine)(232|MOD:00798|half cyst...
204	246	nxp:NX_Q9BWP8-4	136,54	24	24	2,79E+07	5	5	12	Carbamidomethylation	26213	Collectin-11 isoform Iso 4	COLEC11	9606	Homo Sapiens	245	SV=1	EV=164	PE=1	ModResPsi=(144|MOD:00798|half cystine)(238|MOD:00798|half cystine)(216|MOD:00798|half cystine)(230|MOD:00798|half cyst...
204	252	nxp:NX_Q9BWP8-6	136,54	27	27	2,79E+07	5	5	12	Carbamidomethylation	23938	Collectin-11 isoform Iso 6	COLEC11	9606	Homo Sapiens	221	SV=1	EV=164	PE=1	ModResPsi=(120|MOD:00798|half cystine)(214|MOD:00798|half cystine)(192|MOD:00798|half cystine)(206|MOD:00798|half cyst...
204	254	nxp:NX_Q9BWP8-5	136,54	26	26	2,79E+07	5	5	12	Carbamidomethylation	24041	Collectin-11 isoform Iso 5	COLEC11	9606	Homo Sapiens	223	SV=1	EV=164	PE=1	ModResPsi=(122|MOD:00798|half cystine)(216|MOD:00798|half cystine)(194|MOD:00798|half cystine)(208|MOD:00798|half cyst...
204	255	nxp:NX_Q9BWP8-3	136,54	24	24	2,79E+07	5	5	12	Carbamidomethylation	26317	Collectin-11 isoform Iso 3	COLEC11	9606	Homo Sapiens	247	SV=1	EV=164	PE=1	ModResPsi=(146|MOD:00798|half cystine)(240|MOD:00798|half cystine)(218|MOD:00798|half cystine)(232|MOD:00798|half cyst...
204	256	nxp:NX_Q9BWP8-8	136,54	30	30	2,79E+07	5	5	12	Carbamidomethylation	21589	Collectin-11 isoform Iso 8	COLEC11	9606	Homo Sapiens	197	SV=1	EV=164	PE=1	ModResPsi=(96|MOD:00798|half cystine)(190|MOD:00798|half cystine)(168|MOD:00798|half cystine)(182|MOD:00798|half cysti...
204	262	nxp:NX_Q9BWP8-7	136,54	27	27	2,79E+07	5	5	12	Carbamidomethylation	23865	Collectin-11 isoform Iso 7	COLEC11	9606	Homo Sapiens	221	SV=1	EV=164	PE=1	ModResPsi=(120|MOD:00798|half cystine)(214|MOD:00798|half cystine)(192|MOD:00798|half cystine)(206|MOD:00798|half cyst...
197	270	nxp:NX_P13647-1	135,78	7	7	8,93E+05	7	2	13		62378	Keratin type II cytoskeletal 5 isoform Iso 1	KRT5	9606	Homo Sapiens	590	SV=3	EV=229	PE=1	ModResPsi=(5|MOD:00046|O-phospho-L-serine)(8|MOD:00046|O-phospho-L-serine)(16|MOD:00046|O-phospho-L-se...
161	330	nxp:NX_P01700-1	131,62	29	29	2,57E+08	5	4	25		12284	Immunoglobulin lambda variable 1-47 isoform Iso 1	IGLV1-47	9606	Homo Sapiens	117	SV=2	EV=119	PE=1	ModResPsi=(20|MOD:00040|2-pyrrolidone-5-carboxylic acid (Gln))(41|MOD:00798|half cystine)(108|...
165	279	nxp:NX_A0A0J9YXX1-1	130,15	40	40	7,07E+07	5	2	24		12773	Immunoglobulin heavy variable 5-10-1 isoform Iso 1	IGHV5-10-1	9606	Homo Sapiens	117	SV=1	EV=29	PE=1	ModResPsi=(41|MOD:00798|half cystine)(115|MOD:00798|half cystine)	VariantSimple=(5|T)(5...
227	224	nxp:NX_Q9BXR6-1	129,58	9	9	1,07E+07	4	3	8	Carbamidomethylation	64420	Complement factor H-related protein 5 isoform Iso 1	CFHR5	9606	Homo Sapiens	569	SV=1	EV=150	PE=1	ModResPsi=(23|MOD:00798|half cystine)(72|MOD:00798|half cystine)(55|MOD:00798|half cystine)(83|...
220	237	nxp:NX_P07996-2	128,69	4	4	8,49E+06	4	4	9	Carbamidomethylation	120148	Thrombospondin-1 isoform Iso 2	THBS1	9606	Homo Sapiens	1085	SV=2	EV=241	PE=1	ModResPsi=(86|MOD:00798|half cystine)(147|MOD:00798|half cystine)(185|MOD:00798|half cystine)(185|MOD:00798|half cy...
220	238	nxp:NX_P07996-1	128,69	4	4	8,49E+06	4	4	9	Carbamidomethylation	129383	Thrombospondin-1 isoform Iso 1	THBS1	9606	Homo Sapiens	1170	SV=2	EV=241	PE=1	ModResPsi=(24|MOD:00046|O-phospho-L-serine)(171|MOD:00798|half cystine)(232|MOD:00798|half cystine)(270|MOD:00798|h...
208	221	nxp:NX_P49908-1	128,11	14	14	3,09E+07	5	5	11		43174	Selenoprotein P isoform Iso 1	SELENOP	9606	Homo Sapiens	381	SV=3	EV=162	PE=1	ModResPsi=(266|MOD:00046|O-phospho-L-serine)	ModRes=(46||N-linked (GlcNAc...) asparagine)(59||Selenocysteine)(83||...
228	248	nxp:NX_P43251-4	125,35	10	10	6,01E+06	4	4	8	Carbamidomethylation	58913	Biotinidase isoform Iso 4	BTD	9606	Homo Sapiens	523	SV=2	EV=175	PE=1	ModRes=(99||N-linked (GlcNAc...) asparagine)(130||N-linked (GlcNAc...) asparagine)(130||N-linked (GlcNAc...) (complex) aspa...
228	249	nxp:NX_P43251-1	125,35	9	9	6,01E+06	4	4	8	Carbamidomethylation	61133	Biotinidase isoform Iso 1	BTD	9606	Homo Sapiens	543	SV=2	EV=175	PE=1	ModRes=(119||N-linked (GlcNAc...) asparagine)(150||N-linked (GlcNAc...) asparagine)(150||N-linked (GlcNAc...) (complex) asp...
228	250	nxp:NX_P43251-2	125,35	9	9	6,01E+06	4	4	8	Carbamidomethylation	61511	Biotinidase isoform Iso 2	BTD	9606	Homo Sapiens	545	SV=2	EV=175	PE=1	ModRes=(121||N-linked (GlcNAc...) asparagine)(152||N-linked (GlcNAc...) asparagine)(152||N-linked (GlcNAc...) (complex) asp...
228	251	nxp:NX_P43251-3	125,35	9	9	6,01E+06	4	4	8	Carbamidomethylation	61330	Biotinidase isoform Iso 3	BTD	9606	Homo Sapiens	545	SV=2	EV=175	PE=1	ModRes=(121||N-linked (GlcNAc...) asparagine)(152||N-linked (GlcNAc...) asparagine)(152||N-linked (GlcNAc...) (complex) asp...
216	233	nxp:NX_Q92496-2	125,01	8	8	1,17E+07	4	2	10	Carbamidomethylation	65222	Complement factor H-related protein 4 isoform Iso 2	CFHR4	9606	Homo Sapiens	577	SV=3	EV=160	PE=1	ModResPsi=(87|MOD:00798|half cystine)(133|MOD:00798|half cystine)(116|MOD:00798|half cystine)(1...
216	234	nxp:NX_Q92496-1	125,01	8	8	1,17E+07	4	2	10	Carbamidomethylation	65351	Complement factor H-related protein 4 isoform Iso 1	CFHR4	9606	Homo Sapiens	578	SV=3	EV=160	PE=1	ModResPsi=(88|MOD:00798|half cystine)(134|MOD:00798|half cystine)(117|MOD:00798|half cystine)(1...
199	231	nxp:NX_A0A0A0MS15-1	124,15	50	50	1,21E+07	7	3	13		13056	Immunoglobulin heavy variable 3-49 isoform Iso 1	IGHV3-49	9606	Homo Sapiens	119	SV=1	EV=38	PE=1	ModResPsi=(41|MOD:00798|half cystine)(117|MOD:00798|half cystine)	VariantSimple=(2|D)(2|K)(...
231	277	nxp:NX_P55058-3	123,45	13	13	2,06E+06	4	4	8		44135	Phospholipid transfer protein isoform Iso 3	PLTP	9606	Homo Sapiens	398	SV=1	EV=187	PE=1	ModRes=(64||N-linked (GlcNAc...) (complex) asparagine)(64||N-linked (GlcNAc...) asparagine)(150||N-linke...
231	280	nxp:NX_P55058-2	123,45	11	11	2,06E+06	4	4	8		49272	Phospholipid transfer protein isoform Iso 2	PLTP	9606	Homo Sapiens	441	SV=1	EV=187	PE=1	ModRes=(64||N-linked (GlcNAc...) (complex) asparagine)(64||N-linked (GlcNAc...) asparagine)(94||N-linked...
231	281	nxp:NX_P55058-1	123,45	10	10	2,06E+06	4	4	8		54739	Phospholipid transfer protein isoform Iso 1	PLTP	9606	Homo Sapiens	493	SV=1	EV=187	PE=1	ModResPsi=(146|MOD:00798|half cystine)(185|MOD:00798|half cystine)	ModRes=(64||N-linked (GlcNAc...) (co...
196	516	nxp:NX_P02654-1	120,77	39	39	9,36E+07	5	5	14		9332	Apolipoprotein C-I isoform Iso 1	APOC1	9606	Homo Sapiens	83	SV=1	EV=190	PE=1	VariantSimple=(1|I)(2|G)(3|F)(4|V)(4|Y)(5|P)(6|L)(7|I)(8|L)(8|R)(9|I)(10|P)(12|M)(14|P)(16|M)(18|S)(22|D)(22|T)(22|...
193	382	nxp:NX_P01615-1	120,5	38	38	1,53E+07	5	3	15	Carbamidomethylation	12957	Immunoglobulin kappa variable 2D-28 isoform Iso 1	IGKV2D-28	9606	Homo Sapiens	120	SV=2	EV=115	PE=1	ModResPsi=(43|MOD:00798|half cystine)(113|MOD:00798|half cystine)	VariantSimple=(2|S)(3|F)(5...
193	383	nxp:NX_A0A075B6P5-1	120,5	38	38	1,53E+07	5	3	15	Carbamidomethylation	12957	Immunoglobulin kappa variable 2-28 isoform Iso 1	IGKV2-28	9606	Homo Sapiens	120	SV=1	EV=43	PE=1	ModResPsi=(43|MOD:00798|half cystine)(113|MOD:00798|half cystine)	VariantSimple=(2|K)(2|S)(...
178	275	nxp:NX_A0A0B4J1V6-1	115,09	40	40	4,50E+07	5	2	21		12858	Immunoglobulin heavy variable 3-73 isoform Iso 1	IGHV3-73	9606	Homo Sapiens	119	SV=1	EV=34	PE=1	ModResPsi=(41|MOD:00798|half cystine)(117|MOD:00798|half cystine)	VariantSimple=(2|K)(3|S)(...
237	343	nxp:NX_A0A075B6J9-1	110,34	29	29	1,18E+07	3	2	7		12412	Immunoglobulin lambda variable 2-18 isoform Iso 1	IGLV2-18	9606	Homo Sapiens	118	SV=2	EV=42	PE=1	ModResPsi=(20|MOD:00040|2-pyrrolidone-5-carboxylic acid (Gln))(41|MOD:00798|half cystine)(1...
238	273	nxp:NX_Q9UK55-1	108,62	12	12	1,43E+06	4	4	7		50707	Protein Z-dependent protease inhibitor isoform Iso 1	SERPINA10	9606	Homo Sapiens	444	SV=1	EV=184	PE=1	ModResPsi=(56|MOD:00046|O-phospho-L-serine)(61|MOD:00046|O-phospho-L-serine)	ModRes=(36||...
189	363	nxp:NX_P15814-1	106,14	16	16	5,29E+08	3	2	16		22963	Immunoglobulin lambda-like polypeptide 1 isoform Iso 1	IGLL1	9606	Homo Sapiens	213	SV=1	EV=185	PE=1	ModResPsi=(62|MOD:00046|O-phospho-L-serine)(76|MOD:00046|O-phospho-L-serine)(135|MOD:00798|h...
222	364	nxp:NX_P01706-1	105,19	48	48	2,09E+07	4	2	9	Carbamidomethylation	12644	Immunoglobulin lambda variable 2-11 isoform Iso 1	IGLV2-11	9606	Homo Sapiens	119	SV=2	EV=113	PE=1	ModResPsi=(20|MOD:00040|2-pyrrolidone-5-carboxylic acid (Gln))(41|MOD:00798|half cystine)(109|...
229	263	nxp:NX_Q96IY4-2	103,57	12	12	1,09E+07	4	4	8	Carbamidomethylation	40922	Carboxypeptidase B2 isoform Iso 2	CPB2	9606	Homo Sapiens	360	SV=2	EV=162	PE=1	ModResPsi=(178|MOD:00798|half cystine)(191|MOD:00798|half cystine)(213|MOD:00798|half cystine)(237|MOD:00798|half ...
229	269	nxp:NX_Q96IY4-1	103,57	11	11	1,09E+07	4	4	8	Carbamidomethylation	48424	Carboxypeptidase B2 isoform Iso 1	CPB2	9606	Homo Sapiens	423	SV=2	EV=162	PE=1	ModResPsi=(178|MOD:00798|half cystine)(191|MOD:00798|half cystine)(250|MOD:00798|half cystine)(274|MOD:00798|half ...
192	294	nxp:NX_A0A075B6Q5-1	102,08	38	38	3,43E+07	5	2	15		12891	Immunoglobulin heavy variable 3-64 isoform Iso 1	IGHV3-64	9606	Homo Sapiens	118	SV=1	EV=39	PE=1	ModResPsi=(42|MOD:00798|half cystine)(116|MOD:00798|half cystine)	VariantSimple=(2|T)(3|D)(...
254	265	nxp:NX_Q15582-1	101,67	12	12	5,30E+06	4	4	5	Carbamidomethylation	74681	Transforming growth factor-beta-induced protein ig-h3 isoform Iso 1	TGFBI	9606	Homo Sapiens	683	SV=1	EV=204	PE=1	ModResPsi=(37|MOD:00046|O-phospho-L-serine)(49|MOD:00798|half cystine)(85|MOD:0...
245	268	nxp:NX_P35443-1	100,15	6	6	0	4	3	6	Carbamidomethylation	105869	Thrombospondin-4 isoform Iso 1	THBS4	9606	Homo Sapiens	961	SV=2	EV=194	PE=1	ModResPsi=(258|MOD:00798|half cystine)(258|MOD:00798|half cystine)(261|MOD:00798|half cystine)(261|MOD:00798|half cy...
232	319	nxp:NX_P22352-1	98,13	19	19	9,01E+06	3	3	8	Carbamidomethylation	25552	Glutathione peroxidase 3 isoform Iso 1	GPX3	9606	Homo Sapiens	226	SV=2	EV=198	PE=1	ModRes=(73||Selenocysteine)	VariantSimple=(2|G)(2|T)(3|W)(4|R)(6|E)(7|E)(7|V)(11|F)(12|F)(13|P)(14|F)(15|P)(...
225	581	nxp:NX_Q15848-1	98,1	12	12	6,94E+07	2	2	9		26414	Adiponectin isoform Iso 1	ADIPOQ	9606	Homo Sapiens	244	SV=1	EV=204	PE=1	ModResPsi=(33|MOD:00037|5-hydroxy-L-lysine)(36|MOD:01889|S-(2-succinyl)-L-cysteine)(36|MOD:00798|half cystine)(36|MOD:00...
251	300	nxp:NX_O00533-1	95,7	4	4	7,74E+06	3	3	5		135071	Neural cell adhesion molecule L1-like protein isoform Iso 1	CHL1	9606	Homo Sapiens	1208	SV=4	EV=163	PE=1	ModResPsi=(57|MOD:00798|half cystine)(109|MOD:00798|half cystine)(153|MOD:00798|half cy...
251	301	nxp:NX_O00533-2	95,7	4	4	7,74E+06	3	3	5		136698	Neural cell adhesion molecule L1-like protein isoform Iso 2	CHL1	9606	Homo Sapiens	1224	SV=4	EV=163	PE=1	ModResPsi=(57|MOD:00798|half cystine)(109|MOD:00798|half cystine)(153|MOD:00798|half cy...
205	324	nxp:NX_A0A0C4DH68-1	94,52	29	29	3,59E+07	3	2	12	Carbamidomethylation	13079	Immunoglobulin kappa variable 2-24 isoform Iso 1	IGKV2-24	9606	Homo Sapiens	120	SV=1	EV=37	PE=1	ModResPsi=(43|MOD:00798|half cystine)(113|MOD:00798|half cystine)	VariantSimple=(2|K)(2|S)(...
250	312	nxp:NX_Q86YZ3-1	92,05	1	1	4,80E+06	2	2	5		282389	Hornerin isoform Iso 1	HRNR	9606	Homo Sapiens	2850	SV=2	EV=152	PE=1	ModResPsi=(659|MOD:00046|O-phospho-L-serine)(661|MOD:00046|O-phospho-L-serine)(890|MOD:00046|O-phospho-L-serine)(993|MOD:000...
261	441	nxp:NX_Q6UX71-1	88,9	4	4	1,95E+06	2	2	4		59583	Plexin domain-containing protein 2 isoform Iso 1	PLXDC2	9606	Homo Sapiens	529	SV=1	EV=129	PE=1	ModResPsi=(86|MOD:00046|O-phospho-L-serine)(506|MOD:00046|O-phospho-L-serine)	ModRes=(86||O-link...
261	444	nxp:NX_Q6UX71-2	88,9	5	5	1,95E+06	2	2	4		53912	Plexin domain-containing protein 2 isoform Iso 2	PLXDC2	9606	Homo Sapiens	480	SV=1	EV=129	PE=1	ModResPsi=(86|MOD:00046|O-phospho-L-serine)(457|MOD:00046|O-phospho-L-serine)	ModRes=(86||O-link...
217	532	nxp:NX_P01701-1	86,68	14	14	8,84E+07	3	2	10		12249	Immunoglobulin lambda variable 1-51 isoform Iso 1	IGLV1-51	9606	Homo Sapiens	117	SV=2	EV=117	PE=1	ModResPsi=(20|MOD:00040|2-pyrrolidone-5-carboxylic acid (Gln))(41|MOD:00798|half cystine)(108|...
249	302	nxp:NX_P63261-1	85,81	7	7	2,67E+06	2	2	5		41793	Actin cytoplasmic 2 isoform Iso 1	ACTG1	9606	Homo Sapiens	375	SV=1	EV=187	PE=1	ModResPsi=(1|MOD:00058|N-acetyl-L-methionine)(2|MOD:00053|N-acetyl-L-glutamic acid)(14|MOD:00046|O-phospho-L-ser...
249	303	nxp:NX_P60709-1	85,81	7	7	2,67E+06	2	2	5		41737	Actin cytoplasmic 1 isoform Iso 1	ACTB	9606	Homo Sapiens	375	SV=1	EV=190	PE=1	ModResPsi=(1|MOD:00058|N-acetyl-L-methionine)(2|MOD:00051|N-acetyl-L-aspartic acid)(14|MOD:00046|O-phospho-L-seri...
249	317	nxp:NX_P68032-1	85,81	7	7	2,67E+06	2	2	5		42019	Actin alpha cardiac muscle 1 isoform Iso 1	ACTC1	9606	Homo Sapiens	377	SV=1	EV=159	PE=1	ModResPsi=(2|MOD:00052|N-acetyl-L-cysteine)(46|MOD:00720|L-methionine (R)-sulfoxide)(49|MOD:00720|L-met...
249	318	nxp:NX_P68133-1	85,81	7	7	2,67E+06	2	2	5		42051	Actin alpha skeletal muscle isoform Iso 1	ACTA1	9606	Homo Sapiens	377	SV=1	EV=171	PE=1	ModResPsi=(2|MOD:00052|N-acetyl-L-cysteine)(7|MOD:00047|O-phospho-L-threonine)(8|MOD:00047|O-phospho-L-t...
249	334	nxp:NX_Q6S8J3-1	85,81	2	2	2,67E+06	2	2	5		121363	POTE ankyrin domain family member E isoform Iso 1	POTEE	9606	Homo Sapiens	1075	SV=3	EV=147	PE=1	ModResPsi=(114|MOD:00134|N6-glycyl-L-lysine)(116|MOD:00134|N6-glycyl-L-lysine)	VariantSimple=(2...
249	336	nxp:NX_A5A3E0-1	85,81	2	2	2,67E+06	2	2	5		121444	POTE ankyrin domain family member F isoform Iso 1	POTEF	9606	Homo Sapiens	1075	SV=2	EV=113	PE=1	ModResPsi=(114|MOD:00134|N6-glycyl-L-lysine)(116|MOD:00134|N6-glycyl-L-lysine)(934|MOD:00046|O-p...
249	347	nxp:NX_P62736-1	85,81	7	7	2,67E+06	2	2	5		42009	Actin aortic smooth muscle isoform Iso 1	ACTA2	9606	Homo Sapiens	377	SV=1	EV=164	PE=1	ModResPsi=(2|MOD:00052|N-acetyl-L-cysteine)(3|MOD:00053|N-acetyl-L-glutamic acid)(46|MOD:00720|L-methioni...
249	348	nxp:NX_P63267-1	85,81	7	7	2,67E+06	2	2	5		41877	Actin gamma-enteric smooth muscle isoform Iso 1	ACTG2	9606	Homo Sapiens	376	SV=1	EV=147	PE=1	ModResPsi=(2|MOD:00052|N-acetyl-L-cysteine)(3|MOD:00053|N-acetyl-L-glutamic acid)(6|MOD:00047|O-ph...
249	351	nxp:NX_P63267-2	85,81	8	8	2,67E+06	2	2	5		37083	Actin gamma-enteric smooth muscle isoform Iso 2	ACTG2	9606	Homo Sapiens	333	SV=1	EV=147	PE=1	ModResPsi=(2|MOD:00052|N-acetyl-L-cysteine)(3|MOD:00053|N-acetyl-L-glutamic acid)(6|MOD:00047|O-ph...
230	315	nxp:NX_P01709-1	78,68	37	37	6,10E+07	4	2	8		12382	Immunoglobulin lambda variable 2-8 isoform Iso 1	IGLV2-8	9606	Homo Sapiens	118	SV=2	EV=149	PE=1	ModResPsi=(20|MOD:00040|2-pyrrolidone-5-carboxylic acid (Gln))(41|MOD:00798|half cystine)(109|MO...
256	761	nxp:NX_A0A0A0MT36-1	77,63	25	25	5,77E+06	2	2	5		12340	Immunoglobulin kappa variable 6D-21 isoform Iso 1	IGKV6D-21	9606	Homo Sapiens	114	SV=1	EV=36	PE=3	ModResPsi=(42|MOD:00798|half cystine)(107|MOD:00798|half cystine)	VariantSimple=(2|L)(5|H...
264	468	nxp:NX_P07359-1	77,21	4	4	6,41E+06	2	2	3	Carbamidomethylation	71540	Platelet glycoprotein Ib alpha chain isoform Iso 1	GP1BA	9606	Homo Sapiens	652	SV=2	EV=242	PE=1	ModResPsi=(20|MOD:00798|half cystine)(33|MOD:00798|half cystine)(225|MOD:00798|half cystine)(264...
211	340	nxp:NX_A0A075B6I9-1	75,57	21	21	1,68E+08	3	3	11		12468	Immunoglobulin lambda variable 7-46 isoform Iso 1	IGLV7-46	9606	Homo Sapiens	117	SV=4	EV=40	PE=1	ModResPsi=(41|MOD:00798|half cystine)(109|MOD:00798|half cystine)	VariantSimple=(5|A)(6|F)...
255	295	nxp:NX_P26927-1	74,62	5	5	2,26E+06	4	4	5	Carbamidomethylation	80320	Hepatocyte growth factor-like protein isoform Iso 1	MST1	9606	Homo Sapiens	711	SV=2	EV=195	PE=1	ModResPsi=(56|MOD:00798|half cystine)(78|MOD:00798|half cystine)(60|MOD:00798|half cystine)(66|M...
265	395	nxp:NX_P16070-11	70,99	5	5	3,12E+06	2	2	3	Carbamidomethylation	46565	CD44 antigen isoform Iso 11	CD44	9606	Homo Sapiens	429	SV=3	EV=238	PE=1	ModResPsi=(28|MOD:00798|half cystine)(129|MOD:00798|half cystine)(53|MOD:00798|half cystine)(118|MOD:00798|half cystine...
265	396	nxp:NX_P16070-10	70,99	4	4	3,12E+06	2	2	3	Carbamidomethylation	53411	CD44 antigen isoform Iso 10	CD44	9606	Homo Sapiens	493	SV=3	EV=238	PE=1	ModResPsi=(28|MOD:00798|half cystine)(129|MOD:00798|half cystine)(53|MOD:00798|half cystine)(118|MOD:00798|half cystine...
265	397	nxp:NX_P16070-6	70,99	3	3	3,12E+06	2	2	3	Carbamidomethylation	76705	CD44 antigen isoform Iso 6	CD44	9606	Homo Sapiens	699	SV=3	EV=238	PE=1	ModResPsi=(28|MOD:00798|half cystine)(129|MOD:00798|half cystine)(53|MOD:00798|half cystine)(118|MOD:00798|half cystine)(...
265	398	nxp:NX_P16070-4	70,99	3	3	3,12E+06	2	2	3	Carbamidomethylation	76612	CD44 antigen isoform Iso 4	CD44	9606	Homo Sapiens	699	SV=3	EV=238	PE=1	ModResPsi=(28|MOD:00798|half cystine)(129|MOD:00798|half cystine)(53|MOD:00798|half cystine)(118|MOD:00798|half cystine)(...
265	399	nxp:NX_P16070-7	70,99	3	3	3,12E+06	2	2	3	Carbamidomethylation	78446	CD44 antigen isoform Iso 7	CD44	9606	Homo Sapiens	713	SV=3	EV=238	PE=1	ModResPsi=(28|MOD:00798|half cystine)(129|MOD:00798|half cystine)(53|MOD:00798|half cystine)(118|MOD:00798|half cystine)(...
265	400	nxp:NX_P16070-17	70,99	3	3	3,12E+06	2	2	3	Carbamidomethylation	75957	CD44 antigen isoform Iso 17	CD44	9606	Homo Sapiens	691	SV=3	EV=238	PE=1	ModResPsi=(28|MOD:00798|half cystine)(129|MOD:00798|half cystine)(53|MOD:00798|half cystine)(118|MOD:00798|half cystine...
265	401	nxp:NX_P16070-1	70,99	3	3	3,12E+06	2	2	3	Carbamidomethylation	81538	CD44 antigen isoform Iso 1	CD44	9606	Homo Sapiens	742	SV=3	EV=238	PE=1	ModResPsi=(28|MOD:00798|half cystine)(129|MOD:00798|half cystine)(53|MOD:00798|half cystine)(118|MOD:00798|half cystine)(...
265	402	nxp:NX_P16070-5	70,99	3	3	3,12E+06	2	2	3	Carbamidomethylation	80790	CD44 antigen isoform Iso 5	CD44	9606	Homo Sapiens	734	SV=3	EV=238	PE=1	ModResPsi=(28|MOD:00798|half cystine)(129|MOD:00798|half cystine)(53|MOD:00798|half cystine)(118|MOD:00798|half cystine)(...
265	403	nxp:NX_P16070-9	70,99	3	3	3,12E+06	2	2	3	Carbamidomethylation	74196	CD44 antigen isoform Iso 9	CD44	9606	Homo Sapiens	675	SV=3	EV=238	PE=1	ModResPsi=(28|MOD:00798|half cystine)(129|MOD:00798|half cystine)(53|MOD:00798|half cystine)(118|MOD:00798|half cystine)(...
265	404	nxp:NX_P16070-8	70,99	3	3	3,12E+06	2	2	3	Carbamidomethylation	74388	CD44 antigen isoform Iso 8	CD44	9606	Homo Sapiens	674	SV=3	EV=238	PE=1	ModResPsi=(28|MOD:00798|half cystine)(129|MOD:00798|half cystine)(53|MOD:00798|half cystine)(118|MOD:00798|half cystine)(...
265	405	nxp:NX_P16070-18	70,99	6	6	3,12E+06	2	2	3	Carbamidomethylation	37278	CD44 antigen isoform Iso 18	CD44	9606	Homo Sapiens	340	SV=3	EV=238	PE=1	ModResPsi=(28|MOD:00798|half cystine)(129|MOD:00798|half cystine)(53|MOD:00798|half cystine)(118|MOD:00798|half cystine...
265	406	nxp:NX_P16070-12	70,99	6	6	3,12E+06	2	2	3	Carbamidomethylation	39416	CD44 antigen isoform Iso 12	CD44	9606	Homo Sapiens	361	SV=3	EV=238	PE=1	ModResPsi=(28|MOD:00798|half cystine)(129|MOD:00798|half cystine)(53|MOD:00798|half cystine)(118|MOD:00798|half cystine...
265	407	nxp:NX_P16070-14	70,99	6	6	3,12E+06	2	2	3	Carbamidomethylation	43169	CD44 antigen isoform Iso 14	CD44	9606	Homo Sapiens	396	SV=3	EV=238	PE=1	ModResPsi=(28|MOD:00798|half cystine)(129|MOD:00798|half cystine)(53|MOD:00798|half cystine)(118|MOD:00798|half cystine...
265	408	nxp:NX_P16070-13	70,99	5	5	3,12E+06	2	2	3	Carbamidomethylation	46261	CD44 antigen isoform Iso 13	CD44	9606	Homo Sapiens	425	SV=3	EV=238	PE=1	ModResPsi=(28|MOD:00798|half cystine)(129|MOD:00798|half cystine)(53|MOD:00798|half cystine)(118|MOD:00798|half cystine...
265	409	nxp:NX_P16070-16	70,99	3	3	3,12E+06	2	2	3	Carbamidomethylation	73150	CD44 antigen isoform Iso 16	CD44	9606	Homo Sapiens	668	SV=3	EV=238	PE=1	ModResPsi=(28|MOD:00798|half cystine)(129|MOD:00798|half cystine)(53|MOD:00798|half cystine)(118|MOD:00798|half cystine...
265	410	nxp:NX_P16070-3	70,99	3	3	3,12E+06	2	2	3	Carbamidomethylation	77983	CD44 antigen isoform Iso 3	CD44	9606	Homo Sapiens	711	SV=3	EV=238	PE=1	ModResPsi=(28|MOD:00798|half cystine)(129|MOD:00798|half cystine)(53|MOD:00798|half cystine)(118|MOD:00798|half cystine)(...
265	413	nxp:NX_P16070-15	70,99	7	7	3,12E+06	2	2	3	Carbamidomethylation	32075	CD44 antigen isoform Iso 15	CD44	9606	Homo Sapiens	294	SV=3	EV=238	PE=1	ModResPsi=(28|MOD:00798|half cystine)(129|MOD:00798|half cystine)(53|MOD:00798|half cystine)(118|MOD:00798|half cystine...
259	331	nxp:NX_P24821-4	67,99	2	2	7,44E+05	3	3	4		230865	Tenascin isoform Iso 4	TNC	9606	Homo Sapiens	2110	SV=3	EV=225	PE=1	ModResPsi=(62|MOD:00046|O-phospho-L-serine)(65|MOD:00046|O-phospho-L-serine)(70|MOD:00046|O-phospho-L-serine)(72|MOD:00046|O-...
259	332	nxp:NX_P24821-1	67,99	2	2	7,44E+05	3	3	4		240851	Tenascin isoform Iso 1	TNC	9606	Homo Sapiens	2201	SV=3	EV=225	PE=1	ModResPsi=(62|MOD:00046|O-phospho-L-serine)(65|MOD:00046|O-phospho-L-serine)(70|MOD:00046|O-phospho-L-serine)(72|MOD:00046|O-...
268	630	nxp:NX_A0A0C4DH43-1	66,38	18	18	1,13E+07	2	2	3		13312	Immunoglobulin heavy variable 2-70D isoform Iso 1	IGHV2-70D	9606	Homo Sapiens	119	SV=1	EV=37	PE=1	ModResPsi=(20|MOD:00040|2-pyrrolidone-5-carboxylic acid (Gln))(41|MOD:00798|half cystine)(...
288	379	nxp:NX_P10720-1	63,37	22	22	4,51E+06	2	2	2	Carbamidomethylation	11553	Platelet factor 4 variant isoform Iso 1	PF4V1	9606	Homo Sapiens	104	SV=1	EV=165	PE=1	ModResPsi=(44|MOD:00798|half cystine)(70|MOD:00798|half cystine)(46|MOD:00798|half cystine)(86|MOD:00798|ha...
288	380	nxp:NX_P02776-1	63,37	23	23	4,51E+06	2	2	2	Carbamidomethylation	10845	Platelet factor 4 isoform Iso 1	PF4	9606	Homo Sapiens	101	SV=2	EV=195	PE=1	ModResPsi=(41|MOD:00798|half cystine)(67|MOD:00798|half cystine)(43|MOD:00798|half cystine)(83|MOD:00798|half cystine...
215	782	nxp:NX_A0A0B4J1U7-1	60,67	13	13	1,62E+08	2	2	10		13481	Immunoglobulin heavy variable 6-1 isoform Iso 1	IGHV6-1	9606	Homo Sapiens	121	SV=1	EV=33	PE=1	ModResPsi=(42|MOD:00798|half cystine)(119|MOD:00798|half cystine)	VariantSimple=(2|P)(2|Y)(3|...
273	626	nxp:NX_Q8NI99-1	60,32	6	6	0	2	2	3		51694	Angiopoietin-related protein 6 isoform Iso 1	ANGPTL6	9606	Homo Sapiens	470	SV=1	EV=132	PE=1	ModResPsi=(260|MOD:00798|half cystine)(287|MOD:00798|half cystine)(410|MOD:00798|half cystine)(423|M...
5	29	nxp:NX_P04114-1	633,4	69	69	1,91E+11	526	526	7045	Carbamidomethylation	515611	Apolipoprotein B-100 isoform Iso 1	APOB	9606	Homo Sapiens	4563	SV=2	EV=235	PE=1	ModResPsi=(39|MOD:00798|half cystine)(88|MOD:00798|half cystine)(78|MOD:00798|half cystine)(97|MOD:00798|half cy...
2	14	nxp:NX_P01023-1	590,07	82	82	3,72E+11	373	342	11994	Carbamidomethylation	163290	Alpha-2-macroglobulin isoform Iso 1	A2M	9606	Homo Sapiens	1474	SV=3	EV=224	PE=1	ModResPsi=(48|MOD:00798|half cystine)(86|MOD:00798|half cystine)(251|MOD:00798|half cystine)(299|MOD:00798|half ...
9	4	nxp:NX_P01024-1	556,64	84	84	9,62E+10	241	240	3636	Carbamidomethylation	187147	Complement C3 isoform Iso 1	C3	9606	Homo Sapiens	1663	SV=2	EV=245	PE=1	ModResPsi=(38|MOD:00046|O-phospho-L-serine)(70|MOD:00046|O-phospho-L-serine)(297|MOD:00046|O-phospho-L-serine)(303|MOD:00...
1	2	nxp:NX_P02768-1	544,96	82	82	1,02E+12	254	254	17291	Carbamidomethylation	69367	Albumin isoform Iso 1	ALB	9606	Homo Sapiens	609	SV=2	EV=269	PE=1	ModResPsi=(29|MOD:00046|O-phospho-L-serine)(71|MOD:00047|O-phospho-L-threonine)(76|MOD:00047|O-phospho-L-threonine)(77|MOD:0079...
4	23	nxp:NX_P02671-1	530,46	67	67	3,25E+11	180	180	7961	Carbamidomethylation	94973	Fibrinogen alpha chain isoform Iso 1	FGA	9606	Homo Sapiens	866	SV=2	EV=246	PE=1	ModResPsi=(22|MOD:00046|O-phospho-L-serine)(45|MOD:00046|O-phospho-L-serine)(47|MOD:00798|half cystine)(47|MOD:0...
16	30	nxp:NX_P02751-8	525,05	71	71	1,85E+08	194	4	1677	Carbamidomethylation	252808	Fibronectin isoform Iso 8	FN1	9606	Homo Sapiens	2296	SV=5	EV=261	PE=1	ModResPsi=(32|MOD:00040|2-pyrrolidone-5-carboxylic acid (Gln))(34|MOD:00133|N6-(L-isoglutamyl)-L-lysine (Gln))(35|MOD:0013...
17	39	nxp:NX_P02751-1	518,09	69	69	7,88E+05	193	3	1655	Carbamidomethylation	262622	Fibronectin isoform Iso 1	FN1	9606	Homo Sapiens	2386	SV=5	EV=261	PE=1	ModResPsi=(32|MOD:00040|2-pyrrolidone-5-carboxylic acid (Gln))(34|MOD:00133|N6-(L-isoglutamyl)-L-lysine (Gln))(35|MOD:0013...
3	8	nxp:NX_P02675-1	506,9	78	78	3,16E+11	161	161	8971	Carbamidomethylation	55928	Fibrinogen beta chain isoform Iso 1	FGB	9606	Homo Sapiens	491	SV=2	EV=234	PE=1	ModResPsi=(31|MOD:00040|2-pyrrolidone-5-carboxylic acid (Gln))(58|MOD:00046|O-phospho-L-serine)(95|MOD:00798|half...
6	13	nxp:NX_P02679-1	496,27	86	86	2,28E+11	160	160	5928	Carbamidomethylation	51512	Fibrinogen gamma chain isoform Gamma-B	FGG	9606	Homo Sapiens	453	SV=3	EV=247	PE=1	ModResPsi=(34|MOD:00798|half cystine)(34|MOD:00798|half cystine)(35|MOD:00798|half cystine)(35|MOD:00798|half ...
22	21	nxp:NX_P0C0L4-1	488,19	68	68	7,02E+08	165	8	1300	Carbamidomethylation	192784	Complement C4-A isoform Iso 1	C4A	9606	Homo Sapiens	1744	SV=2	EV=156	PE=1	ModResPsi=(702|MOD:00798|half cystine)(728|MOD:00798|half cystine)(703|MOD:00798|half cystine)(735|MOD:00798|half cyst...
23	26	nxp:NX_P0C0L5-1	487,51	67	67	9,06E+08	161	4	1288	Carbamidomethylation	192750	Complement C4-B isoform Iso 1	C4B	9606	Homo Sapiens	1744	SV=2	EV=148	PE=1	ModResPsi=(702|MOD:00798|half cystine)(728|MOD:00798|half cystine)(703|MOD:00798|half cystine)(735|MOD:00798|half cyst...
18	18	nxp:NX_P04003-1	467,96	74	74	5,71E+10	106	106	1634	Carbamidomethylation	67033	C4b-binding protein alpha chain isoform Iso 1	C4BPA	9606	Homo Sapiens	597	SV=2	EV=194	PE=1	ModResPsi=(50|MOD:00798|half cystine)(96|MOD:00798|half cystine)(81|MOD:00798|half cystine)(108|MOD:0...
8	12	nxp:NX_P00738-1	464,38	77	77	8,81E+10	104	47	4444	Carbamidomethylation	45205	Haptoglobin isoform Iso 1	HP	9606	Homo Sapiens	406	SV=1	EV=215	PE=1	ModResPsi=(21|MOD:00046|O-phospho-L-serine)(33|MOD:00798|half cystine)(33|MOD:00798|half cystine)(52|MOD:00798|half cystine)...
26	22	nxp:NX_P08603-1	460,74	67	67	1,94E+10	107	97	853	Carbamidomethylation	139096	Complement factor H isoform Iso 1	CFH	9606	Homo Sapiens	1231	SV=4	EV=232	PE=1	ModResPsi=(21|MOD:00798|half cystine)(66|MOD:00798|half cystine)(52|MOD:00798|half cystine)(80|MOD:00798|half cyst...
28	69	nxp:NX_P04275-1	447,77	42	42	8,76E+09	109	109	550	Carbamidomethylation	309262	von Willebrand factor isoform Iso 1	VWF	9606	Homo Sapiens	2813	SV=4	EV=253	PE=1	ModResPsi=(767|MOD:00798|half cystine)(808|MOD:00798|half cystine)(776|MOD:00798|half cystine)(804|MOD:00798|hal...
7	20	nxp:NX_P01871-1	441,38	81	81	2,81E+11	111	111	5591	Carbamidomethylation	49440	Immunoglobulin heavy constant mu isoform Iso 1	IGHM	9606	Homo Sapiens	453	SV=4	EV=197	PE=1	ModResPsi=(14|MOD:00798|half cystine)(14|MOD:00798|half cystine)(28|MOD:00798|half cystine)(88|MOD:00...
32	25	nxp:NX_P00450-1	430,66	67	67	5,47E+09	82	81	408	Carbamidomethylation	122205	Ceruloplasmin isoform Iso 1	CP	9606	Homo Sapiens	1065	SV=1	EV=222	PE=1	ModResPsi=(174|MOD:00798|half cystine)(200|MOD:00798|half cystine)(276|MOD:00798|half cystine)(357|MOD:00798|half cystine...
39	70	nxp:NX_Q9Y6R7-1	424,6	27	27	2,74E+09	94	94	300	Carbamidomethylation	572021	IgGFc-binding protein isoform Iso 1	FCGBP	9606	Homo Sapiens	5405	SV=3	EV=142	PE=1	ModResPsi=(494|MOD:00798|half cystine)(502|MOD:00798|half cystine)(886|MOD:00798|half cystine)(894|MOD:00798|h...
24	17	nxp:NX_P02787-1	420	72	72	3,03E+10	106	106	958	Carbamidomethylation	77064	Serotransferrin isoform Iso 1	TF	9606	Homo Sapiens	698	SV=3	EV=242	PE=1	ModResPsi=(28|MOD:00798|half cystine)(67|MOD:00798|half cystine)(38|MOD:00798|half cystine)(58|MOD:00798|half cystine)(4...
11	120	nxp:NX_P01857-1	416,09	84	84	2,68E+10	57	17	2475	Carbamidomethylation	36106	Immunoglobulin heavy constant gamma 1 isoform Iso 1	IGHG1	9606	Homo Sapiens	330	SV=1	EV=216	PE=1	ModResPsi=(7|MOD:00046|O-phospho-L-serine)(27|MOD:00798|half cystine)(83|MOD:00798|half cystine...
14	106	nxp:NX_P01876-1	406,14	81	81	3,36E+10	61	34	1945	Carbamidomethylation	37655	Immunoglobulin heavy constant alpha 1 isoform Iso 1	IGHA1	9606	Homo Sapiens	353	SV=2	EV=196	PE=1	ModResPsi=(14|MOD:00798|half cystine)(14|MOD:00798|half cystine)(26|MOD:00798|half cystine)(85|...
37	60	nxp:NX_P19827-1	395,4	52	52	5,07E+09	53	53	311	Carbamidomethylation	101389	Inter-alpha-trypsin inhibitor heavy chain H1 isoform Iso 1	ITIH1	9606	Homo Sapiens	911	SV=3	EV=193	PE=1	ModResPsi=(129|MOD:00046|O-phospho-L-serine)(244|MOD:00798|half cystine)(247|MOD:00798|h...
33	32	nxp:NX_P00736-1	394,8	62	62	8,19E+09	63	59	380	Carbamidomethylation	80119	Complement C1r subcomponent isoform Iso 1	C1R	9606	Homo Sapiens	705	SV=2	EV=233	PE=1	ModResPsi=(71|MOD:00798|half cystine)(89|MOD:00798|half cystine)(146|MOD:00798|half cystine)(165|MOD:00798|...
13	121	nxp:NX_P01859-1	387,41	72	72	2,57E+10	44	17	1948	Carbamidomethylation	35901	Immunoglobulin heavy constant gamma 2 isoform Iso 1	IGHG2	9606	Homo Sapiens	326	SV=2	EV=177	PE=1	ModResPsi=(14|MOD:00798|half cystine)(14|MOD:00798|half cystine)(27|MOD:00798|half cystine)(83|...
12	73	nxp:NX_P00739-1	384,76	83	83	3,68E+09	78	23	2288	Carbamidomethylation	39030	Haptoglobin-related protein isoform Iso 1	HPR	9606	Homo Sapiens	348	SV=2	EV=178	PE=1	ModResPsi=(251|MOD:00798|half cystine)(282|MOD:00798|half cystine)(293|MOD:00798|half cystine)(323|MOD:0079...
35	52	nxp:NX_P09871-1	380,89	60	60	6,61E+09	47	46	357	Carbamidomethylation	76685	Complement C1s subcomponent isoform Iso 1	C1S	9606	Homo Sapiens	688	SV=1	EV=240	PE=1	ModResPsi=(65|MOD:00798|half cystine)(83|MOD:00798|half cystine)(135|MOD:00798|half cystine)(147|MOD:00798|...
10	3	nxp:NX_P02647-1	379,37	85	85	1,11E+11	71	71	3251		30778	Apolipoprotein A-I isoform Iso 1	APOA1	9606	Homo Sapiens	267	SV=1	EV=251	PE=1	ModResPsi=(49|MOD:00046|O-phospho-L-serine)(55|MOD:00046|O-phospho-L-serine)(82|MOD:00046|O-phospho-L-serine)(110|...
50	10	nxp:NX_P00747-1	378,49	68	68	1,98E+09	47	45	183	Carbamidomethylation	90569	Plasminogen isoform Iso 1	PLG	9606	Homo Sapiens	810	SV=2	EV=250	PE=1	ModResPsi=(45|MOD:00046|O-phospho-L-serine)(49|MOD:00798|half cystine)(73|MOD:00798|half cystine)(53|MOD:00798|half cystine...
43	49	nxp:NX_Q14624-1	373,46	58	58	2,94E+09	49	49	224	Carbamidomethylation	103357	Inter-alpha-trypsin inhibitor heavy chain H4 isoform Iso 1	ITIH4	9606	Homo Sapiens	930	SV=4	EV=179	PE=1	ModResPsi=(225|MOD:00046|O-phospho-L-serine)(622|MOD:00046|O-phospho-L-serine)(709|MOD:0...
34	66	nxp:NX_P19823-1	371,49	48	48	9,04E+09	60	60	359	Carbamidomethylation	106463	Inter-alpha-trypsin inhibitor heavy chain H2 isoform Iso 1	ITIH2	9606	Homo Sapiens	946	SV=2	EV=193	PE=1	ModResPsi=(55|MOD:00046|O-phospho-L-serine)(60|MOD:00046|O-phospho-L-serine)(71|MOD:0004...
31	16	nxp:NX_P01009-1	367,12	73	73	1,68E+10	54	52	461	Carbamidomethylation	46737	Alpha-1-antitrypsin isoform Iso 1	SERPINA1	9606	Homo Sapiens	418	SV=3	EV=264	PE=1	ModResPsi=(37|MOD:00047|O-phospho-L-threonine)(38|MOD:00046|O-phospho-L-serine)(46|MOD:00047|O-phospho-L-threo...
15	119	nxp:NX_P01860-1	366,37	69	69	3,32E+09	54	12	1688	Carbamidomethylation	41287	Immunoglobulin heavy constant gamma 3 isoform Iso 1	IGHG3	9606	Homo Sapiens	377	SV=2	EV=180	PE=1	ModResPsi=(15|MOD:00046|O-phospho-L-serine)(22|MOD:00047|O-phospho-L-threonine)(27|MOD:00798|ha...
36	77	nxp:NX_P02790-1	364,12	63	63	6,59E+09	49	49	345	Carbamidomethylation	51676	Hemopexin isoform Iso 1	HPX	9606	Homo Sapiens	462	SV=2	EV=195	PE=1	ModResPsi=(50|MOD:00798|half cystine)(231|MOD:00798|half cystine)(149|MOD:00798|half cystine)(154|MOD:00798|half cystine)(188...
19	132	nxp:NX_P01861-1	355,32	77	77	2,37E+09	40	8	1522	Carbamidomethylation	35941	Immunoglobulin heavy constant gamma 4 isoform Iso 1	IGHG4	9606	Homo Sapiens	327	SV=1	EV=168	PE=1	ModResPsi=(14|MOD:00798|half cystine)(14|MOD:00798|half cystine)(27|MOD:00798|half cystine)(83|...
29	113	nxp:NX_O43866-1	350,17	70	70	1,89E+10	33	33	495	Carbamidomethylation	38088	CD5 antigen-like isoform Iso 1	CD5L	9606	Homo Sapiens	347	SV=1	EV=155	PE=1	ModResPsi=(33|MOD:00798|half cystine)(67|MOD:00798|half cystine)(49|MOD:00798|half cystine)(114|MOD:00798|half cystin...
20	225	nxp:NX_P01834-1	347,57	90	90	4,21E+10	34	34	1455	Carbamidomethylation	11765	Immunoglobulin kappa constant isoform Iso 1	IGKC	9606	Homo Sapiens	107	SV=2	EV=194	PE=1	ModResPsi=(7|MOD:00046|O-phospho-L-serine)(27|MOD:00798|half cystine)(87|MOD:00798|half cystine)(52|MOD:...
21	59	nxp:NX_P20742-1	344,08	35	35	3,56E+08	59	28	1368	Carbamidomethylation	163862	Pregnancy zone protein isoform Iso 1	PZP	9606	Homo Sapiens	1482	SV=4	EV=179	PE=1	ModResPsi=(978|MOD:00117|S-(L-isoglutamyl)-L-cysteine)	ModRes=(54||N-linked (GlcNAc...) asparagine)(69||N-link...
57	55	nxp:NX_P00734-1	342,83	58	58	1,24E+09	33	33	142	Carbamidomethylation	70037	Prothrombin isoform Iso 1	F2	9606	Homo Sapiens	622	SV=2	EV=261	PE=1	ModResPsi=(49|MOD:00041|L-gamma-carboxyglutamic acid)(50|MOD:00041|L-gamma-carboxyglutamic acid)(57|MOD:00041|L-gamma-carbox...
25	156	nxp:NX_P01877-1	341,82	64	64	1,80E+09	37	10	910	Carbamidomethylation	36591	Immunoglobulin heavy constant alpha 2 isoform Iso 1	IGHA2	9606	Homo Sapiens	340	SV=4	EV=172	PE=1	ModResPsi=(26|MOD:00798|half cystine)(85|MOD:00798|half cystine)(101|MOD:00798|half cystine)(10...
47	56	nxp:NX_P01031-1	336,59	46	46	1,52E+09	59	58	196	Carbamidomethylation	188304	Complement C5 isoform Iso 1	C5	9606	Homo Sapiens	1676	SV=4	EV=225	PE=1	ModResPsi=(567|MOD:00798|half cystine)(810|MOD:00798|half cystine)(634|MOD:00798|half cystine)(669|MOD:00798|half cystine...
42	68	nxp:NX_P07225-1	333,49	42	42	7,82E+09	38	38	252	Carbamidomethylation	75123	Vitamin K-dependent protein S isoform Iso 1	PROS1	9606	Homo Sapiens	676	SV=1	EV=238	PE=1	ModResPsi=(47|MOD:00041|L-gamma-carboxyglutamic acid)(48|MOD:00041|L-gamma-carboxyglutamic acid)(55|MOD...
54	9	nxp:NX_P02774-1	331,38	69	69	2,20E+09	29	29	158	Carbamidomethylation	52918	Vitamin D-binding protein isoform Iso 1	GC	9606	Homo Sapiens	474	SV=2	EV=219	PE=1	ModResPsi=(29|MOD:00798|half cystine)(75|MOD:00798|half cystine)(74|MOD:00798|half cystine)(83|MOD:00798|half ...
54	15	nxp:NX_P02774-3	331,38	66	66	2,20E+09	29	29	158	Carbamidomethylation	55077	Vitamin D-binding protein isoform Iso 3	GC	9606	Homo Sapiens	493	SV=2	EV=219	PE=1	ModResPsi=(48|MOD:00798|half cystine)(94|MOD:00798|half cystine)(93|MOD:00798|half cystine)(102|MOD:00798|half...
45	108	nxp:NX_Q08380-1	327,96	48	48	3,86E+09	30	30	211	Carbamidomethylation	65331	Galectin-3-binding protein isoform Iso 1	LGALS3BP	9606	Homo Sapiens	585	SV=1	EV=185	PE=1	ModResPsi=(49|MOD:00798|half cystine)(113|MOD:00798|half cystine)(62|MOD:00798|half cystine)(123|MOD:00...
46	93	nxp:NX_P05155-2	317,18	57	57	3,30E+09	33	33	202	Carbamidomethylation	49757	Plasma protease C1 inhibitor isoform Iso 2	SERPING1	9606	Homo Sapiens	448	SV=2	EV=236	PE=1	ModResPsi=(71|MOD:00798|half cystine)(376|MOD:00798|half cystine)(78|MOD:00798|half cystine)(153|MOD:...
46	87	nxp:NX_P05155-1	317,18	51	51	3,30E+09	33	33	202	Carbamidomethylation	55154	Plasma protease C1 inhibitor isoform Iso 1	SERPING1	9606	Homo Sapiens	500	SV=2	EV=236	PE=1	ModResPsi=(123|MOD:00798|half cystine)(428|MOD:00798|half cystine)(130|MOD:00798|half cystine)(205|MO...
46	88	nxp:NX_P05155-3	317,18	51	51	3,30E+09	33	33	202	Carbamidomethylation	55769	Plasma protease C1 inhibitor isoform Iso 3	SERPING1	9606	Homo Sapiens	505	SV=2	EV=236	PE=1	ModResPsi=(128|MOD:00798|half cystine)(433|MOD:00798|half cystine)(135|MOD:00798|half cystine)(210|MO...
69	128	nxp:NX_P02749-1	302	61	61	1,45E+09	21	21	124	Carbamidomethylation	38298	Beta-2-glycoprotein 1 isoform Iso 1	APOH	9606	Homo Sapiens	345	SV=3	EV=222	PE=1	ModResPsi=(23|MOD:00798|half cystine)(66|MOD:00798|half cystine)(51|MOD:00798|half cystine)(79|MOD:00798|half cy...
92	81	nxp:NX_P13671-1	300,62	40	40	2,33E+08	27	27	74	Carbamidomethylation	104786	Complement component C6 isoform Iso 1	C6	9606	Homo Sapiens	934	SV=3	EV=203	PE=1	ModResPsi=(22|MOD:00798|half cystine)(61|MOD:00798|half cystine)(24|MOD:00798|half cystine)(65|MOD:00798|half cy...
40	86	nxp:NX_P02649-1	300,52	72	72	1,09E+10	27	27	274	Carbamidomethylation	36154	Apolipoprotein E isoform Iso 1	APOE	9606	Homo Sapiens	317	SV=1	EV=251	PE=1	ModResPsi=(143|MOD:00719|L-methionine sulfoxide)(147|MOD:00046|O-phospho-L-serine)(148|MOD:00047|O-phospho-L-threonin...
63	62	nxp:NX_P00751-1	298,12	43	43	1,33E+09	38	38	131	Carbamidomethylation	85533	Complement factor B isoform Iso 1	CFB	9606	Homo Sapiens	764	SV=2	EV=245	PE=1	ModResPsi=(37|MOD:00798|half cystine)(76|MOD:00798|half cystine)(62|MOD:00798|half cystine)(98|MOD:00798|half cysti...
44	50	nxp:NX_P04196-1	294,2	46	46	2,03E+09	29	29	221	Carbamidomethylation	59578	Histidine-rich glycoprotein isoform Iso 1	HRG	9606	Homo Sapiens	525	SV=1	EV=201	PE=1	ModResPsi=(24|MOD:00798|half cystine)(504|MOD:00798|half cystine)(78|MOD:00798|half cystine)(89|MOD:00798|h...
48	187	nxp:NX_P02746-1	292,65	45	45	6,66E+09	21	21	195	Carbamidomethylation	26722	Complement C1q subcomponent subunit B isoform Iso 1	C1QB	9606	Homo Sapiens	253	SV=3	EV=211	PE=1	ModResPsi=(28|MOD:00040|2-pyrrolidone-5-carboxylic acid (Gln))(31|MOD:00798|half cystine)(31|MOD...
115	57	nxp:NX_P10643-1	290,28	38	38	1,69E+08	21	21	50	Carbamidomethylation	93518	Complement component C7 isoform Iso 1	C7	9606	Homo Sapiens	843	SV=2	EV=204	PE=1	ModResPsi=(85|MOD:00798|half cystine)(96|MOD:00798|half cystine)(91|MOD:00798|half cystine)(109|MOD:00798|half c...
96	107	nxp:NX_P00488-1	289,15	43	43	2,63E+08	22	22	66	Carbamidomethylation	83267	Coagulation factor XIII A chain isoform Iso 1	F13A1	9606	Homo Sapiens	732	SV=4	EV=233	PE=1	ModResPsi=(2|MOD:00060|N-acetyl-L-serine)(688|MOD:00046|O-phospho-L-serine)(711|MOD:00046|O-phospho-L...
73	139	nxp:NX_P02760-1	285,71	52	52	1,52E+09	23	23	106	Carbamidomethylation	39000	Protein AMBP isoform Iso 1	AMBP	9606	Homo Sapiens	352	SV=1	EV=230	PE=1	ModResPsi=(91|MOD:00798|half cystine)(188|MOD:00798|half cystine)(231|MOD:00798|half cystine)(281|MOD:00798|half cystine)...
71	54	nxp:NX_P01008-1	285,04	58	58	1,49E+09	24	24	112	Carbamidomethylation	52602	Antithrombin-III isoform Iso 1	SERPINC1	9606	Homo Sapiens	464	SV=1	EV=247	PE=1	ModResPsi=(40|MOD:00798|half cystine)(160|MOD:00798|half cystine)(53|MOD:00798|half cystine)(127|MOD:00798|half c...
65	142	nxp:NX_P02765-1	284,86	54	54	2,78E+09	21	21	131	Carbamidomethylation	39341	Alpha-2-HS-glycoprotein isoform Iso 1	AHSG	9606	Homo Sapiens	367	SV=2	EV=214	PE=1	ModResPsi=(32|MOD:00798|half cystine)(358|MOD:00798|half cystine)(89|MOD:00798|half cystine)(100|MOD:00798|hal...
84	114	nxp:NX_P04264-1	284,11	37	37	5,67E+08	24	17	84	Carbamidomethylation	66039	Keratin type II cytoskeletal 1 isoform Iso 1	KRT1	9606	Homo Sapiens	644	SV=6	EV=235	PE=1	ModResPsi=(11|MOD:00048|O4'-phospho-L-tyrosine)(12|MOD:00078|omega-N-methyl-L-arginine)(13|MOD:00046|O...
27	208	nxp:NX_P0DOY3-1	282,8	93	93	8,41E+09	24	4	555	Carbamidomethylation	11266	Immunoglobulin lambda constant 3 isoform Iso 1	IGLC3	9606	Homo Sapiens	106	SV=1	EV=20	PE=1	ModResPsi=(28|MOD:00798|half cystine)(87|MOD:00798|half cystine)(105|MOD:00798|half cystine)(105|MOD:...
27	207	nxp:NX_P0DOY2-1	282,8	93	93	8,41E+09	24	4	555	Carbamidomethylation	11294	Immunoglobulin lambda constant 2 isoform Iso 1	IGLC2	9606	Homo Sapiens	106	SV=1	EV=22	PE=1	ModResPsi=(28|MOD:00798|half cystine)(87|MOD:00798|half cystine)(105|MOD:00798|half cystine)(105|MOD:...
79	115	nxp:NX_P01011-1	281,97	49	49	1,41E+09	21	21	93	Carbamidomethylation	47651	Alpha-1-antichymotrypsin isoform Iso 1	SERPINA3	9606	Homo Sapiens	423	SV=2	EV=235	PE=1	ModResPsi=(27|MOD:00046|O-phospho-L-serine)(35|MOD:00047|O-phospho-L-threonine)(108|MOD:00047|O-phospho-L...
99	79	nxp:NX_P05160-1	280,65	46	46	1,57E+08	23	23	63	Carbamidomethylation	75511	Coagulation factor XIII B chain isoform Iso 1	F13B	9606	Homo Sapiens	661	SV=3	EV=189	PE=1	ModResPsi=(25|MOD:00798|half cystine)(76|MOD:00798|half cystine)(59|MOD:00798|half cystine)(87|MOD:007...
77	153	nxp:NX_P27169-1	279,83	65	65	1,25E+09	19	15	94	Carbamidomethylation	39731	Serum paraoxonase/arylesterase 1 isoform Iso 1	PON1	9606	Homo Sapiens	355	SV=3	EV=210	PE=1	ModResPsi=(42|MOD:00798|half cystine)(353|MOD:00798|half cystine)	ModRes=(253||N-linked (GlcNAc...) ...
81	96	nxp:NX_P48740-1	277	54	54	8,92E+07	25	9	89	Carbamidomethylation	79247	Mannan-binding lectin serine protease 1 isoform Iso 1	MASP1	9606	Homo Sapiens	699	SV=3	EV=196	PE=1	ModResPsi=(73|MOD:00798|half cystine)(91|MOD:00798|half cystine)(143|MOD:00798|half cystine)(...
30	191	nxp:NX_B9A064-1	276,86	50	50	5,78E+09	22	3	477	Carbamidomethylation	23063	Immunoglobulin lambda-like polypeptide 5 isoform Iso 1	IGLL5	9606	Homo Sapiens	214	SV=2	EV=81	PE=1	ModResPsi=(136|MOD:00798|half cystine)(195|MOD:00798|half cystine)	VariantSimple=(1|T)(1|V)(...
41	276	nxp:NX_P02652-1	276,1	70	70	1,75E+10	23	23	265	Carbamidomethylation	11175	Apolipoprotein A-II isoform Iso 1	APOA2	9606	Homo Sapiens	100	SV=1	EV=226	PE=1	ModResPsi=(24|MOD:00040|2-pyrrolidone-5-carboxylic acid (Gln))(29|MOD:00798|half cystine)(29|MOD:00798|half cysti...
61	169	nxp:NX_P20851-2	275,11	62	62	1,24E+08	18	2	139	Carbamidomethylation	28286	C4b-binding protein beta chain isoform Iso 2	C4BPB	9606	Homo Sapiens	251	SV=1	EV=173	PE=1	ModResPsi=(22|MOD:00798|half cystine)(62|MOD:00798|half cystine)(48|MOD:00798|half cystine)(75|MOD:007...
60	97	nxp:NX_P04217-1	274,91	59	59	1,61E+09	23	23	139	Carbamidomethylation	54254	Alpha-1B-glycoprotein isoform Iso 1	A1BG	9606	Homo Sapiens	495	SV=4	EV=186	PE=1	ModResPsi=(49|MOD:00798|half cystine)(93|MOD:00798|half cystine)(139|MOD:00798|half cystine)(182|MOD:00798|half ...
102	144	nxp:NX_P35527-1	273,25	60	60	2,39E+08	23	22	61	Carbamidomethylation	62064	Keratin type I cytoskeletal 9 isoform Iso 1	KRT9	9606	Homo Sapiens	623	SV=3	EV=201	PE=1	ModResPsi=(14|MOD:00046|O-phospho-L-serine)(57|MOD:00046|O-phospho-L-serine)(68|MOD:00046|O-phospho-L-s...
82	99	nxp:NX_P48740-2	270,31	44	44	9,22E+07	24	8	85	Carbamidomethylation	81860	Mannan-binding lectin serine protease 1 isoform Iso 2	MASP1	9606	Homo Sapiens	728	SV=3	EV=196	PE=1	ModResPsi=(73|MOD:00798|half cystine)(91|MOD:00798|half cystine)(143|MOD:00798|half cystine)(...
74	75	nxp:NX_P06727-1	269,99	59	59	1,15E+09	24	24	98		45372	Apolipoprotein A-IV isoform Iso 1	APOA4	9606	Homo Sapiens	396	SV=4	EV=216	PE=1	ModResPsi=(202|MOD:00047|O-phospho-L-threonine)	VariantSimple=(3|P)(5|D)(5|T)(6|A)(6|M)(7|A)(7|F)(7|I)(9|I)(9|P)...
80	71	nxp:NX_P08519-1	269,41	8	8	6,54E+08	33	31	89	Carbamidomethylation	501323	Apolipoprotein(a) isoform Iso 1	LPA	9606	Homo Sapiens	4548	SV=1	EV=183	PE=1	ModResPsi=(28|MOD:00798|half cystine)(105|MOD:00798|half cystine)(49|MOD:00798|half cystine)(88|MOD:00798|half cysti...
89	89	nxp:NX_P01042-1	268,02	38	38	9,70E+08	20	20	76	Carbamidomethylation	71957	Kininogen-1 isoform HMW	KNG1	9606	Homo Sapiens	644	SV=2	EV=226	PE=1	ModResPsi=(19|MOD:00040|2-pyrrolidone-5-carboxylic acid (Gln))(21|MOD:00046|O-phospho-L-serine)(23|MOD:00046|O-phospho-L-ser...
83	145	nxp:NX_O75636-1	267,87	55	55	1,21E+09	16	16	85	Carbamidomethylation	32903	Ficolin-3 isoform Iso 1	FCN3	9606	Homo Sapiens	299	SV=2	EV=198	PE=1	ModResPsi=(50|MOD:00678|hydroxylated proline)(53|MOD:00678|hydroxylated proline)(59|MOD:00678|hydroxylated proline)(65|MOD:0...
56	124	nxp:NX_P10909-6	266,88	45	45	3,73E+09	24	24	141	Carbamidomethylation	50251	Clusterin isoform Iso 6	CLU	9606	Homo Sapiens	429	SV=1	EV=229	PE=1	ModResPsi=(7|MOD:00046|O-phospho-L-serine)(71|MOD:00046|O-phospho-L-serine)(73|MOD:00047|O-phospho-L-threonine)(82|MOD:00798|...
56	125	nxp:NX_P10909-1	266,88	43	43	3,73E+09	24	24	141	Carbamidomethylation	52495	Clusterin isoform Iso 1	CLU	9606	Homo Sapiens	449	SV=1	EV=229	PE=1	ModResPsi=(27|MOD:00046|O-phospho-L-serine)(91|MOD:00046|O-phospho-L-serine)(93|MOD:00047|O-phospho-L-threonine)(102|MOD:0079...
56	126	nxp:NX_P10909-5	266,88	42	42	3,73E+09	24	24	141	Carbamidomethylation	53643	Clusterin isoform Iso 5	CLU	9606	Homo Sapiens	460	SV=1	EV=229	PE=1	ModResPsi=(38|MOD:00046|O-phospho-L-serine)(102|MOD:00046|O-phospho-L-serine)(104|MOD:00047|O-phospho-L-threonine)(113|MOD:00...
56	127	nxp:NX_P10909-2	266,88	39	39	3,73E+09	24	24	141	Carbamidomethylation	57833	Clusterin isoform Iso 2	CLU	9606	Homo Sapiens	501	SV=1	EV=229	PE=1	ModResPsi=(79|MOD:00046|O-phospho-L-serine)(143|MOD:00046|O-phospho-L-serine)(145|MOD:00047|O-phospho-L-threonine)(154|MOD:00...
75	165	nxp:NX_O14791-1	258,98	36	36	2,84E+09	20	20	97		43974	Apolipoprotein L1 isoform Iso 1	APOL1	9606	Homo Sapiens	398	SV=5	EV=176	PE=1	ModResPsi=(311|MOD:00046|O-phospho-L-serine)(314|MOD:00046|O-phospho-L-serine)(330|MOD:00046|O-phospho-L-serine)	M...
75	166	nxp:NX_O14791-2	258,98	35	35	2,84E+09	20	20	97		45919	Apolipoprotein L1 isoform Iso 2	APOL1	9606	Homo Sapiens	414	SV=5	EV=176	PE=1	ModResPsi=(327|MOD:00046|O-phospho-L-serine)(330|MOD:00046|O-phospho-L-serine)(346|MOD:00046|O-phospho-L-serine)	M...
110	117	nxp:NX_Q03591-1	258,92	65	65	4,47E+07	18	4	53	Carbamidomethylation	37651	Complement factor H-related protein 1 isoform Iso 1	CFHR1	9606	Homo Sapiens	330	SV=2	EV=169	PE=1	ModResPsi=(23|MOD:00798|half cystine)(72|MOD:00798|half cystine)(55|MOD:00798|half cystine)(83|...
72	247	nxp:NX_P01619-1	258,53	64	64	2,26E+09	14	7	107		12557	Immunoglobulin kappa variable 3-20 isoform Iso 1	IGKV3-20	9606	Homo Sapiens	116	SV=2	EV=115	PE=1	ModResPsi=(43|MOD:00798|half cystine)(109|MOD:00798|half cystine)	VariantSimple=(2|A)(2|D)(2|G...
86	37	nxp:NX_P43652-1	257,71	40	40	4,32E+08	25	25	80	Carbamidomethylation	69069	Afamin isoform Iso 1	AFM	9606	Homo Sapiens	599	SV=1	EV=167	PE=1	ModResPsi=(77|MOD:00798|half cystine)(86|MOD:00798|half cystine)(99|MOD:00798|half cystine)(114|MOD:00798|half cystine)(113|MOD:...
38	204	nxp:NX_P01591-1	256,56	66	66	1,48E+10	17	17	307	Carbamidomethylation	18099	Immunoglobulin J chain isoform Iso 1	JCHAIN	9606	Homo Sapiens	159	SV=4	EV=170	PE=1	ModResPsi=(23|MOD:00040|2-pyrrolidone-5-carboxylic acid (Gln))(35|MOD:00798|half cystine)(123|MOD:00798|half ...
93	102	nxp:NX_P05546-1	253,43	42	42	4,23E+08	20	19	74	Carbamidomethylation	57071	Heparin cofactor 2 isoform Iso 1	SERPIND1	9606	Homo Sapiens	499	SV=3	EV=213	PE=1	ModResPsi=(37|MOD:00046|O-phospho-L-serine)(64|MOD:00047|O-phospho-L-threonine)(66|MOD:00047|O-phospho-L-threon...
85	130	nxp:NX_P04004-1	253,08	45	45	6,44E+08	22	22	82	Carbamidomethylation	54306	Vitronectin isoform Iso 1	VTN	9606	Homo Sapiens	478	SV=1	EV=236	PE=1	ModResPsi=(24|MOD:00798|half cystine)(28|MOD:00798|half cystine)(24|MOD:00798|half cystine)(40|MOD:00798|half cystine)(28|M...
101	61	nxp:NX_P06396-4	252,83	42	42	4,24E+08	21	21	61	Carbamidomethylation	81485	Gelsolin isoform Iso 4	GSN	9606	Homo Sapiens	739	SV=1	EV=239	PE=1	ModResPsi=(8|MOD:00046|O-phospho-L-serine)(43|MOD:00048|O4'-phospho-L-tyrosine)(335|MOD:00046|O-phospho-L-serine)(343|MOD:0004...
101	63	nxp:NX_P06396-3	252,83	42	42	4,24E+08	21	21	61	Carbamidomethylation	81941	Gelsolin isoform Iso 3	GSN	9606	Homo Sapiens	742	SV=1	EV=239	PE=1	ModResPsi=(11|MOD:00046|O-phospho-L-serine)(46|MOD:00048|O4'-phospho-L-tyrosine)(338|MOD:00046|O-phospho-L-serine)(346|MOD:000...
101	67	nxp:NX_P06396-1	252,83	40	40	4,24E+08	21	21	61	Carbamidomethylation	85697	Gelsolin isoform Iso 1	GSN	9606	Homo Sapiens	782	SV=1	EV=239	PE=1	ModResPsi=(35|MOD:00046|O-phospho-L-serine)(51|MOD:00046|O-phospho-L-serine)(86|MOD:00048|O4'-phospho-L-tyrosine)(215|MOD:0079...
87	134	nxp:NX_P01019-1	248,57	43	43	4,82E+08	16	16	77		53154	Angiotensinogen isoform Iso 1	AGT	9606	Homo Sapiens	485	SV=1	EV=233	PE=1	ModResPsi=(34|MOD:00869|L-alanine residue (Asp))(51|MOD:00798|half cystine)(171|MOD:00798|half cystine)	ModRes=(47||N-...
141	138	nxp:NX_P07357-1	248,06	28	28	1,93E+08	12	12	36	Carbamidomethylation	65163	Complement component C8 alpha chain isoform Iso 1	C8A	9606	Homo Sapiens	584	SV=2	EV=208	PE=1	ModResPsi=(39|MOD:00798|half cystine)(74|MOD:00798|half cystine)(50|MOD:00798|half cystine)(53|MOD:...
109	123	nxp:NX_P07358-1	246,61	48	48	2,37E+08	20	20	55	Carbamidomethylation	67047	Complement component C8 beta chain isoform Iso 1	C8B	9606	Homo Sapiens	591	SV=3	EV=194	PE=1	ModResPsi=(65|MOD:00798|half cystine)(100|MOD:00798|half cystine)(76|MOD:00798|half cystine)(110|MOD...
49	211	nxp:NX_P02655-1	246,35	79	79	8,10E+09	15	15	194		11284	Apolipoprotein C-II isoform Iso 1	APOC2	9606	Homo Sapiens	101	SV=1	EV=215	PE=1	ModResPsi=(23|MOD:00047|O-phospho-L-threonine)	VariantSimple=(1|V)(3|I)(4|*)(4|G)(4|Q)(7|A)(8|P)(8|V)(12|I)(12|L...
97	83	nxp:NX_Q92954-3	245,91	20	20	2,72E+08	19	19	64	Carbamidomethylation	141090	Proteoglycan 4 isoform C	PRG4	9606	Homo Sapiens	1311	SV=3	EV=176	PE=1	ModResPsi=(30|MOD:00798|half cystine)(34|MOD:00798|half cystine)(30|MOD:00798|half cystine)(46|MOD:00798|half cystine)(34|...
118	146	nxp:NX_P13645-1	245,15	48	48	3,63E+08	22	21	48	Carbamidomethylation	58827	Keratin type I cytoskeletal 10 isoform Iso 1	KRT10	9606	Homo Sapiens	584	SV=6	EV=210	PE=1	ModResPsi=(14|MOD:00046|O-phospho-L-serine)(16|MOD:00046|O-phospho-L-serine)(37|MOD:00046|O-phospho-L...
120	131	nxp:NX_Q96PD5-1	243,86	43	43	1,48E+08	14	14	46	Carbamidomethylation	62217	N-acetylmuramoyl-L-alanine amidase isoform Iso 1	PGLYRP2	9606	Homo Sapiens	576	SV=1	EV=164	PE=1	ModResPsi=(202|MOD:00046|O-phospho-L-serine)(239|MOD:00046|O-phospho-L-serine)(274|MOD:00684|dea...
120	140	nxp:NX_Q96PD5-2	243,86	39	39	1,48E+08	14	14	46	Carbamidomethylation	68000	N-acetylmuramoyl-L-alanine amidase isoform Iso 2	PGLYRP2	9606	Homo Sapiens	634	SV=1	EV=164	PE=1	ModResPsi=(202|MOD:00046|O-phospho-L-serine)(239|MOD:00046|O-phospho-L-serine)(274|MOD:00684|dea...
134	80	nxp:NX_P05156-1	242,67	31	31	1,31E+08	16	16	38	Carbamidomethylation	65750	Complement factor I isoform Iso 1	CFI	9606	Homo Sapiens	583	SV=2	EV=211	PE=1	ModResPsi=(21|MOD:00047|O-phospho-L-threonine)(23|MOD:00047|O-phospho-L-threonine)(24|MOD:00046|O-phospho-L-serine)...
88	162	nxp:NX_P68871-1	241,33	93	93	6,54E+08	15	6	77	Carbamidomethylation	15998	Hemoglobin subunit beta isoform Iso 1	HBB	9606	Homo Sapiens	147	SV=2	EV=190	PE=1	ModResPsi=(2|MOD:00063|N-acetyl-L-valine)(2|MOD:00280|N-pyruvic acid 2-iminyl-L-valine)(10|MOD:00046|O-phospho-...
155	159	nxp:NX_P15169-1	240,95	34	34	1,57E+08	9	9	30	Carbamidomethylation	52286	Carboxypeptidase N catalytic chain isoform Iso 1	CPN1	9606	Homo Sapiens	458	SV=1	EV=193	PE=1	ModResPsi=(42|MOD:00798|half cystine)(104|MOD:00798|half cystine)(271|MOD:00798|half cystine)(311|M...
76	215	nxp:NX_P19652-1	239,86	40	40	1,26E+09	11	9	97	Carbamidomethylation	23603	Alpha-1-acid glycoprotein 2 isoform Iso 1	ORM2	9606	Homo Sapiens	201	SV=2	EV=193	PE=1	ModResPsi=(19|MOD:00040|2-pyrrolidone-5-carboxylic acid (Gln))(23|MOD:00798|half cystine)(165|MOD:00798|ha...
103	129	nxp:NX_P08697-1	239,42	34	34	5,13E+08	15	15	60	Carbamidomethylation	54566	Alpha-2-antiplasmin isoform Iso 1	SERPINF2	9606	Homo Sapiens	491	SV=3	EV=209	PE=1	ModResPsi=(41|MOD:00133|N6-(L-isoglutamyl)-L-lysine (Gln))(70|MOD:00798|half cystine)(143|MOD:00798|half cysti...
123	141	nxp:NX_P23142-1	238,58	32	32	2,11E+07	16	5	44	Carbamidomethylation	77214	Fibulin-1 isoform D	FBLN1	9606	Homo Sapiens	703	SV=4	EV=235	PE=1	ModResPsi=(36|MOD:00798|half cystine)(61|MOD:00798|half cystine)(37|MOD:00798|half cystine)(68|MOD:00798|half cystine)(50|MOD:0...
105	214	nxp:NX_P02766-1	238,4	65	65	7,65E+08	12	12	58		15887	Transthyretin isoform Iso 1	TTR	9606	Homo Sapiens	147	SV=1	EV=247	PE=1	ModResPsi=(62|MOD:00041|L-gamma-carboxyglutamic acid)(69|MOD:00047|O-phospho-L-threonine)(72|MOD:00046|O-phospho-L-serine...
100	173	nxp:NX_Q15485-1	238,11	46	46	1,29E+09	15	13	62	Carbamidomethylation	34001	Ficolin-2 isoform Iso 1	FCN2	9606	Homo Sapiens	313	SV=2	EV=177	PE=1	ModResPsi=(77|MOD:00678|hydroxylated proline)(80|MOD:00678|hydroxylated proline)(86|MOD:00678|hydroxylated proline)(98|MOD:0...
125	136	nxp:NX_P35908-1	233,27	35	35	5,03E+07	18	12	43	Carbamidomethylation	65433	Keratin type II cytoskeletal 2 epidermal isoform Iso 1	KRT2	9606	Homo Sapiens	639	SV=2	EV=187	PE=1	ModResPsi=(12|MOD:00078|omega-N-methyl-L-arginine)(20|MOD:00077|asymmetric dimethyl-L-argini...
122	46871	nxp:NX_P01880-1	232,78	40	40	3,96E+08	12	12	45	Carbamidomethylation	42353	Immunoglobulin heavy constant delta isoform Iso 1	IGHD	9606	Homo Sapiens	384	SV=3	EV=155	PE=1	ModResPsi=(15|MOD:00798|half cystine)(15|MOD:00798|half cystine)(28|MOD:00798|half cystine)(84|MOD...
90	235	nxp:NX_P69905-1	231,53	85	85	1,20E+09	12	12	76	Carbamidomethylation	15258	Hemoglobin subunit alpha isoform Iso 1	HBA1	9606	Homo Sapiens	142	SV=2	EV=190	PE=1	ModResPsi=(4|MOD:00046|O-phospho-L-serine)(8|MOD:01819|N6-succinyl-L-lysine)(9|MOD:00047|O-phospho-L-threonin...
136	103	nxp:NX_O75882-2	230,2	14	14	6,46E+07	15	15	37	Carbamidomethylation	141429	Attractin isoform Iso 2	ATRN	9606	Homo Sapiens	1272	SV=2	EV=196	PE=1	ModResPsi=(101|MOD:00798|half cystine)(111|MOD:00798|half cystine)(105|MOD:00798|half cystine)(118|MOD:00798|half cystine)(...
136	105	nxp:NX_O75882-1	230,2	12	12	6,46E+07	15	15	37	Carbamidomethylation	158536	Attractin isoform Iso 1	ATRN	9606	Homo Sapiens	1429	SV=2	EV=196	PE=1	ModResPsi=(101|MOD:00798|half cystine)(111|MOD:00798|half cystine)(105|MOD:00798|half cystine)(118|MOD:00798|half cystine)(...
113	104	nxp:NX_P22792-1	227,54	34	34	4,80E+08	13	13	52	Carbamidomethylation	60557	Carboxypeptidase N subunit 2 isoform Iso 1	CPN2	9606	Homo Sapiens	545	SV=3	EV=181	PE=1	ModRes=(74||N-linked (GlcNAc...) asparagine)(111||N-linked (GlcNAc...) asparagine)(119||N-linked (GlcNAc....
104	172	nxp:NX_P27918-1	226,91	37	37	4,95E+08	13	13	59	Carbamidomethylation	51276	Properdin isoform Iso 1	CFP	9606	Homo Sapiens	469	SV=2	EV=190	PE=1	ModResPsi=(32|MOD:00798|half cystine)(56|MOD:00798|half cystine)(43|MOD:00798|half cystine)(72|MOD:00798|half cystine)(57|MOD...
51	290	nxp:NX_P02656-1	225,41	73	73	6,59E+09	13	13	172		10852	Apolipoprotein C-III isoform Iso 1	APOC3	9606	Homo Sapiens	99	SV=1	EV=197	PE=1	ModResPsi=(44|MOD:00064|N6-acetyl-L-lysine)	ModRes=(94||O-linked (GalNAc...) threonine)	VariantSimple=(1|I)(1|L...
108	82	nxp:NX_P12259-1	223,97	17	17	1,01E+08	29	28	56	Carbamidomethylation	251701	Coagulation factor V isoform Iso 1	F5	9606	Homo Sapiens	2224	SV=4	EV=233	PE=1	ModResPsi=(167|MOD:00798|half cystine)(193|MOD:00798|half cystine)(248|MOD:00798|half cystine)(329|MOD:00798|half ...
68	195	nxp:NX_P02745-1	222,47	33	33	3,77E+09	14	14	123	Carbamidomethylation	26017	Complement C1q subcomponent subunit A isoform Iso 1	C1QA	9606	Homo Sapiens	245	SV=2	EV=213	PE=1	ModResPsi=(26|MOD:00798|half cystine)(26|MOD:00798|half cystine)(33|MOD:00037|5-hydroxy-L-lysine...
78	198	nxp:NX_P02763-1	222,36	41	41	1,48E+09	11	9	94	Carbamidomethylation	23512	Alpha-1-acid glycoprotein 1 isoform Iso 1	ORM1	9606	Homo Sapiens	201	SV=1	EV=209	PE=1	ModResPsi=(19|MOD:00040|2-pyrrolidone-5-carboxylic acid (Gln))(23|MOD:00798|half cystine)(165|MOD:00798|ha...
66	220	nxp:NX_P02747-1	221,99	30	30	6,15E+09	11	11	131	Carbamidomethylation	25774	Complement C1q subcomponent subunit C isoform Iso 1	C1QC	9606	Homo Sapiens	245	SV=3	EV=205	PE=1	ModResPsi=(32|MOD:00798|half cystine)(32|MOD:00798|half cystine)(36|MOD:00039|4-hydroxy-L-prolin...
137	184	nxp:NX_A1L4H1-1	221,59	12	12	4,70E+07	13	13	37	Carbamidomethylation	165742	Soluble scavenger receptor cysteine-rich domain-containing protein SSC5D isoform Iso 1	SSC5D	9606	Homo Sapiens	1573	SV=3	EV=106	PE=1	ModResPsi=(45|MOD:00798|half cystine)(109|MOD:00798|half cy...
121	109	nxp:NX_P35858-1	220,02	42	42	6,97E+07	19	19	45	Carbamidomethylation	66035	Insulin-like growth factor-binding protein complex acid labile subunit isoform Iso 1	IGFALS	9606	Homo Sapiens	605	SV=1	EV=184	PE=1	ModRes=(64||N-linked (GlcNAc...) asparagine)(85||N-linked (Gl...
121	110	nxp:NX_P35858-2	220,02	39	39	6,97E+07	19	19	45	Carbamidomethylation	70236	Insulin-like growth factor-binding protein complex acid labile subunit isoform Iso 2	IGFALS	9606	Homo Sapiens	643	SV=1	EV=184	PE=1	ModRes=(102||N-linked (GlcNAc...) asparagine)(123||N-linked (...
140	100	nxp:NX_P02748-1	217,05	32	32	8,03E+07	13	13	36	Carbamidomethylation	63173	Complement component C9 isoform Iso 1	C9	9606	Homo Sapiens	559	SV=2	EV=205	PE=1	ModResPsi=(32|MOD:00047|O-phospho-L-threonine)(35|MOD:00046|O-phospho-L-serine)(43|MOD:00798|half cystine)(78|MO...
111	307	nxp:NX_P80748-1	213,99	65	65	4,07E+08	9	6	53	Carbamidomethylation	12446	Immunoglobulin lambda variable 3-21 isoform Iso 1	IGLV3-21	9606	Homo Sapiens	117	SV=2	EV=129	PE=1	ModResPsi=(41|MOD:00798|half cystine)(106|MOD:00798|half cystine)	VariantSimple=(3|*)(4|N)(5|...
107	78	nxp:NX_P03952-1	209,96	31	31	2,18E+08	18	17	56	Carbamidomethylation	71370	Plasma kallikrein isoform Iso 1	KLKB1	9606	Homo Sapiens	638	SV=1	EV=213	PE=1	ModResPsi=(21|MOD:00798|half cystine)(104|MOD:00798|half cystine)(47|MOD:00798|half cystine)(77|MOD:00798|half cyst...
94	209	nxp:NX_O95445-1	209,27	63	63	1,31E+09	16	16	68	Carbamidomethylation	21253	Apolipoprotein M isoform Iso 1	APOM	9606	Homo Sapiens	188	SV=2	EV=174	PE=1	ModResPsi=(23|MOD:00798|half cystine)(167|MOD:00798|half cystine)(95|MOD:00798|half cystine)(183|MOD:00798|half cysti...
139	176	nxp:NX_Q16610-1	208,16	38	38	9,47E+07	16	16	36	Carbamidomethylation	60674	Extracellular matrix protein 1 isoform Iso 1	ECM1	9606	Homo Sapiens	540	SV=2	EV=174	PE=1	ModRes=(43||O-linked (GalNAc...) tyrosine)(48||O-linked (GalNAc...) serine)(119||O-linked (GalNAc...) s...
139	177	nxp:NX_Q16610-4	208,16	37	37	9,47E+07	16	16	36	Carbamidomethylation	63563	Extracellular matrix protein 1 isoform Iso 4	ECM1	9606	Homo Sapiens	567	SV=2	EV=174	PE=1	ModRes=(43||O-linked (GalNAc...) tyrosine)(48||O-linked (GalNAc...) serine)(146||O-linked (GalNAc...) s...
174	206	nxp:NX_P07360-1	208,1	50	50	9,84E+07	7	7	22	Carbamidomethylation	22277	Complement component C8 gamma chain isoform Iso 1	C8G	9606	Homo Sapiens	202	SV=3	EV=200	PE=1	ModResPsi=(21|MOD:00040|2-pyrrolidone-5-carboxylic acid (Gln))(35|MOD:00047|O-phospho-L-threonine)(...
156	116	nxp:NX_P06681-1	205,72	17	17	6,87E+07	12	12	29		83268	Complement C2 isoform Iso 1	C2	9606	Homo Sapiens	752	SV=2	EV=219	PE=1	ModResPsi=(24|MOD:00798|half cystine)(64|MOD:00798|half cystine)(51|MOD:00798|half cystine)(84|MOD:00798|half cystine)(89|...
95	357	nxp:NX_A0A0A0MRZ8-1	205,58	43	43	8,37E+08	9	3	68		12625	Immunoglobulin kappa variable 3D-11 isoform Iso 1	IGKV3D-11	9606	Homo Sapiens	115	SV=6	EV=41	PE=3	ModResPsi=(43|MOD:00798|half cystine)(108|MOD:00798|half cystine)	VariantSimple=(2|A)(4|L...
95	358	nxp:NX_P04433-1	205,58	43	43	8,37E+08	9	3	68		12575	Immunoglobulin kappa variable 3-11 isoform Iso 1	IGKV3-11	9606	Homo Sapiens	115	SV=1	EV=145	PE=1	ModResPsi=(43|MOD:00798|half cystine)(108|MOD:00798|half cystine)	VariantSimple=(3|S)(3|T)(5|V...
162	193	nxp:NX_Q9UHG3-1	204,14	32	32	4,46E+07	11	11	25	Carbamidomethylation	56640	Prenylcysteine oxidase 1 isoform Iso 1	PCYOX1	9606	Homo Sapiens	505	SV=3	EV=178	PE=1	ModResPsi=(171|MOD:00046|O-phospho-L-serine)(205|MOD:00134|N6-glycyl-L-lysine)(398|MOD:00046|O-phospho-L-se...
146	151	nxp:NX_Q06033-2	203,78	21	21	7,41E+07	15	15	34		99328	Inter-alpha-trypsin inhibitor heavy chain H3 isoform Iso 2	ITIH3	9606	Homo Sapiens	886	SV=2	EV=156	PE=1	ModResPsi=(647|MOD:00224|1-chondroitin sulfate-L-aspartic acid ester)	ModRes=(87||N-lin...
146	152	nxp:NX_Q06033-1	203,78	21	21	7,41E+07	15	15	34		99849	Inter-alpha-trypsin inhibitor heavy chain H3 isoform Iso 1	ITIH3	9606	Homo Sapiens	890	SV=2	EV=156	PE=1	ModResPsi=(651|MOD:00224|1-chondroitin sulfate-L-aspartic acid ester)	ModRes=(91||N-lin...
172	154	nxp:NX_P36955-1	201,66	32	32	3,74E+07	11	11	22	Carbamidomethylation	46312	Pigment epithelium-derived factor isoform Iso 1	SERPINF1	9606	Homo Sapiens	418	SV=4	EV=204	PE=1	ModResPsi=(20|MOD:00040|2-pyrrolidone-5-carboxylic acid (Gln))(24|MOD:00046|O-phospho-L-serine)(...
173	163	nxp:NX_Q96KN2-1	200,5	31	31	1,51E+07	12	12	22		56706	Beta-Ala-His dipeptidase isoform Iso 1	CNDP1	9606	Homo Sapiens	507	SV=4	EV=153	PE=1	ModResPsi=(219|MOD:00046|O-phospho-L-serine)	ModRes=(322||N-linked (GlcNAc...) asparagine)(382||N-linked (G...
142	167	nxp:NX_P51884-1	199,62	35	35	9,74E+07	10	10	36	Carbamidomethylation	38429	Lumican isoform Iso 1	LUM	9606	Homo Sapiens	338	SV=2	EV=190	PE=1	ModResPsi=(19|MOD:00040|2-pyrrolidone-5-carboxylic acid (Gln))(20|MOD:00181|O4'-sulfo-L-tyrosine)(21|MOD:00181|O4'-sulfo-L-tyro...
157	183	nxp:NX_P02753-1	194,84	67	67	1,76E+08	9	9	29	Carbamidomethylation	23010	Retinol-binding protein 4 isoform Iso 1	RBP4	9606	Homo Sapiens	201	SV=3	EV=225	PE=1	ModResPsi=(22|MOD:00798|half cystine)(178|MOD:00798|half cystine)(88|MOD:00798|half cystine)(192|MOD:00798|h...
179	390	nxp:NX_P49747-1	192,01	15	15	1,69E+07	8	6	20	Carbamidomethylation	82861	Cartilage oligomeric matrix protein isoform Iso 1	COMP	9606	Homo Sapiens	757	SV=2	EV=200	PE=1	ModResPsi=(69|MOD:00798|half cystine)(69|MOD:00798|half cystine)(72|MOD:00798|half cystine)(72|MOD...
179	389	nxp:NX_P49747-2	192,01	16	16	1,69E+07	8	6	20	Carbamidomethylation	77214	Cartilage oligomeric matrix protein isoform Iso 2	COMP	9606	Homo Sapiens	704	SV=2	EV=200	PE=1	ModResPsi=(69|MOD:00798|half cystine)(69|MOD:00798|half cystine)(72|MOD:00798|half cystine)(72|MOD...
53	228	nxp:NX_A0A0B4J1X5-1	191,9	60	60	2,50E+08	8	2	164	Carbamidomethylation	12840	Immunoglobulin heavy variable 3-74 isoform Iso 1	IGHV3-74	9606	Homo Sapiens	117	SV=1	EV=34	PE=1	ModResPsi=(41|MOD:00798|half cystine)(115|MOD:00798|half cystine)	VariantSimple=(2|D)(3|C)(...
204	202	nxp:NX_P00742-1	190,94	17	17	4,07E+07	7	7	14	Carbamidomethylation	54732	Coagulation factor X isoform Iso 1	F10	9606	Homo Sapiens	488	SV=2	EV=260	PE=1	ModResPsi=(46|MOD:00041|L-gamma-carboxyglutamic acid)(47|MOD:00041|L-gamma-carboxyglutamic acid)(54|MOD:00041|L-ga...
178	147	nxp:NX_P00748-1	190,13	21	21	2,82E+07	8	8	20	Carbamidomethylation	67792	Coagulation factor XII isoform Iso 1	F12	9606	Homo Sapiens	615	SV=3	EV=233	PE=1	ModResPsi=(47|MOD:00798|half cystine)(73|MOD:00798|half cystine)(61|MOD:00798|half cystine)(88|MOD:00798|half cy...
133	370	nxp:NX_P04432-1	188,55	44	44	6,18E+06	8	2	39		12737	Immunoglobulin kappa variable 1D-39 isoform Iso 1	IGKV1D-39	9606	Homo Sapiens	117	SV=2	EV=113	PE=1	ModResPsi=(45|MOD:00798|half cystine)(110|MOD:00798|half cystine)	VariantSimple=(3|V)(6|L)(6...
133	371	nxp:NX_P01597-1	188,55	44	44	6,18E+06	8	2	39		12737	Immunoglobulin kappa variable 1-39 isoform Iso 1	IGKV1-39	9606	Homo Sapiens	117	SV=2	EV=117	PE=1	ModResPsi=(45|MOD:00798|half cystine)(110|MOD:00798|half cystine)	VariantSimple=(2|Y)(4|K)(4|S...
55	205	nxp:NX_A0A0B4J1Y9-1	186,46	57	57	4,76E+07	8	4	146	Carbamidomethylation	13203	Immunoglobulin heavy variable 3-72 isoform Iso 1	IGHV3-72	9606	Homo Sapiens	119	SV=1	EV=38	PE=1	ModResPsi=(41|MOD:00798|half cystine)(117|MOD:00798|half cystine)	VariantSimple=(2|D)(3|L)(...
124	213	nxp:NX_P05090-1	186,41	35	35	2,30E+09	8	8	44	Carbamidomethylation	21276	Apolipoprotein D isoform Iso 1	APOD	9606	Homo Sapiens	189	SV=1	EV=216	PE=1	ModResPsi=(21|MOD:00040|2-pyrrolidone-5-carboxylic acid (Gln))(28|MOD:00798|half cystine)(134|MOD:00798|half cystine)...
160	143	nxp:NX_Q04756-1	185,79	20	20	5,10E+07	11	11	27	Carbamidomethylation	70682	Hepatocyte growth factor activator isoform Iso 1	HGFAC	9606	Homo Sapiens	655	SV=1	EV=189	PE=1	ModResPsi=(108|MOD:00798|half cystine)(133|MOD:00798|half cystine)(122|MOD:00798|half cystine)(148...
131	349	nxp:NX_A0A0C4DH73-1	184,25	44	44	6,81E+07	7	2	40		12645	Immunoglobulin kappa variable 1-12 isoform Iso 1	IGKV1-12	9606	Homo Sapiens	117	SV=1	EV=37	PE=3	ModResPsi=(45|MOD:00798|half cystine)(110|MOD:00798|half cystine)	VariantSimple=(2|N)(3|I)(...
131	350	nxp:NX_P01611-1	184,25	44	44	6,81E+07	7	2	40		12620	Immunoglobulin kappa variable 1D-12 isoform Iso 1	IGKV1D-12	9606	Homo Sapiens	117	SV=2	EV=119	PE=1	ModResPsi=(45|MOD:00798|half cystine)(110|MOD:00798|half cystine)	VariantSimple=(2|G)(2|V)(4...
177	168	nxp:NX_P36980-2	183,99	55	55	7,41E+06	9	4	21	Carbamidomethylation	27897	Complement factor H-related protein 2 isoform Short	CFHR2	9606	Homo Sapiens	243	SV=1	EV=171	PE=1	ModResPsi=(23|MOD:00798|half cystine)(72|MOD:00798|half cystine)(55|MOD:00798|half cystine)(83|...
177	171	nxp:NX_P36980-1	183,99	50	50	7,41E+06	9	4	21	Carbamidomethylation	30651	Complement factor H-related protein 2 isoform Long	CFHR2	9606	Homo Sapiens	270	SV=1	EV=171	PE=1	ModResPsi=(23|MOD:00798|half cystine)(72|MOD:00798|half cystine)(55|MOD:00798|half cystine)(83|M...
58	216	nxp:NX_P01780-1	183,77	55	55	6,56E+08	8	2	142	Carbamidomethylation	12943	Immunoglobulin heavy variable 3-7 isoform Iso 1	IGHV3-7	9606	Homo Sapiens	117	SV=2	EV=109	PE=1	ModResPsi=(41|MOD:00798|half cystine)(115|MOD:00798|half cystine)	VariantSimple=(2|A)(2|D)(2|K)(...
186	342	nxp:NX_P06310-1	182,45	58	58	8,74E+06	6	5	20	Carbamidomethylation	13185	Immunoglobulin kappa variable 2-30 isoform Iso 1	IGKV2-30	9606	Homo Sapiens	120	SV=2	EV=131	PE=1	ModResPsi=(43|MOD:00798|half cystine)(113|MOD:00798|half cystine)	VariantSimple=(2|S)(3|F)(3|R...
186	333	nxp:NX_A0A075B6S6-1	182,45	58	58	8,74E+06	6	5	20	Carbamidomethylation	13215	Immunoglobulin kappa variable 2D-30 isoform Iso 1	IGKV2D-30	9606	Homo Sapiens	120	SV=1	EV=44	PE=1	ModResPsi=(43|MOD:00798|half cystine)(113|MOD:00798|half cystine)	VariantSimple=(2|K)(2|M...
154	160	nxp:NX_P11226-1	181,97	58	58	2,09E+08	11	11	30	Carbamidomethylation	26144	Mannose-binding protein C isoform Iso 1	MBL2	9606	Homo Sapiens	248	SV=2	EV=226	PE=1	ModResPsi=(47|MOD:00678|hydroxylated proline)(73|MOD:00678|hydroxylated proline)(79|MOD:00678|hydroxylated p...
91	241	nxp:NX_A0A0C4DH42-1	178,17	53	53	7,20E+08	10	2	75	Carbamidomethylation	12698	Immunoglobulin heavy variable 3-66 isoform Iso 1	IGHV3-66	9606	Homo Sapiens	116	SV=1	EV=34	PE=1	ModResPsi=(41|MOD:00798|half cystine)(114|MOD:00798|half cystine)	VariantSimple=(2|A)(2|D)(...
192	268	nxp:NX_P35443-1	177,92	13	13	9,89E+06	8	6	18	Carbamidomethylation	105869	Thrombospondin-4 isoform Iso 1	THBS4	9606	Homo Sapiens	961	SV=2	EV=194	PE=1	ModResPsi=(258|MOD:00798|half cystine)(258|MOD:00798|half cystine)(261|MOD:00798|half cystine)(261|MOD:00798|half cy...
117	212	nxp:NX_A0A0B4J1V0-1	174,93	56	56	3,99E+07	10	4	49		12926	Immunoglobulin heavy variable 3-15 isoform Iso 1	IGHV3-15	9606	Homo Sapiens	119	SV=1	EV=35	PE=1	ModResPsi=(41|MOD:00798|half cystine)(117|MOD:00798|half cystine)	VariantSimple=(2|A)(2|D)(...
67	230	nxp:NX_A0A0J9YX35-1	172,06	49	49	0	8	2	130	Carbamidomethylation	12823	Immunoglobulin heavy variable 3-64D isoform Iso 1	IGHV3-64D	9606	Homo Sapiens	117	SV=1	EV=32	PE=1	ModResPsi=(41|MOD:00798|half cystine)(115|MOD:00798|half cystine)	VariantSimple=(10|P)(13...
98	282	nxp:NX_A0A0C4DH38-1	170,47	57	57	2,59E+08	5	2	64	Carbamidomethylation	12675	Immunoglobulin heavy variable 5-51 isoform Iso 1	IGHV5-51	9606	Homo Sapiens	117	SV=1	EV=35	PE=1	ModResPsi=(41|MOD:00798|half cystine)(115|MOD:00798|half cystine)	VariantSimple=(2|E)(2|R)(...
128	305	nxp:NX_P06312-1	170,41	45	45	8,67E+08	6	6	42		13380	Immunoglobulin kappa variable 4-1 isoform Iso 1	IGKV4-1	9606	Homo Sapiens	121	SV=1	EV=152	PE=1	ModResPsi=(43|MOD:00798|half cystine)(114|MOD:00798|half cystine)	VariantSimple=(2|L)(4|H)(6|P)(...
119	361	nxp:NX_P01602-1	169,43	40	40	3,57E+08	6	3	48		12782	Immunoglobulin kappa variable 1-5 isoform Iso 1	IGKV1-5	9606	Homo Sapiens	117	SV=2	EV=149	PE=1	ModResPsi=(45|MOD:00798|half cystine)(110|MOD:00798|half cystine)	VariantSimple=(2|N)(2|V)(3|I)(...
200	190	nxp:NX_P01833-1	164,92	12	12	4,81E+07	6	6	15	Carbamidomethylation	83284	Polymeric immunoglobulin receptor isoform Iso 1	PIGR	9606	Homo Sapiens	764	SV=4	EV=198	PE=1	ModResPsi=(40|MOD:00798|half cystine)(110|MOD:00798|half cystine)(56|MOD:00798|half cystine)(64|MOD:...
206	262	nxp:NX_Q9BWP8-7	162,33	36	36	4,72E+07	7	7	14	Carbamidomethylation	23865	Collectin-11 isoform Iso 7	COLEC11	9606	Homo Sapiens	221	SV=1	EV=164	PE=1	ModResPsi=(120|MOD:00798|half cystine)(214|MOD:00798|half cystine)(192|MOD:00798|half cystine)(206|MOD:00798|half cyst...
206	255	nxp:NX_Q9BWP8-3	162,33	32	32	4,72E+07	7	7	14	Carbamidomethylation	26317	Collectin-11 isoform Iso 3	COLEC11	9606	Homo Sapiens	247	SV=1	EV=164	PE=1	ModResPsi=(146|MOD:00798|half cystine)(240|MOD:00798|half cystine)(218|MOD:00798|half cystine)(232|MOD:00798|half cyst...
206	246	nxp:NX_Q9BWP8-4	162,33	32	32	4,72E+07	7	7	14	Carbamidomethylation	26213	Collectin-11 isoform Iso 4	COLEC11	9606	Homo Sapiens	245	SV=1	EV=164	PE=1	ModResPsi=(144|MOD:00798|half cystine)(238|MOD:00798|half cystine)(216|MOD:00798|half cystine)(230|MOD:00798|half cyst...
206	243	nxp:NX_Q9BWP8-1	162,33	29	29	4,72E+07	7	7	14	Carbamidomethylation	28665	Collectin-11 isoform Iso 1	COLEC11	9606	Homo Sapiens	271	SV=1	EV=164	PE=1	ModResPsi=(170|MOD:00798|half cystine)(264|MOD:00798|half cystine)(242|MOD:00798|half cystine)(256|MOD:00798|half cyst...
206	244	nxp:NX_Q9BWP8-10	162,33	28	28	4,72E+07	7	7	14	Carbamidomethylation	30200	Collectin-11 isoform Iso 10	COLEC11	9606	Homo Sapiens	285	SV=1	EV=164	PE=1	ModResPsi=(184|MOD:00798|half cystine)(278|MOD:00798|half cystine)(256|MOD:00798|half cystine)(270|MOD:00798|half cy...
206	242	nxp:NX_Q9BWP8-9	162,33	29	29	4,72E+07	7	7	14	Carbamidomethylation	29006	Collectin-11 isoform Iso 9	COLEC11	9606	Homo Sapiens	268	SV=1	EV=164	PE=1	ModResPsi=(167|MOD:00798|half cystine)(261|MOD:00798|half cystine)(239|MOD:00798|half cystine)(253|MOD:00798|half cyst...
206	252	nxp:NX_Q9BWP8-6	162,33	36	36	4,72E+07	7	7	14	Carbamidomethylation	23938	Collectin-11 isoform Iso 6	COLEC11	9606	Homo Sapiens	221	SV=1	EV=164	PE=1	ModResPsi=(120|MOD:00798|half cystine)(214|MOD:00798|half cystine)(192|MOD:00798|half cystine)(206|MOD:00798|half cyst...
206	256	nxp:NX_Q9BWP8-8	162,33	40	40	4,72E+07	7	7	14	Carbamidomethylation	21589	Collectin-11 isoform Iso 8	COLEC11	9606	Homo Sapiens	197	SV=1	EV=164	PE=1	ModResPsi=(96|MOD:00798|half cystine)(190|MOD:00798|half cystine)(168|MOD:00798|half cystine)(182|MOD:00798|half cysti...
206	254	nxp:NX_Q9BWP8-5	162,33	35	35	4,72E+07	7	7	14	Carbamidomethylation	24041	Collectin-11 isoform Iso 5	COLEC11	9606	Homo Sapiens	223	SV=1	EV=164	PE=1	ModResPsi=(122|MOD:00798|half cystine)(216|MOD:00798|half cystine)(194|MOD:00798|half cystine)(208|MOD:00798|half cyst...
206	245	nxp:NX_Q9BWP8-2	162,33	32	32	4,72E+07	7	7	14	Carbamidomethylation	26390	Collectin-11 isoform Iso 2	COLEC11	9606	Homo Sapiens	247	SV=1	EV=164	PE=1	ModResPsi=(146|MOD:00798|half cystine)(240|MOD:00798|half cystine)(218|MOD:00798|half cystine)(232|MOD:00798|half cyst...
215	182	nxp:NX_P05543-1	161,7	20	20	8,33E+06	6	5	11		46325	Thyroxine-binding globulin isoform Iso 1	SERPINA7	9606	Homo Sapiens	415	SV=2	EV=205	PE=1	ModRes=(36||N-linked (GlcNAc...) (complex) asparagine)(36||N-linked (GlcNAc...) asparagine)(99||N-linke...
161	310	nxp:NX_A0A075B6K5-1	160,16	58	58	1,78E+07	6	3	27	Carbamidomethylation	12332	Immunoglobulin lambda variable 3-9 isoform Iso 1	IGLV3-9	9606	Homo Sapiens	115	SV=1	EV=44	PE=1	ModResPsi=(41|MOD:00798|half cystine)(106|MOD:00798|half cystine)	VariantSimple=(2|V)(3|*)(3...
144	222	nxp:NX_P35542-1	159,87	49	49	1,12E+09	7	7	36		14747	Serum amyloid A-4 protein isoform Iso 1	SAA4	9606	Homo Sapiens	130	SV=2	EV=151	PE=1	ModRes=(94||N-linked (GlcNAc...) asparagine)	VariantSimple=(1|T)(1|V)(2|K)(3|F)(3|V)(5|K)(6|C)(6|D)(6|V)(7|...
138	309	nxp:NX_P55056-1	159,77	39	39	6,45E+08	7	7	37		14553	Apolipoprotein C-IV isoform Iso 1	APOC4	9606	Homo Sapiens	127	SV=1	EV=158	PE=1	ModRes=(63||N-linked (GlcNAc...) asparagine)	VariantSimple=(3|F)(7|S)(7|T)(8|F)(8|H)(12|L)(17|*)(18|M)(19|P)(20|...
164	135	nxp:NX_P80108-1	157,72	14	14	1,38E+07	10	10	24	Carbamidomethylation	92336	Phosphatidylinositol-glycan-specific phospholipase D isoform Iso 1	GPLD1	9606	Homo Sapiens	840	SV=3	EV=165	PE=1	ModRes=(94||N-linked (GlcNAc...) asparagine)(271||N-linked (GlcNAc...) asparagin...
181	201	nxp:NX_O00187-1	155,8	10	10	4,66E+07	6	6	20	Carbamidomethylation	75702	Mannan-binding lectin serine protease 2 isoform Iso 1	MASP2	9606	Homo Sapiens	686	SV=4	EV=212	PE=1	ModResPsi=(72|MOD:00798|half cystine)(90|MOD:00798|half cystine)(142|MOD:00798|half cystine)(...
159	308	nxp:NX_A0A075B6K4-1	155,79	52	52	0	6	2	28	Carbamidomethylation	12441	Immunoglobulin lambda variable 3-10 isoform Iso 1	IGLV3-10	9606	Homo Sapiens	115	SV=2	EV=42	PE=1	ModResPsi=(41|MOD:00798|half cystine)(106|MOD:00798|half cystine)	VariantSimple=(3|C)(5|R)...
193	232	nxp:NX_Q13790-1	155,51	18	18	2,17E+08	5	5	18	Carbamidomethylation	35400	Apolipoprotein F isoform Iso 1	APOF	9606	Homo Sapiens	326	SV=2	EV=148	PE=1	ModResPsi=(323|MOD:00046|O-phospho-L-serine)	ModRes=(118||N-linked (GlcNAc...) asparagine)(139||N-linked (GlcNAc...)...
185	481	nxp:NX_P04430-1	155,45	44	44	3,14E+07	4	2	20		12618	Immunoglobulin kappa variable 1-16 isoform Iso 1	IGKV1-16	9606	Homo Sapiens	117	SV=2	EV=112	PE=1	ModResPsi=(45|MOD:00798|half cystine)(110|MOD:00798|half cystine)	VariantSimple=(3|I)(3|L)(3|T...
184	372	nxp:NX_P01594-1	155,4	39	39	3,61E+07	6	3	20		12848	Immunoglobulin kappa variable 1-33 isoform Iso 1	IGKV1-33	9606	Homo Sapiens	117	SV=2	EV=138	PE=1	ModResPsi=(45|MOD:00798|half cystine)(110|MOD:00798|half cystine)	VariantSimple=(2|E)(3|I)(3|K...
184	373	nxp:NX_P01593-1	155,4	39	39	3,61E+07	6	3	20		12848	Immunoglobulin kappa variable 1D-33 isoform Iso 1	IGKV1D-33	9606	Homo Sapiens	117	SV=2	EV=124	PE=1	ModResPsi=(45|MOD:00798|half cystine)(110|MOD:00798|half cystine)	VariantSimple=(3|I)(4|K)(5...
190	581	nxp:NX_Q15848-1	152,59	28	28	2,46E+08	4	4	19		26414	Adiponectin isoform Iso 1	ADIPOQ	9606	Homo Sapiens	244	SV=1	EV=204	PE=1	ModResPsi=(33|MOD:00037|5-hydroxy-L-lysine)(36|MOD:01889|S-(2-succinyl)-L-cysteine)(36|MOD:00798|half cystine)(36|MOD:00...
196	341	nxp:NX_A0A075B6R2-1	150,84	38	38	4,00E+07	6	2	17	Carbamidomethylation	12848	Immunoglobulin heavy variable 4-4 isoform Iso 1	IGHV4-4	9606	Homo Sapiens	117	SV=2	EV=37	PE=1	ModResPsi=(41|MOD:00798|half cystine)(115|MOD:00798|half cystine)	VariantSimple=(2|E)(2|Q)(2|...
224	420	nxp:NX_Q6UXB8-1	150,46	12	12	1,25E+07	5	5	10	Carbamidomethylation	49471	Peptidase inhibitor 16 isoform Iso 1	PI16	9606	Homo Sapiens	463	SV=1	EV=129	PE=1	ModRes=(114||N-linked (GlcNAc...) asparagine)(330||O-linked (GalNAc...) serine)(336||O-linked (GalNAc...) serin...
197	180	nxp:NX_P08185-1	150,43	26	26	9,70E+07	7	7	16	Carbamidomethylation	45141	Corticosteroid-binding globulin isoform Iso 1	SERPINA6	9606	Homo Sapiens	405	SV=1	EV=196	PE=1	ModRes=(31||N-linked (GlcNAc...) asparagine)(96||N-linked (GlcNAc...) asparagine)(96||N-linked (Gl...
168	185	nxp:NX_P02743-1	150,32	30	30	2,98E+08	7	7	24		25387	Serum amyloid P-component isoform Iso 1	APCS	9606	Homo Sapiens	223	SV=2	EV=219	PE=1	ModResPsi=(55|MOD:00798|half cystine)(114|MOD:00798|half cystine)	ModRes=(51||N-linked (GlcNAc...) asparagi...
183	174	nxp:NX_P02750-1	149,04	30	30	6,56E+07	8	8	20		38178	Leucine-rich alpha-2-glycoprotein isoform Iso 1	LRG1	9606	Homo Sapiens	347	SV=2	EV=185	PE=1	ModResPsi=(43|MOD:00798|half cystine)(56|MOD:00798|half cystine)(303|MOD:00798|half cystine)(329|MOD...
216	261	nxp:NX_P05452-1	147,68	24	24	2,79E+07	4	4	11	Carbamidomethylation	22537	Tetranectin isoform Iso 1	CLEC3B	9606	Homo Sapiens	202	SV=3	EV=194	PE=1	ModResPsi=(71|MOD:00798|half cystine)(81|MOD:00798|half cystine)(98|MOD:00798|half cystine)(197|MOD:00798|half cystine)(...
182	382	nxp:NX_P01615-1	140,82	38	38	2,01E+07	5	4	20	Carbamidomethylation	12957	Immunoglobulin kappa variable 2D-28 isoform Iso 1	IGKV2D-28	9606	Homo Sapiens	120	SV=2	EV=115	PE=1	ModResPsi=(43|MOD:00798|half cystine)(113|MOD:00798|half cystine)	VariantSimple=(2|S)(3|F)(5...
182	383	nxp:NX_A0A075B6P5-1	140,82	38	38	2,01E+07	5	4	20	Carbamidomethylation	12957	Immunoglobulin kappa variable 2-28 isoform Iso 1	IGKV2-28	9606	Homo Sapiens	120	SV=1	EV=43	PE=1	ModResPsi=(43|MOD:00798|half cystine)(113|MOD:00798|half cystine)	VariantSimple=(2|K)(2|S)(...
166	231	nxp:NX_A0A0A0MS15-1	136,71	47	47	3,93E+07	6	3	24		13056	Immunoglobulin heavy variable 3-49 isoform Iso 1	IGHV3-49	9606	Homo Sapiens	119	SV=1	EV=38	PE=1	ModResPsi=(41|MOD:00798|half cystine)(117|MOD:00798|half cystine)	VariantSimple=(2|D)(2|K)(...
218	281	nxp:NX_P55058-1	135,4	16	16	7,21E+06	4	4	10		54739	Phospholipid transfer protein isoform Iso 1	PLTP	9606	Homo Sapiens	493	SV=1	EV=187	PE=1	ModResPsi=(146|MOD:00798|half cystine)(185|MOD:00798|half cystine)	ModRes=(64||N-linked (GlcNAc...) (co...
218	280	nxp:NX_P55058-2	135,4	18	18	7,21E+06	4	4	10		49272	Phospholipid transfer protein isoform Iso 2	PLTP	9606	Homo Sapiens	441	SV=1	EV=187	PE=1	ModRes=(64||N-linked (GlcNAc...) (complex) asparagine)(64||N-linked (GlcNAc...) asparagine)(94||N-linked...
218	277	nxp:NX_P55058-3	135,4	20	20	7,21E+06	4	4	10		44135	Phospholipid transfer protein isoform Iso 3	PLTP	9606	Homo Sapiens	398	SV=1	EV=187	PE=1	ModRes=(64||N-linked (GlcNAc...) (complex) asparagine)(64||N-linked (GlcNAc...) asparagine)(150||N-linke...
151	363	nxp:NX_P15814-1	135,39	19	19	1,07E+09	4	2	30		22963	Immunoglobulin lambda-like polypeptide 1 isoform Iso 1	IGLL1	9606	Homo Sapiens	213	SV=1	EV=185	PE=1	ModResPsi=(62|MOD:00046|O-phospho-L-serine)(76|MOD:00046|O-phospho-L-serine)(135|MOD:00798|h...
211	270	nxp:NX_P13647-1	134,26	8	8	8,10E+05	7	2	12		62378	Keratin type II cytoskeletal 5 isoform Iso 1	KRT5	9606	Homo Sapiens	590	SV=3	EV=229	PE=1	ModResPsi=(5|MOD:00046|O-phospho-L-serine)(8|MOD:00046|O-phospho-L-serine)(16|MOD:00046|O-phospho-L-se...
247	320	nxp:NX_A0A0C4DH31-1	134,2	24	24	1,36E+07	3	2	6	Carbamidomethylation	12820	Immunoglobulin heavy variable 1-18 isoform Iso 1	IGHV1-18	9606	Homo Sapiens	117	SV=1	EV=36	PE=1	ModResPsi=(41|MOD:00798|half cystine)(115|MOD:00798|half cystine)	VariantSimple=(2|G)(3|*)(...
208	150	nxp:NX_P29622-1	133,35	19	19	2,57E+07	6	6	13		48542	Kallistatin isoform Iso 1	SERPINA4	9606	Homo Sapiens	427	SV=3	EV=174	PE=1	ModRes=(33||N-linked (GlcNAc...) asparagine)(108||N-linked (GlcNAc...) asparagine)(157||N-linked (GlcNAc...) asparagin...
187	359	nxp:NX_P01714-1	130,29	33	33	1,63E+08	4	3	20	Carbamidomethylation	12042	Immunoglobulin lambda variable 3-19 isoform Iso 1	IGLV3-19	9606	Homo Sapiens	112	SV=2	EV=118	PE=1	ModResPsi=(41|MOD:00798|half cystine)(106|MOD:00798|half cystine)	VariantSimple=(3|R)(7|*)(7|...
176	485	nxp:NX_P01699-1	130,05	31	31	2,02E+06	6	2	21		12201	Immunoglobulin lambda variable 1-44 isoform Iso 1	IGLV1-44	9606	Homo Sapiens	117	SV=2	EV=119	PE=1	ModResPsi=(20|MOD:00040|2-pyrrolidone-5-carboxylic acid (Gln))(41|MOD:00798|half cystine)(108|...
171	345	nxp:NX_A0A0B4J2D9-1	129,29	38	38	3,61E+07	4	2	23		12569	Immunoglobulin kappa variable 1D-13 isoform Iso 1	IGKV1D-13	9606	Homo Sapiens	117	SV=1	EV=37	PE=1	ModResPsi=(45|MOD:00798|half cystine)(110|MOD:00798|half cystine)	VariantSimple=(2|G)(2|N...
171	346	nxp:NX_P0DP09-1	129,29	38	38	3,61E+07	4	2	23		12569	Immunoglobulin kappa variable 1-13 isoform Iso 1	IGKV1-13	9606	Homo Sapiens	117	SV=1	EV=20	PE=1	ModResPsi=(45|MOD:00798|half cystine)(110|MOD:00798|half cystine)	Processed=(1|22|PEFF:0001021|...
207	356	nxp:NX_P01721-1	129,09	34	34	2,64E+08	4	3	13		12566	Immunoglobulin lambda variable 6-57 isoform Iso 1	IGLV6-57	9606	Homo Sapiens	117	SV=2	EV=113	PE=1	ModResPsi=(41|MOD:00798|half cystine)(110|MOD:00798|half cystine)	VariantSimple=(2|T)(3|R)(4|...
[truncated: 589 more rows]

## Sheet: c)Total proteins identified S
ProteinGroup	ProteinID	Accession	-10lgP	Coverage(%)	Coverage(%)	Area Sample	#Peptides	#Unique	#SpecSample	Avg.Mass	Description	Gene name	NcbiTaxId	TaxName	Length
[truncated: 1,377 more rows]

[truncated: 2 more sheets: d) Total proteins identified NS, e)Exclusive proteins identified]
